# Supplementary material for: LXR agonist modifies neuronal lipid homeostasis and decreases PGD2 in the dorsal root ganglia in western diet-fed mice
Source: Sci Rep. 2022 Jun 24;12:10754. doi: 10.1038/s41598-022-14604-0 (PMC9232502; doi:10.1038/s41598-022-14604-0)
Supplement: Supplementary file 1 — Supplementary Information 1. [file 41598_2022_14604_MOESM1_ESM.xlsx]

## Sheet: Ribonav_NC_vs_Ribonav_HFI_Diffe
Ensembl ID	Gene Symbol	Entrez ID	Description	Location	Strand	Log2 Fold Change	LFC Standard Error	Wald Statistic	p Value	FDR Adj p Value	Significant	Status	Base Mean	Ribonav_NC	Ribonav_HFI	VM41_4N_S42	VM42_4RR_S43	VM43_6N_S44	VM44_6R_S45
ENSMUSG00000030610	Det1	76375	de-etiolated homolog 1 (Arabidopsis)	chr7:78827473-78847211	-	-5.56492	0.560474	-9.92894	3.11535e-23	3.87145e-19	Yes	OK	521.586	1042.7	0.470534	833.34	1252.06	0	0.941068
ENSMUSG00000036622	Atp13a2	74772	ATPase type 13A2	chr4:140986872-141007701	+	-2.36482	0.252747	-9.35644	8.24682e-21	5.12416e-17	Yes	OK	4212.29	7142	1282.59	6904.45	7379.55	1246.73	1318.44
ENSMUSG00000015090	Ptgds	19215	prostaglandin D2 synthase (brain)	chr2:25466711-25469749	-	5.15293	0.558858	9.22047	2.95801e-20	1.2253e-16	Yes	OK	1012.54	6.0429	2019.05	11.157	0.92883	1333.46	2704.63
ENSMUSG00000007097	Atp1a2	98660	ATPase, Na+/K+ transporting, alpha 2 polypeptide	chr1:172271708-172298064	-	3.62034	0.459028	7.88697	3.09607e-15	9.61873e-12	Yes	OK	717.581	64.9099	1370.25	70.3748	59.4451	1334.55	1405.96
ENSMUSG00000025153	Fasn	14104	fatty acid synthase	chr11:120805957-120824547	-	-2.35558	0.309112	-7.62049	2.52722e-14	6.28116e-11	Yes	OK	2301.42	3924.31	678.531	4200.17	3648.44	699.255	657.807
ENSMUSG00000007216	Zfp775	243372	zinc finger protein 775	chr6:48613179-48623227	+	-4.21147	0.567021	-7.42736	1.10786e-13	2.29456e-10	Yes	OK	369.641	732.808	6.47456	644.53	821.085	5.42058	7.52855
ENSMUSG00000071723	Gspt2	14853	G1 to S phase transition 2	chrX:94636068-94638561	+	4.06563	0.582399	6.98083	2.93433e-12	5.20928e-09	Yes	OK	548.923	7.11293	1090.73	7.72406	6.50181	1769.28	412.188
ENSMUSG00000045665	Mfsd5	106073	major facilitator superfamily domain containing 5	chr15:102279455-102281744	+	-2.19304	0.320022	-6.85277	7.24312e-12	1.12513e-08	Yes	OK	2120.96	3554.74	687.181	3700.68	3408.8	744.788	629.575
ENSMUSG00000060579	Fhit	14198	fragile histidine triad gene	chr14:9550093-11162035	-	-3.84874	0.583573	-6.59514	4.24847e-11	5.8662e-08	Yes	OK	609.497	1208.03	10.9653	1330.25	1085.8	2.16823	19.7624
ENSMUSG00000037190	Cyb561d2	56368	cytochrome b-561 domain containing 2	chr9:107539010-107541865	-	-2.53677	0.401446	-6.31909	2.63115e-10	3.26973e-07	Yes	OK	1606.75	2833.97	379.538	2097.51	3570.42	410.88	348.195
ENSMUSG00000044876	Zfp444	72667	zinc finger protein 444	chr7:6172512-6193104	+	-2.47895	0.396584	-6.25075	4.08475e-10	4.61465e-07	Yes	OK	1057.91	1853.85	261.975	1831.46	1876.24	276.45	247.501
ENSMUSG00000092341	Malat1	72289	metastasis associated lung adenocarcinoma transcript 1 (non-coding RNA)	chr19:5795689-5802671	-	1.58022	0.257488	6.13706	8.40652e-10	8.70565e-07	Yes	OK	34965.7	16823.7	53107.6	17719.8	15927.6	65006.9	41208.4
ENSMUSG00000060923	Acyp2	75572	acylphosphatase 2, muscle type	chr11:30505991-30649396	-	1.57822	0.274991	5.73918	9.51387e-09	8.72612e-06	Yes	OK	3487.52	1669.05	5305.99	1683.84	1654.25	4853.59	5758.4
ENSMUSG00000020151	Ptprr	19279	protein tyrosine phosphatase, receptor type, R	chr10:116143897-116274929	+	-2.20246	0.384131	-5.73362	9.83067e-09	8.72612e-06	Yes	OK	1176.2	1995.56	356.835	2044.3	1946.83	330.655	383.015
ENSMUSG00000032109	Nlrx1	270151	NLR family member X1	chr9:44252712-44268599	-	-3.36313	0.588138	-5.71826	1.07619e-08	8.91327e-06	Yes	OK	386.739	760.999	12.4786	365.605	1156.39	10.8412	14.116
ENSMUSG00000097333	Zfp87	170763	zinc finger protein 87	chr13:67515781-67526231	-	3.44933	0.604367	5.70733	1.1476e-08	8.91327e-06	Yes	OK	297.51	0	595.02	0	0	439.067	750.973
ENSMUSG00000097277	2900076A07Rik	100504421	RIKEN cDNA 2900076A07 gene	chr7:81523549-81531498	+	3.33961	0.5891	5.669	1.43637e-08	1.04998e-05	Yes	OK	316.664	10.1873	623.14	12.0152	8.35947	851.031	395.249
ENSMUSG00000004788	Eif2b2	217715	eukaryotic translation initiation factor 2B, subunit 2 beta	chr12:85219480-85226628	+	-2.91502	0.524107	-5.56189	2.66872e-08	1.84245e-05	Yes	OK	597.07	1120.01	74.1262	1132.86	1107.16	46.617	101.635
ENSMUSG00000001942	Siae	22619	sialic acid acetylesterase	chr9:37613846-37648318	+	-2.8161	0.514317	-5.47542	4.36479e-08	2.8548e-05	Yes	OK	663.339	1232.4	94.2764	1132.86	1331.94	59.6264	128.926
ENSMUSG00000050188	Lsm10	116748	U7 snRNP-specific Sm-like protein LSM10	chr4:126096652-126098584	+	3.28842	0.605571	5.43028	5.62672e-08	3.49616e-05	Yes	OK	366.618	0.429114	732.807	0.858229	0	266.693	1198.92
ENSMUSG00000022299	Slc25a32	69906	solute carrier family 25, member 32	chr15:39094190-39112716	-	2.97564	0.549332	5.41683	6.06659e-08	3.58998e-05	Yes	OK	751.166	74.8932	1427.44	30.8962	118.89	1516.68	1338.2
ENSMUSG00000053004	Hrh1	15465	histamine receptor H1	chr6:114403665-114483298	+	-3.24814	0.600706	-5.40721	6.40155e-08	3.61601e-05	Yes	OK	413.005	818.88	7.12954	742.368	895.392	1.08412	13.175
ENSMUSG00000028466	Creb3	12913	cAMP responsive element binding protein 3	chr4:43562633-43567060	+	-2.59884	0.487154	-5.33474	9.56815e-08	5.16971e-05	Yes	OK	1004.82	1820.44	189.208	1311.37	2329.5	250.431	127.985
ENSMUSG00000051236	Msrb3	320183	methionine sulfoxide reductase B3	chr10:120781100-120898971	-	3.14619	0.591291	5.32089	1.03262e-07	5.21111e-05	Yes	OK	299.469	11.9744	586.964	13.7317	10.2171	374.02	799.908
ENSMUSG00000028597	Gpx7	67305	glutathione peroxidase 7	chr4:108400216-108406713	-	3.19538	0.600846	5.31814	1.04834e-07	5.21111e-05	Yes	OK	315.896	6.0782	625.714	10.2987	1.85766	619.03	632.398
ENSMUSG00000039164	Naif1	71254	nuclear apoptosis inducing factor 1	chr2:32450456-32455476	+	-3.18155	0.605955	-5.25047	1.51712e-07	7.25126e-05	Yes	OK	253.203	505.864	0.542058	381.054	630.675	1.08412	0
ENSMUSG00000025212	Sfxn3	94280	sideroflexin 3	chr19:45047575-45056383	+	-1.86967	0.358395	-5.21678	1.82063e-07	8.37964e-05	Yes	OK	2003.74	3236.2	771.272	2931.71	3540.7	913.91	628.634
ENSMUSG00000026043	Col3a1	12825	collagen, type III, alpha 1	chr1:45311537-45349706	+	3.11395	0.606023	5.13833	2.7719e-07	0.000123023	Yes	OK	327.524	1.78706	653.26	1.71646	1.85766	209.234	1097.29
ENSMUSG00000040407	Akap9	100986	A kinase (PRKA) anchor protein (yotiao) 9	chr5:3928185-4080204	+	-1.9821	0.388132	-5.10676	3.27724e-07	0.000140435	Yes	OK	1350.98	2230.33	471.627	2603.01	1857.66	444.488	498.766
ENSMUSG00000034320	Slc26a2	13521	solute carrier family 26 (sulfate transporter), member 2	chr18:61196853-61211596	-	3.09156	0.606395	5.09826	3.42783e-07	0.000141992	Yes	OK	251.896	0.92883	502.863	0	1.85766	490.02	515.705
ENSMUSG00000022807	Osbpl11	106326	oxysterol binding protein-like 11	chr16:33185070-33243312	+	2.76487	0.546254	5.06151	4.1594e-07	0.000166738	Yes	OK	613.671	76.6482	1150.69	112.428	40.8685	1380.08	921.306
ENSMUSG00000006005	Tpr	108989	translocated promoter region, nuclear basket protein	chr1:150392837-150449935	+	-1.78908	0.354077	-5.05279	4.35396e-07	0.000169083	Yes	OK	2317.26	3694.47	940.039	4300.58	3088.36	790.321	1089.76
ENSMUSG00000021290	2010107E04Rik	70257	RIKEN cDNA 2010107E04 gene	chr12:111961375-111966977	-	1.41685	0.281329	5.03627	4.74692e-07	0.000178758	Yes	OK	21725.6	11336.5	32114.7	8521.35	14151.6	35579.6	28649.9
ENSMUSG00000024614	Tmx3	67988	thioredoxin-related transmembrane protein 3	chr18:90510153-90543267	+	2.01125	0.400105	5.02682	4.98691e-07	0.000182272	Yes	OK	1749.98	592.05	2907.9	419.674	764.427	3031.19	2784.62
ENSMUSG00000038637	Lrrc56	70552	leucine rich repeat containing 56	chr7:141195142-141210055	+	-3.01259	0.606312	-4.96872	6.73967e-07	0.000239297	Yes	OK	211.833	422.183	1.48313	349.299	495.066	1.08412	1.88214
ENSMUSG00000021062	Rab15	104886	RAB15, member RAS oncogene family	chr12:76797962-76822524	-	-1.74953	0.353473	-4.94955	7.43848e-07	0.000253423	Yes	OK	2680.44	4246.28	1114.6	4614.7	3877.86	1382.25	846.961
ENSMUSG00000018401	Mtmr4	170749	myotubularin related protein 4	chr11:87592216-87616296	+	1.68739	0.341109	4.94677	7.54538e-07	0.000253423	Yes	OK	1575.05	685.207	2464.89	684.008	686.405	2478.29	2451.48
ENSMUSG00000029233	Srd5a3	57357	steroid 5 alpha-reductase 3	chr5:76140272-76155503	+	-1.76326	0.357105	-4.93764	7.90735e-07	0.000258591	Yes	OK	1928.8	3064.37	793.24	2491.44	3637.3	826.096	760.383
ENSMUSG00000092274	Neat1	66961	nuclear paraspeckle assembly transcript 1 (non-protein coding)	chr19:5842295-5845480	-	2.43248	0.493862	4.92542	8.41784e-07	0.000268227	Yes	OK	2230.09	469.995	3990.18	304.671	635.319	1926.47	6053.89
ENSMUSG00000021548	Ccnh	66671	cyclin H	chr13:85189476-85213723	+	2.89858	0.591769	4.89817	9.67348e-07	0.00029474	Yes	OK	543.026	31.2625	1054.79	7.72406	54.8009	1046.17	1063.41
ENSMUSG00000046947	Adck2	57869	aarF domain containing kinase 2	chr6:39573875-39588769	+	-2.78843	0.569401	-4.89714	9.72427e-07	0.00029474	Yes	OK	386.697	735.07	38.3242	668.56	801.58	53.1217	23.5267
ENSMUSG00000044408	Sptssa	104725	serine palmitoyltransferase, small subunit A	chr12:54645373-54656572	-	1.58587	0.328148	4.83279	1.34631e-06	0.000389983	Yes	OK	1771.21	823.821	2718.6	836.773	810.868	2672.35	2764.86
ENSMUSG00000040616	Tmem51	214359	transmembrane protein 51	chr4:142030992-142084304	-	2.13512	0.44184	4.83233	1.34942e-06	0.000389983	Yes	OK	1173.47	345.334	2001.6	264.334	426.333	2424.08	1579.11
ENSMUSG00000021532	Fastkd3	69577	FAST kinase domains 3	chr13:68582209-68592338	+	-2.91525	0.606908	-4.80345	1.55952e-06	0.000440458	Yes	OK	380.924	758.596	3.25235	491.765	1025.43	6.5047	0
ENSMUSG00000003549	Ercc1	13870	excision repair cross-complementing rodent repair deficiency, complementation group 1	chr7:19345070-19356524	+	-2.80926	0.587388	-4.78264	1.73006e-06	0.000477767	Yes	OK	361.292	696.41	26.1731	727.778	665.042	40.1123	12.2339
ENSMUSG00000006418	Rnf114	81018	ring finger protein 114	chr2:167492644-167516166	+	-1.88774	0.398717	-4.73453	2.19564e-06	0.000580537	Yes	OK	1449.23	2366.22	532.24	2652.79	2079.65	642.881	421.599
ENSMUSG00000022426	Josd1	74158	Josephin domain containing 1	chr15:79674249-79687872	-	-2.04989	0.435161	-4.71064	2.46937e-06	0.000639309	Yes	OK	1052.81	1773.52	332.108	1424.66	2122.38	383.777	280.438
ENSMUSG00000022426	Gm10651	100043771	predicted pseudogene 10651	NA	NA	-2.04989	0.435161	-4.71064	2.46937e-06	0.000639309	Yes	OK	1052.81	1773.52	332.108	1424.66	2122.38	383.777	280.438
ENSMUSG00000041115	Iqsec2	245666	IQ motif and Sec7 domain 2	chrX:152179008-152225237	+	-1.66413	0.356437	-4.66878	3.02993e-06	0.000768426	Yes	OK	1587.89	2482.09	693.678	2771.22	2192.97	722.021	665.335
ENSMUSG00000035027	Map2k2	26396	mitogen-activated protein kinase kinase 2	chr10:81105946-81124697	+	-1.28848	0.276777	-4.65532	3.23484e-06	0.000800503	Yes	OK	4760.17	6855.59	2664.76	7748.09	5963.09	2876.16	2453.37
ENSMUSG00000066838	Zfp772	232855	zinc finger protein 772	chr7:7202121-7209998	-	-2.82283	0.606783	-4.65213	3.28524e-06	0.000800503	Yes	OK	292.288	580.312	4.26494	377.621	783.003	7.58881	0.941068
ENSMUSG00000045410	Akr1e1	56043	aldo-keto reductase family 1, member E1	chr13:4592489-4609164	-	2.66096	0.573284	4.64161	3.45707e-06	0.000826174	Yes	OK	509.485	55.5102	963.459	61.7925	49.228	424.973	1501.95
ENSMUSG00000022793	B4galt4	56375	UDP-Gal:betaGlcNAc beta 1,4-galactosyltransferase, polypeptide 4	chr16:38742258-38769054	+	2.76792	0.597107	4.63555	3.55995e-06	0.000834708	Yes	OK	685.223	39.4808	1330.97	11.157	67.8046	2122.7	539.232
ENSMUSG00000004849	Ap1s1	11769	adaptor protein complex AP-1, sigma 1	chr5:137034993-137046060	-	-1.08622	0.235692	-4.60865	4.0529e-06	0.000928308	Yes	OK	7023.31	9642.55	4404.06	9644.77	9640.32	3977.62	4830.5
ENSMUSG00000061601	Pclo	26875	piccolo (presynaptic cytomatrix protein)	chr5:14514917-14796042	+	-1.37163	0.297803	-4.60581	4.10855e-06	0.000928308	Yes	OK	2913.18	4277.56	1548.81	4215.62	4339.49	1730.25	1367.37
ENSMUSG00000031808	Slc27a1	26457	solute carrier family 27 (fatty acid transporter), member 1	chr8:71568926-71586708	+	-2.5644	0.56374	-4.54889	5.39286e-06	0.00119673	Yes	OK	371.992	694.695	49.2895	509.788	879.602	55.2899	43.2891
ENSMUSG00000032312	Csk	12988	c-src tyrosine kinase	chr9:57626645-57645653	-	-2.17373	0.480728	-4.52175	6.13298e-06	0.0013371	Yes	OK	952.962	1652.33	253.592	1548.24	1756.42	349.085	158.099
ENSMUSG00000026185	Igfbp5	16011	insulin-like growth factor binding protein 5	chr1:72858064-72874865	-	2.60173	0.576601	4.51218	6.41643e-06	0.00137478	Yes	OK	340.508	37.8922	643.124	49.7773	26.0072	754.545	531.704
ENSMUSG00000029575	Mmab	77697	methylmalonic aciduria (cobalamin deficiency) cblB type homolog (human)	chr5:114431033-114444027	-	-2.29398	0.509252	-4.5046	6.64975e-06	0.00137761	Yes	OK	552.186	980.437	123.935	766.398	1194.47	131.178	116.692
ENSMUSG00000032745	Gpbp1	73274	GC-rich promoter binding protein 1	chr13:111425679-111490041	-	1.8307	0.406562	4.50288	6.70397e-06	0.00137761	Yes	OK	1334.27	504.234	2164.3	623.932	384.535	2230.03	2098.58
ENSMUSG00000043463	Rab9b	319642	RAB9B, member RAS oncogene family	chrX:136858150-136868540	-	2.4445	0.54326	4.49969	6.80525e-06	0.00137761	Yes	OK	515.514	88.3723	942.655	53.2102	123.534	958.359	926.952
ENSMUSG00000023079	Gtf2ird1	57080	general transcription factor II I repeat domain-containing 1	chr5:134357660-134456716	-	-2.66288	0.592069	-4.49758	6.8731e-06	0.00137761	Yes	OK	269.697	518.385	21.0085	415.383	621.387	26.0188	15.9982
ENSMUSG00000067365	Tmem128	66309	transmembrane protein 128	chr5:38260374-38269618	+	-1.67691	0.373383	-4.49112	7.0849e-06	0.00138099	Yes	OK	1219.09	1915.95	522.234	1925.01	1906.89	526.88	517.588
ENSMUSG00000016427	Ndufa1	54405	NADH dehydrogenase (ubiquinone) 1 alpha subcomplex, 1	chrX:37187588-37191238	-	1.25724	0.279989	4.4903	7.11221e-06	0.00138099	Yes	OK	7737.18	4398.79	11075.6	3605.42	5192.16	12340.5	9810.64
ENSMUSG00000009535	Rnmt	67897	RNA (guanine-7-) methyltransferase	chr18:68300354-68324852	+	1.88031	0.419112	4.48642	7.24309e-06	0.00138477	Yes	OK	1847.07	666.897	3027.24	429.114	904.68	2900.01	3154.46
ENSMUSG00000022545	Ercc4	50505	excision repair cross-complementing rodent repair deficiency, complementation group 4	chr16:13109735-13152009	+	-2.58426	0.577203	-4.47721	7.56245e-06	0.00142392	Yes	OK	506.234	955.314	57.1532	677.142	1233.49	88.8975	25.4088
ENSMUSG00000052446	Zfp961	234413	zinc finger protein 961	chr8:71951065-71970333	+	2.71589	0.607397	4.47136	7.77247e-06	0.00144162	Yes	OK	223.941	0.429114	447.453	0.858229	0	620.114	274.792
ENSMUSG00000034211	Mrps17	66258	mitochondrial ribosomal protein S17	chr5:129715527-129718691	+	1.42348	0.31924	4.45896	8.23575e-06	0.00150508	Yes	OK	2696.67	1381.21	4012.13	1602.31	1160.11	4170.59	3853.67
ENSMUSG00000041757	Plekha6	240753	pleckstrin homology domain containing, family A member 6	chr1:133246096-133303435	+	-1.04425	0.235825	-4.42808	9.50753e-06	0.00169115	Yes	OK	5523.78	7511.44	3536.12	7215.13	7807.74	3417.13	3655.11
ENSMUSG00000054477	Kcnn2	140492	potassium intermediate/small conductance calcium-activated channel, subfamily N, member 2	chr18:45268859-45685883	+	2.63762	0.595714	4.42766	9.52605e-06	0.00169115	Yes	OK	353.874	25.7767	681.972	39.4785	12.0748	922.583	441.361
ENSMUSG00000031371	Haus7	73738	HAUS augmin-like complex, subunit 7	chrX:73437314-73459029	-	-2.30401	0.523186	-4.40381	1.06367e-05	0.00186172	Yes	OK	485.936	868.833	103.04	690.874	1046.79	99.7387	106.341
ENSMUSG00000022564	Grina	66168	glutamate receptor, ionotropic, N-methyl D-aspartate-associated protein 1 (glutamate binding)	chr15:76246806-76249904	+	-1.15592	0.263537	-4.38617	1.15365e-05	0.00199116	Yes	OK	7665.13	10717.3	4612.95	12081.3	9353.31	4055.68	5170.23
ENSMUSG00000051256	Jagn1	67767	jagunal homolog 1	chr6:113442568-113448229	+	-1.88658	0.433556	-4.35141	1.35266e-05	0.00230267	Yes	OK	1196.47	1970.35	422.589	2058.89	1881.81	300.3	544.879
ENSMUSG00000038690	Atp5j2	57423	ATP synthase, H+ transporting, mitochondrial F0 complex, subunit F2	chr5:145183705-145191592	-	1.01842	0.235061	4.33258	1.4737e-05	0.00246698	Yes	OK	10959.5	7106.24	14812.7	6170.66	8041.81	15473.6	14151.8
ENSMUSG00000020238	Ncln	103425	nicalin	chr10:81486458-81496363	-	-2.43359	0.561988	-4.33033	1.48888e-05	0.00246698	Yes	OK	334.265	617.358	51.1717	594.753	639.964	55.2899	47.0534
ENSMUSG00000050846	Zfp623	78834	zinc finger protein 623	chr15:75940951-75949400	+	2.61287	0.606895	4.30531	1.66755e-05	0.00272666	Yes	OK	252.114	0	504.229	0	0	275.365	733.092
ENSMUSG00000023020	Cox14	66379	cytochrome c oxidase assembly protein 14	chr15:99725617-99728136	+	1.0977	0.255476	4.29671	1.73351e-05	0.00278669	Yes	OK	13173	8180.03	18165.9	6665.86	9694.19	19307	17024.9
ENSMUSG00000056569	Mpz	17528	myelin protein zero	chr1:171155517-171161130	+	2.10641	0.490614	4.29341	1.7595e-05	0.00278669	Yes	OK	1690.32	462.732	2917.91	210.266	715.199	2690.78	3145.05
ENSMUSG00000002580	Mien1	103742	migration and invasion enhancer 1	chr11:98437707-98438988	-	0.857638	0.199936	4.28957	1.79017e-05	0.00278669	Yes	OK	16820.1	11831.7	21808.4	12786.7	10876.6	21954.4	21662.5
ENSMUSG00000063882	Uqcrh	66576	ubiquinol-cytochrome c reductase hinge protein	chr4:116066964-116075070	-	1.30671	0.304657	4.2891	1.79396e-05	0.00278669	Yes	OK	14660.2	8052.31	21268.2	6937.06	9167.55	27081.2	15455.2
ENSMUSG00000054091	Gm2036	100039078	predicted gene 2036	NA	NA	1.2302	0.288973	4.25716	2.07041e-05	0.00317642	Yes	OK	4680.62	2691.72	6669.52	2541.22	2842.22	7812.14	5526.89
ENSMUSG00000054091	1810037I17Rik	67704	RIKEN cDNA 1810037I17 gene	chr3:122924396-122926194	+	1.2302	0.288973	4.25716	2.07041e-05	0.00317642	Yes	OK	4680.62	2691.72	6669.52	2541.22	2842.22	7812.14	5526.89
ENSMUSG00000018661	Cog1	16834	component of oligomeric golgi complex 1	chr11:113649528-113662401	+	-2.49121	0.586483	-4.24771	2.1597e-05	0.003273	Yes	OK	321.806	608.468	35.1434	460.869	756.067	47.7011	22.5856
ENSMUSG00000031007	Atp6ap2	70495	ATPase, H+ transporting, lysosomal accessory protein 2	chrX:12587758-12617051	+	1.02077	0.241198	4.23206	2.31556e-05	0.00346692	Yes	OK	5331.85	3449.31	7214.38	3610.57	3288.06	7555.2	6873.56
ENSMUSG00000004980	LOC102642938	102642938	heterogeneous nuclear ribonucleoproteins A2/B1	NA	NA	0.908811	0.21518	4.22349	2.4055e-05	0.00355871	Yes	OK	9380.71	6430.45	12331	6556.01	6304.9	13189.4	11472.6
ENSMUSG00000004980	Hnrnpa2b1	53379	heterogeneous nuclear ribonucleoprotein A2/B1	chr6:51460434-51469894	-	0.908811	0.21518	4.22349	2.4055e-05	0.00355871	Yes	OK	9380.71	6430.45	12331	6556.01	6304.9	13189.4	11472.6
ENSMUSG00000029598	Plbd2	71772	phospholipase B domain containing 2	chr5:120483892-120503623	-	-1.65536	0.393017	-4.21193	2.53196e-05	0.00366526	Yes	OK	2768.04	4352.82	1183.26	4564.92	4140.72	761.049	1605.46
ENSMUSG00000035493	Tgfbi	21810	transforming growth factor, beta induced	chr13:56609602-56639339	+	2.55459	0.606571	4.21153	2.53652e-05	0.00366526	Yes	OK	216.913	0	433.826	0	0	370.768	496.884
ENSMUSG00000059534	Uqcr10	66152	ubiquinol-cytochrome c reductase, complex III subunit X	chr11:4701967-4704344	-	1.04731	0.24906	4.20503	2.61045e-05	0.00372875	Yes	OK	8170.86	5209.73	11132	4473.09	5946.37	11605.5	10658.5
ENSMUSG00000021537	Cetn3	12626	centrin 3	chr13:81783291-81797157	+	1.27216	0.30279	4.20147	2.65187e-05	0.00374487	Yes	OK	3446.08	1929.43	4962.73	1958.48	1900.39	5791.35	4134.11
ENSMUSG00000042761	Mrap2	244958	melanocortin 2 receptor accessory protein 2	chr9:87144305-87184045	+	-2.54484	0.607466	-4.18928	2.79841e-05	0.0039074	Yes	OK	282.394	559.981	4.807	804.16	315.802	8.67293	0.941068
ENSMUSG00000028525	Pde4b	18578	phosphodiesterase 4B, cAMP specific	chr4:102570059-102607262	+	2.54007	0.607349	4.18223	2.88666e-05	0.00398583	Yes	OK	313.178	4.14443	622.212	0.858229	7.43064	245.01	999.415
ENSMUSG00000018995	Nars2	244141	asparaginyl-tRNA synthetase 2 (mitochondrial)(putative)	chr7:96951526-97064757	+	2.53156	0.607014	4.17052	3.03904e-05	0.00406806	Yes	OK	254.555	1.85766	507.252	0	3.71532	613.61	400.895
ENSMUSG00000005982	Naa60	74763	N(alpha)-acetyltransferase 60, NatF catalytic subunit	chr16:3884618-3904781	+	-2.51593	0.60328	-4.17042	3.04032e-05	0.00406806	Yes	OK	248.553	482.019	15.0872	418.816	545.223	7.58881	22.5856
ENSMUSG00000036686	Cc2d1a	212139	coiled-coil and C2 domain containing 1A	chr8:84132827-84147753	-	-2.39867	0.575205	-4.17012	3.04442e-05	0.00406806	Yes	OK	464.68	863.779	65.5814	1163.76	563.8	95.4022	35.7606
ENSMUSG00000027244	Atg13	51897	autophagy related 13	chr2:91674611-91710592	-	-1.94234	0.466079	-4.1674	3.08091e-05	0.00407303	Yes	OK	1171.32	1962.83	379.805	1948.18	1977.48	529.049	230.562
ENSMUSG00000020326	Ccng1	12450	cyclin G1	chr11:40748551-40755286	-	1.8826	0.453476	4.15149	3.30325e-05	0.00432099	Yes	OK	1274.68	439.417	2109.94	596.469	282.364	2368.79	1851.08
ENSMUSG00000057738	Sptan1	20740	spectrin alpha, non-erythrocytic 1	chr2:29965559-30031450	+	-1.22762	0.296335	-4.14266	3.43297e-05	0.00444391	Yes	OK	5897.45	8406.76	3388.13	8300.79	8512.72	2628.98	4147.29
ENSMUSG00000056306	Sertm1	329641	serine rich and transmembrane domain containing 1	chr3:54897068-54915887	-	2.45856	0.595181	4.13078	3.61529e-05	0.00463167	Yes	OK	283.743	26.8059	540.68	25.7469	27.8649	770.807	310.553
ENSMUSG00000031683	Lsm6	78651	LSM6 homolog, U6 small nuclear RNA and mRNA degradation associated	chr8:78804867-78821152	-	1.25787	0.306575	4.10299	4.07839e-05	0.00517165	Yes	OK	2952.34	1663.46	4241.23	1876.09	1450.83	4561.96	3920.49
ENSMUSG00000030314	Atg7	74244	autophagy related 7	chr6:114643096-114860614	+	-2.19236	0.536297	-4.08796	4.35182e-05	0.00546263	Yes	OK	608.971	1083.09	134.848	1533.65	632.533	153.944	115.751
ENSMUSG00000030982	9030624J02Rik	71517	RIKEN cDNA 9030624J02 gene	chr7:118740270-118841491	+	-1.79243	0.439285	-4.08034	4.49692e-05	0.00558833	Yes	OK	1022.69	1663.19	382.203	1826.31	1500.06	472.675	291.731
ENSMUSG00000000278	Scpep1	74617	serine carboxypeptidase 1	chr11:88924019-88955442	-	-2.42335	0.597119	-4.0584	4.94096e-05	0.00606037	Yes	OK	440.541	839.659	41.4222	790.429	888.89	71.5517	11.2928
ENSMUSG00000028247	Coq3	230027	coenzyme Q3 methyltransferase	chr4:21879674-21912126	+	2.249	0.555131	4.05129	5.09359e-05	0.00606037	Yes	OK	480.119	92.0225	868.216	66.0836	117.961	578.918	1157.51
ENSMUSG00000031885	Cbfb	12400	core binding factor beta	chr8:105170673-105217988	+	1.81271	0.447486	4.05087	5.10281e-05	0.00606037	Yes	OK	2657.65	969.293	4346.02	1059.91	878.673	6457	2235.04
ENSMUSG00000001098	Kctd10	330171	potassium channel tetramerisation domain containing 10	chr5:114363571-114380505	-	-2.43507	0.601219	-4.05021	5.11708e-05	0.00606037	Yes	OK	325.885	626.067	25.7026	868.527	383.607	40.1123	11.2928
ENSMUSG00000014313	Cox6c	12864	cytochrome c oxidase subunit VIc	chr15:35931975-35938246	-	0.919915	0.227136	4.05005	5.12061e-05	0.00606037	Yes	OK	20841.2	14187.6	27494.8	12131.9	16243.4	29006.6	25982.9
ENSMUSG00000020873	Slc35b1	110172	solute carrier family 35, member B1	chr11:95384921-95391652	+	-1.96628	0.485884	-4.0468	5.19229e-05	0.00608723	Yes	OK	1471.95	2491.95	451.955	1380.03	3603.86	331.74	572.17
ENSMUSG00000026032	Ndufb3	66495	NADH dehydrogenase (ubiquinone) 1 beta subcomplex 3	chr1:58586396-58595964	+	0.898763	0.22228	4.04339	5.26841e-05	0.00611875	Yes	OK	9588.61	6597.56	12579.7	6896.73	6298.39	13642.5	11516.8
ENSMUSG00000029346	Srrd	70118	SRR1 domain containing	chr5:112337390-112343040	-	-2.4441	0.605701	-4.03516	5.45651e-05	0.00616681	Yes	OK	216.994	433.988	0	310.679	557.298	0	0
ENSMUSG00000028426	Rad23b	19359	RAD23 homolog B, nucleotide excision repair protein	chr4:55350041-55392237	+	1.46491	0.363192	4.03345	5.4965e-05	0.00616681	Yes	OK	1693.46	828.539	2558.39	914.014	743.064	2918.44	2198.34
ENSMUSG00000029778	Adcyap1r1	11517	adenylate cyclase activating polypeptide 1 receptor 1	chr6:55451977-55501455	+	2.44486	0.606202	4.03308	5.50511e-05	0.00616681	Yes	OK	200.1	0.893529	399.307	0.858229	0.92883	175.627	622.987
ENSMUSG00000037458	Azin1	54375	antizyme inhibitor 1	chr15:38487429-38519266	-	1.30698	0.324077	4.03294	5.5083e-05	0.00616681	Yes	OK	2805.89	1529.49	4082.3	1644.37	1414.61	4777.7	3386.9
ENSMUSG00000035545	Leng8	232798	leukocyte receptor cluster (LRC) member 8	chr7:4137055-4148173	+	2.34172	0.582205	4.02215	5.76687e-05	0.00639865	Yes	OK	346.927	47.9384	645.917	65.2254	30.6514	475.927	815.906
ENSMUSG00000039105	Atp6v1g1	66290	ATPase, H+ transporting, lysosomal V1 subunit G1	chr4:63544764-63550701	+	0.951194	0.236701	4.01854	5.85592e-05	0.00643996	Yes	OK	8457.61	5663.67	11251.6	5043.81	6283.53	11834.2	10668.9
ENSMUSG00000031988	Vps26b	69091	VPS26 retromer complex component B	chr9:27004501-27030094	-	-1.79243	0.448662	-3.99506	6.46791e-05	0.00705059	Yes	OK	1581.81	2579.69	583.93	3492.13	1667.25	456.413	711.448
ENSMUSG00000062729	Ppox	19044	protoporphyrinogen oxidase	chr1:171276991-171281186	-	-2.42021	0.607476	-3.98403	6.77556e-05	0.00732173	Yes	OK	184.741	364.275	5.20601	424.823	303.727	7.58881	2.8232
ENSMUSG00000004069	Dnaja3	83945	DnaJ heat shock protein family (Hsp40) member A3	chr16:4684069-4707693	+	2.03344	0.512313	3.96914	7.2133e-05	0.00766091	Yes	OK	889.78	243.706	1535.85	352.732	134.68	1819.15	1252.56
ENSMUSG00000031278	Acsl4	50790	acyl-CoA synthetase long-chain family member 4	chrX:142317992-142390535	-	1.59736	0.402585	3.96775	7.25554e-05	0.00766091	Yes	OK	1385.38	609.185	2161.57	466.018	752.352	2252.79	2070.35
ENSMUSG00000044117	2900011O08Rik	67254	RIKEN cDNA 2900011O08 gene	chr16:13986636-14101494	+	-1.22252	0.308163	-3.96713	7.27438e-05	0.00766091	Yes	OK	3057.8	4360.78	1754.82	5048.96	3672.59	1793.13	1716.51
ENSMUSG00000048787	Dcun1d3	233805	DCN1, defective in cullin neddylation 1, domain containing 3 (S. cerevisiae)	chr7:119853162-119895458	-	2.22011	0.560304	3.96233	7.4223e-05	0.007751	Yes	OK	664.689	126.813	1202.56	55.7849	197.841	1510.17	894.956
ENSMUSG00000061244	Exoc5	105504	exocyst complex component 5	chr14:49012143-49066667	-	1.56762	0.397053	3.94814	7.87605e-05	0.00808893	Yes	OK	1388.24	624.401	2152.07	750.95	497.853	1959	2345.14
ENSMUSG00000028243	Ubxn2b	68053	UBX domain protein 2B	chr4:6191104-6219788	+	2.30258	0.58334	3.94724	7.90568e-05	0.00808893	Yes	OK	403.533	57.4573	749.608	25.7469	89.1676	756.713	742.503
ENSMUSG00000029632	Ndufa4	17992	NADH dehydrogenase (ubiquinone) 1 alpha subcomplex, 4	chr6:11900372-11907446	-	0.97897	0.248081	3.94617	7.94117e-05	0.00808893	Yes	OK	41774.9	27547.3	56002.6	21688.3	33406.3	56245	55760.2
ENSMUSG00000046516	Cox17	12856	cytochrome c oxidase assembly protein 17	chr16:38346998-38352763	+	1.26771	0.321872	3.93856	8.19705e-05	0.00828169	Yes	OK	7871.64	4387.56	11355.7	3155.71	5619.42	12778.5	9932.98
ENSMUSG00000034958	Atcay	16467	ataxia, cerebellar, Cayman type	chr10:81204512-81230779	-	-1.65965	0.421808	-3.9346	8.33343e-05	0.00831189	Yes	OK	1144.07	1812.84	475.308	1394.62	2231.05	457.497	493.12
ENSMUSG00000005125	Ndrg1	17988	N-myc downstream regulated gene 1	chr15:66929317-66969641	-	1.43399	0.364528	3.93382	8.36072e-05	0.00831189	Yes	OK	2019.53	1005.29	3033.76	817.034	1193.55	3426.89	2640.64
ENSMUSG00000072772	Grcc10	14790	gene rich cluster, C10 gene	chr6:124739183-124741079	-	0.950855	0.242042	3.92847	8.54877e-05	0.00837042	Yes	OK	10888.8	7286.22	14491.3	6830.64	7741.79	16536	12446.6
ENSMUSG00000062444	Ap3b2	11775	adaptor-related protein complex 3, beta 2 subunit	chr7:81460398-81493925	-	-1.69015	0.430248	-3.92832	8.55431e-05	0.00837042	Yes	OK	2229.49	3558.55	900.424	4974.29	2142.81	767.554	1033.29
ENSMUSG00000020743	Mif4gd	69674	MIF4G domain containing	chr11:115607918-115612503	-	-2.2551	0.574497	-3.92536	8.66016e-05	0.0084078	Yes	OK	385.713	707.896	63.5297	764.682	651.11	35.7758	91.2836
ENSMUSG00000052139	Bre	107976	brain and reproductive organ-expressed protein	chr5:31698049-32084739	+	-1.67637	0.428499	-3.9122	9.1459e-05	0.00881055	Yes	OK	1252.51	1993.78	511.227	1624.63	2362.94	395.702	626.751
ENSMUSG00000000600	Krit1	79264	KRIT1, ankyrin repeat containing	chr5:3803164-3844515	+	2.14682	0.551312	3.89403	9.85931e-05	0.00942474	Yes	OK	386.199	82.9515	689.447	72.0912	93.8118	807.666	571.228
ENSMUSG00000032540	Abhd5	67469	abhydrolase domain containing 5	chr9:122351615-122381523	+	1.79026	0.460309	3.88925	0.000100555	0.00953894	Yes	OK	733.711	266.929	1200.49	284.932	248.926	1022.32	1378.67
ENSMUSG00000030401	Rtn2	20167	reticulon 2 (Z-band associated protein)	chr7:19282623-19296164	+	-1.00239	0.258172	-3.88264	0.00010333	0.00971853	Yes	OK	5351.8	7221.54	3482.07	7454.57	6988.51	3075.64	3888.49
ENSMUSG00000040653	Ppp1r14c	76142	protein phosphatase 1, regulatory (inhibitor) subunit 14c	chr10:3366149-3464975	+	-2.34825	0.605057	-3.88104	0.000104013	0.00971853	Yes	OK	178.837	357.203	0.470534	427.398	287.008	0	0.941068
ENSMUSG00000008153	Clstn3	232370	calsyntenin 3	chr6:124430755-124464784	-	-2.31366	0.596653	-3.87774	0.000105432	0.00977764	Yes	OK	332.244	627.981	36.506	404.226	851.737	18.43	54.582
ENSMUSG00000049305	Ccdc71	72454	coiled-coil domain containing 71	chr9:108460517-108465945	+	-2.20659	0.570233	-3.86963	0.000109	0.00996898	Yes	OK	480.647	874.846	86.4468	1222.12	527.575	119.253	53.6409
ENSMUSG00000039987	Phtf2	68770	putative homeodomain transcription factor 2	chr5:20758663-20882124	-	-2.19387	0.56708	-3.86871	0.000109414	0.00996898	Yes	OK	315.556	572.34	58.7717	582.737	561.942	56.374	61.1694
ENSMUSG00000016252	Atp5e	67126	ATP synthase, H+ transporting, mitochondrial F1 complex, epsilon subunit	chr2:174461074-174464101	-	1.22554	0.316872	3.86762	0.000109902	0.00996898	Yes	OK	6190.37	3536.21	8844.54	2694.84	4377.57	7594.23	10094.8
ENSMUSG00000072946	Ptgr2	77219	prostaglandin reductase 2	chr12:84285295-84315832	+	2.15674	0.558361	3.86263	0.000112174	0.0101013	Yes	OK	433.718	88.7638	778.672	122.727	54.8009	712.264	845.079
ENSMUSG00000036206	Sh3bp4	98402	SH3-domain binding protein 4	chr1:89070461-89153793	+	-2.04476	0.533234	-3.83464	0.000125749	0.0112327	Yes	OK	504.761	881.345	128.178	781.846	980.844	166.954	89.4015
ENSMUSG00000042312	S100a13	20196	S100 calcium binding protein A13	chr3:90514434-90524581	+	1.00792	0.262951	3.83309	0.000126545	0.0112327	Yes	OK	5631.48	3650.72	7612.24	3230.37	4071.06	8229.52	6994.96
ENSMUSG00000030590	Fam98c	73833	family with sequence similarity 98, member C	chr7:29152509-29156210	-	-2.31217	0.60413	-3.82726	0.000129575	0.0113705	Yes	OK	213.65	427.301	0	586.17	268.432	0	0
ENSMUSG00000027883	Gpsm2	76123	G-protein signalling modulator 2 (AGS3-like, C. elegans)	chr3:108678637-108722299	-	2.25381	0.588985	3.82659	0.000129928	0.0113705	Yes	OK	399.37	55.38	743.36	87.5393	23.2207	875.966	610.753
ENSMUSG00000018659	Pnpo	103711	pyridoxine 5'-phosphate oxidase	chr11:96937815-96944019	-	-1.41657	0.370577	-3.82259	0.000132055	0.0114758	Yes	OK	1662.79	2492.29	833.285	2590.99	2393.59	990.882	675.687
ENSMUSG00000021936	Mapk8	26419	mitogen-activated protein kinase 8	chr14:33377898-33447158	-	1.30218	0.341254	3.81585	0.000135712	0.0117118	Yes	OK	1581.43	858.122	2304.74	849.646	866.598	2368.79	2240.68
ENSMUSG00000025145	Lrrc45	217366	leucine rich repeat containing 45	chr11:120713952-120721127	+	2.30688	0.604845	3.814	0.000136736	0.0117187	Yes	OK	362.161	2.32207	721.999	0	4.64415	202.73	1241.27
ENSMUSG00000050812	AI314180	230249	expressed sequence AI314180	chr4:58800030-58912725	-	1.09433	0.287061	3.81217	0.000137755	0.0117252	Yes	OK	2806.69	1732.58	3880.81	1787.69	1677.47	4091.45	3670.17
ENSMUSG00000004267	Eno2	13807	enolase 2, gamma neuronal	chr6:124760052-124769673	-	-1.08847	0.286239	-3.80267	0.000143147	0.0121013	Yes	OK	4561.05	6297.42	2824.68	7362.74	5232.1	2860.98	2788.39
ENSMUSG00000020155	Kcnmb1	16533	potassium large conductance calcium-activated channel, subfamily M, beta member 1	chr11:33963012-33973638	+	-1.29463	0.341356	-3.79262	0.000149066	0.0124861	Yes	OK	1617.84	2354.2	881.474	2414.2	2294.21	836.938	926.011
ENSMUSG00000062014	Gmfb	63985	glia maturation factor, beta	chr14:46808148-46822242	-	0.721276	0.190233	3.79155	0.000149709	0.0124861	Yes	OK	13760.1	10307.1	17213.2	10097.9	10516.2	17253.7	17172.6
ENSMUSG00000031398	Plxna3	18846	plexin A3	chrX:74329065-74344689	+	2.2876	0.604185	3.78626	0.00015293	0.0126698	Yes	OK	169.769	0.429114	339.109	0.858229	0	318.73	359.488
ENSMUSG00000000088	Cox5a	12858	cytochrome c oxidase subunit Va	chr9:57521231-57532426	+	0.715856	0.189225	3.7831	0.000154887	0.0127079	Yes	OK	17285.2	12980	21590.4	12803.1	13156.9	20581.9	22598.8
ENSMUSG00000067847	Romo1	67067	reactive oxygen species modulator 1	chr2:156144152-156145794	+	1.02276	0.270413	3.78222	0.000155435	0.0127079	Yes	OK	9541.04	6130.12	12952	5321.88	6938.36	15042.1	10861.8
ENSMUSG00000040387	Klhl32	212390	kelch-like 32	chr4:24617272-24851086	-	-2.28988	0.606172	-3.77761	0.000158338	0.0128605	Yes	OK	233.326	450.492	16.1601	598.185	302.798	23.8506	8.46961
ENSMUSG00000048070	Pirt	193003	phosphoinositide-interacting regulator of transient receptor potential channels	chr11:66911990-66928700	+	-1.11377	0.295247	-3.77234	0.000161726	0.0130118	Yes	OK	19187.9	26674.3	11701.5	24970.2	28378.5	8327.1	15075.9
ENSMUSG00000035954	Dock4	238130	dedicator of cytokinesis 4	chr12:40446052-40846488	+	1.79066	0.474792	3.77146	0.000162294	0.0130118	Yes	OK	679.011	241.487	1116.54	271.2	211.773	1276	957.066
ENSMUSG00000053128	Rnf26	213211	ring finger protein 26	chr9:44110780-44113051	-	-2.28246	0.607001	-3.76022	0.000169764	0.0135234	Yes	OK	199.443	393.066	5.81959	345.866	440.265	9.75704	1.88214
ENSMUSG00000031491	Chrna6	11440	cholinergic receptor, nicotinic, alpha polypeptide 6	chr8:27403211-27413944	-	-1.34276	0.357452	-3.75648	0.000172317	0.0136394	Yes	OK	2176.6	3207.54	1145.66	3131.68	3283.41	890.059	1401.25
ENSMUSG00000021136	Smoc1	64075	SPARC related modular calcium binding 1	chr12:81026807-81186414	+	2.26297	0.603806	3.74785	0.000178359	0.0140282	Yes	OK	172.461	0.429114	344.492	0.858229	0	421.721	267.263
ENSMUSG00000075334	Rprm	67874	reprimo, TP53 dependent G2 arrest mediator candidate	chr2:54084092-54085552	-	1.61478	0.431081	3.74588	0.000179764	0.0140499	Yes	OK	894.995	379.198	1410.79	332.993	425.404	1285.76	1535.82
ENSMUSG00000022009	Nufip1	27275	nuclear fragile X mental retardation protein interacting protein 1	chr14:76110890-76137379	+	2.27308	0.607258	3.74318	0.000181703	0.0141126	Yes	OK	384.404	22.1507	746.657	3.43291	40.8685	961.611	531.704
ENSMUSG00000024019	Cmtr1	74157	cap methyltransferase 1	chr17:29660594-29705979	+	-1.70635	0.456233	-3.74009	0.000183952	0.0141986	Yes	OK	897.483	1447.27	347.699	1825.45	1069.08	349.085	346.313
ENSMUSG00000020844	Nxn	18230	nucleoredoxin	chr11:76257225-76399141	-	-2.11605	0.567824	-3.7266	0.000194081	0.0148089	Yes	OK	410.097	738.223	81.971	975.806	500.639	58.5423	105.4
ENSMUSG00000026171	Rnf25	57751	ring finger protein 25	chr1:74593747-74601397	-	1.99155	0.534445	3.72639	0.000194243	0.0148089	Yes	OK	620.74	164.075	1077.4	132.167	195.983	647.217	1507.59
ENSMUSG00000048874	Phf3	213109	PHD finger protein 3	chr1:30802341-30863256	-	1.70956	0.458964	3.72483	0.000195447	0.0148099	Yes	OK	698.77	269.14	1128.4	276.35	261.93	1013.65	1243.15
ENSMUSG00000018559	Ctdnep1	67181	CTD nuclear envelope phosphatase 1	chr11:69981167-69990600	+	2.08451	0.560181	3.72114	0.000198329	0.0148641	Yes	OK	488.538	105.844	871.232	57.5013	154.186	745.872	996.591
ENSMUSG00000039770	Ypel5	383295	yippee-like 5 (Drosophila)	chr17:72836703-72851195	+	0.768801	0.20662	3.72085	0.000198555	0.0148641	Yes	OK	10493.1	7681.71	13304.5	7885.41	7478.01	12625.6	13983.3
ENSMUSG00000018858	Mrpl58	68572	mitochondrial ribosomal protein L58	chr11:115403765-115410913	+	1.29529	0.348379	3.71806	0.000200761	0.0149392	Yes	OK	3244.74	1761.79	4727.7	2048.59	1474.98	3683.83	5771.57
ENSMUSG00000069516	Lyz2	17105	lysozyme 2	chr10:117277540-117282272	-	2.24683	0.605423	3.71117	0.000206301	0.0151577	Yes	OK	170.65	2.68059	338.619	2.57469	2.78649	161.533	515.705
ENSMUSG00000047721	Bola2	66162	bolA-like 2 (E. coli)	chr7:126695999-126696693	+	0.970564	0.261547	3.71087	0.000206552	0.0151577	Yes	OK	5953.2	3931.69	7974.71	3591.69	4271.69	8895.17	7054.25
ENSMUSG00000000168	Dlat	235339	dihydrolipoamide S-acetyltransferase (E2 component of pyruvate dehydrogenase complex)	chr9:50634632-50659780	-	1.24583	0.335813	3.70988	0.000207356	0.0151577	Yes	OK	1838.96	1031.53	2646.39	1138.87	924.185	2633.32	2659.46
ENSMUSG00000036371	Serbp1	66870	serpine1 mRNA binding protein 1	chr6:67266978-67289302	+	1.00827	0.272441	3.70087	0.000214862	0.0156146	Yes	OK	3455.8	2235.44	4676.16	2162.74	2308.14	4364.65	4987.66
ENSMUSG00000056185	Snx32	225861	sorting nexin 32	chr19:5495277-5510489	-	-1.67045	0.451602	-3.69895	0.000216492	0.0156416	Yes	OK	940.457	1505.58	375.333	1344.84	1666.32	282.954	467.711
ENSMUSG00000039001	Rps21	66481	ribosomal protein S21	chr2:180257378-180258444	+	1.32078	0.35799	3.68944	0.000224751	0.016069	Yes	OK	2103.02	1120.64	3085.41	880.543	1360.74	3211.15	2959.66
ENSMUSG00000026514	Cnih3	72978	cornichon family AMPA receptor auxiliary protein 3	chr1:181352627-181460641	+	2.22364	0.603118	3.6869	0.000227003	0.016069	Yes	OK	193.12	0.464415	385.775	0	0.92883	576.75	194.801
ENSMUSG00000030741	Spns1	73658	spinster homolog 1	chr7:126370059-126377934	-	-1.97986	0.537176	-3.68569	0.000228086	0.016069	Yes	OK	824.881	1431.7	218.058	1560.26	1303.15	338.244	97.8711
ENSMUSG00000001482	Def8	23854	differentially expressed in FDCP 8	chr8:123443258-123463899	+	-1.38702	0.376464	-3.68435	0.00022929	0.016069	Yes	OK	1795.25	2678.45	912.052	3089.62	2267.27	1072.19	751.914
ENSMUSG00000055937	Krt28	70843	keratin 28	chr11:99365006-99374903	-	-2.22001	0.602627	-3.68389	0.000229704	0.016069	Yes	OK	245.079	490.157	0	187.094	793.22	0	0
ENSMUSG00000027806	Tsc22d2	72033	TSC22 domain family, member 2	chr3:58415688-58466787	+	-2.23693	0.607304	-3.68337	0.000230166	0.016069	Yes	OK	293.194	574.279	12.1097	964.649	183.908	19.5141	4.70534
ENSMUSG00000019659	Ccdc12	72654	coiled-coil domain containing 12	chr9:110656502-110711593	+	1.43546	0.389896	3.68165	0.000231729	0.0160877	Yes	OK	2049.93	1003.77	3096.08	707.18	1300.36	2937.95	3254.21
ENSMUSG00000024896	Minpp1	17330	multiple inositol polyphosphate histidine phosphatase 1	chr19:32485768-32515370	+	-1.38904	0.378232	-3.67246	0.000240226	0.0165014	Yes	OK	1287.65	1922.6	652.7	1932.73	1912.46	728.526	576.875
ENSMUSG00000039988	Ankrd13c	433667	ankyrin repeat domain 13c	chr3:157947465-158006837	+	1.39434	0.379687	3.67234	0.000240344	0.0165014	Yes	OK	1550.1	782.499	2317.7	859.087	705.91	2722.22	1913.19
ENSMUSG00000005687	Bcas2	68183	breast carcinoma amplified sequence 2	chr3:103171710-103179154	+	0.965845	0.263649	3.66338	0.000248912	0.0169957	Yes	OK	4474.45	2960.68	5988.22	2742.9	3178.45	6450.49	5525.95
ENSMUSG00000001138	Cnnm3	94218	cyclin M3	chr1:36511866-36528236	+	-2.09426	0.57253	-3.6579	0.000254292	0.0171884	Yes	OK	402.604	725.778	79.4302	589.603	861.954	112.748	46.1123
ENSMUSG00000006575	Rundc3a	51799	RUN domain containing 3A	chr11:102393402-102402939	+	-1.2455	0.340524	-3.65761	0.00025458	0.0171884	Yes	OK	5589.59	8049.41	3129.77	7651.11	8447.7	2143.3	4116.23
ENSMUSG00000079157	Fam155a	270028	family with sequence similarity 155, member A	chr8:9206009-9771023	-	-2.21655	0.606227	-3.6563	0.000255883	0.0171884	Yes	OK	172.492	340.463	4.5209	168.213	512.714	4.33646	4.70534
ENSMUSG00000071252	2210408I21Rik	72371	RIKEN cDNA 2210408I21 gene	chr13:77135535-77613679	+	2.19444	0.602164	3.64426	0.000268162	0.0179164	Yes	OK	202.735	0	405.469	0	0	254.767	556.171
ENSMUSG00000037993	Dhx38	64340	DEAH (Asp-Glu-Ala-His) box polypeptide 38	chr8:109548023-109565601	-	2.20686	0.607046	3.63541	0.00027754	0.0184438	Yes	OK	441.635	17.629	865.642	34.3291	0.92883	810.919	920.365
ENSMUSG00000002107	Celf2	14007	CUGBP, Elav-like family member 2	chr2:6539698-6721662	-	-1.40108	0.38563	-3.63322	0.000279903	0.0184763	Yes	OK	1586.75	2378.54	794.971	1845.19	2911.88	788.152	801.79
ENSMUSG00000053198	Prx	19153	periaxin	chr7:27499323-27520041	+	2.1985	0.605396	3.63151	0.000281764	0.0184763	Yes	OK	149.848	3.0744	296.622	4.29114	1.85766	266.693	326.551
ENSMUSG00000028785	Hpca	15444	hippocalcin	chr4:129111569-129121747	-	-2.20497	0.607291	-3.63082	0.00028252	0.0184763	Yes	OK	349.619	676.408	22.8303	1168.91	183.908	10.8412	34.8195
ENSMUSG00000023150	Ivns1abp	117198	influenza virus NS1A binding protein	chr1:151344497-151364445	+	1.13588	0.312982	3.62921	0.000284294	0.0184763	Yes	OK	2940.65	1763.62	4117.68	1495.89	2031.35	4393.92	3841.44
ENSMUSG00000032883	Acsl3	74205	acyl-CoA synthetase long-chain family member 3	chr1:78657824-78707743	+	1.95704	0.539482	3.62763	0.000286036	0.0184763	Yes	OK	1275.52	340.759	2210.29	115.861	565.657	2028.38	2392.2
ENSMUSG00000021594	Srd5a1	78925	steroid 5 alpha-reductase 1	chr13:69573448-69611463	-	-1.94146	0.53531	-3.6268	0.000286951	0.0184763	Yes	OK	567.298	978.793	155.804	693.449	1264.14	200.561	111.046
ENSMUSG00000044122	Proca1	216974	protein interacting with cyclin A1	chr11:78193391-78205763	+	-2.18659	0.603153	-3.62527	0.000288659	0.0184906	Yes	OK	182.32	363.555	1.08412	340.717	386.393	2.16823	0
ENSMUSG00000032263	Bckdhb	12040	branched chain ketoacid dehydrogenase E1, beta polypeptide	chr9:83925136-84124240	+	-2.04625	0.565001	-3.62167	0.000292707	0.0186466	Yes	OK	447.844	798.073	97.6155	638.522	957.623	138.767	56.4641
ENSMUSG00000024750	Zfand5	22682	zinc finger, AN1-type domain 5	chr19:21272277-21286840	+	1.20302	0.332286	3.62044	0.000294097	0.0186466	Yes	OK	1753.75	1008.19	2499.3	983.53	1032.86	2628.98	2369.61
ENSMUSG00000032564	Cpne4	74020	copine IV	chr9:104569787-105034544	+	-1.51408	0.418923	-3.61422	0.000301257	0.0190036	Yes	OK	1497.03	2310.48	683.59	2991.79	1629.17	619.03	748.149
ENSMUSG00000030881	Arfip2	76932	ADP-ribosylation factor interacting protein 2	chr7:105634200-105640416	-	1.73225	0.479562	3.61215	0.000303665	0.0190588	Yes	OK	632.903	232.733	1033.07	269.484	195.983	1045.09	1021.06
ENSMUSG00000004207	Psap	19156	prosaposin	chr10:60277627-60302600	+	-0.910231	0.252108	-3.61048	0.000305633	0.0190859	Yes	OK	13568.5	17894.6	9242.38	21210.3	14578.9	9602.02	8882.74
ENSMUSG00000024052	Lpin2	64898	lipin 2	chr17:71183977-71249818	+	-1.56338	0.434168	-3.60086	0.000317167	0.0196173	Yes	OK	1215.81	1900.95	530.67	1352.57	2449.32	569.161	492.179
ENSMUSG00000030714	Sgf29	75565	SAGA complex associated factor 29	chr7:126649308-126672779	+	-2.11832	0.5883	-3.60075	0.000317299	0.0196173	Yes	OK	452.126	830.4	73.8513	631.656	1029.14	28.187	119.516
ENSMUSG00000040269	Mrps28	66230	mitochondrial ribosomal protein S28	chr3:8802145-8923857	-	1.38702	0.385646	3.59661	0.00032239	0.0198334	Yes	OK	2243.09	1133.19	3353	1185.21	1081.16	2346.03	4359.97
ENSMUSG00000036111	Lmo1	109594	LIM domain only 1	chr7:109138564-109170519	-	2.18081	0.607241	3.59133	0.000328991	0.0201398	Yes	OK	351.571	16.5424	686.599	4.29114	28.7937	1156.75	216.446
ENSMUSG00000050556	Kcnb1	16500	potassium voltage gated channel, Shab-related subfamily, member 1	chr2:167095968-167188818	-	-0.948869	0.264366	-3.58923	0.000331654	0.0202033	Yes	OK	3865.98	5152.93	2579.03	5063.55	5242.31	2767.75	2390.31
ENSMUSG00000029196	Tada2b	231151	transcriptional adaptor 2B	chr5:36473669-36484285	-	2.13148	0.594151	3.58743	0.000333947	0.0202437	Yes	OK	315.192	46.1458	584.239	52.352	39.9397	297.048	871.429
ENSMUSG00000027215	Cd82	12521	CD82 antigen	chr2:93419101-93462502	-	-1.29912	0.362613	-3.58266	0.000340119	0.0203962	Yes	OK	3678.58	5377.66	1979.5	6769.71	3985.61	1582.81	2376.2
ENSMUSG00000039375	Wdr17	244484	WD repeat domain 17	chr8:54629615-54718678	-	-2.16183	0.603464	-3.58237	0.000340495	0.0203962	Yes	OK	416.491	788.578	44.4034	654.829	922.328	9.75704	79.0497
ENSMUSG00000027810	Eif2a	229317	eukaryotic translation initiation factor 2A	chr3:58525820-58557501	+	1.61431	0.450738	3.58147	0.000341667	0.0203962	Yes	OK	1345.61	558.066	2133.16	760.391	355.742	2392.64	1873.67
ENSMUSG00000029651	Mtus2	77521	microtubule associated tumor suppressor candidate 2	chr5:147957319-148316065	+	1.82364	0.509413	3.57989	0.000343742	0.0203962	Yes	OK	676.263	219.458	1133.07	298.664	140.253	1105.8	1160.34
ENSMUSG00000042195	Slc35f2	72022	solute carrier family 35, member F2	chr9:53771534-53818161	+	-2.1571	0.602902	-3.57786	0.000346414	0.0203962	Yes	OK	205.445	409.263	1.62617	302.097	516.429	3.25235	0
ENSMUSG00000025855	Prkar1b	19085	protein kinase, cAMP dependent regulatory, type I beta	chr5:139017303-139129752	-	-0.68149	0.190516	-3.57707	0.000347464	0.0203962	Yes	OK	14170.8	17538.7	10802.9	18040.8	17036.6	10854.2	10751.7
ENSMUSG00000025261	Huwe1	59026	HECT, UBA and WWE domain containing 1	chrX:151803281-151935417	+	-1.02989	0.287944	-3.57671	0.000347952	0.0203962	Yes	OK	2905.48	3958.34	1852.63	3666.35	4250.32	1913.46	1791.79
ENSMUSG00000037759	Ptger2	19217	prostaglandin E receptor 2 (subtype EP2)	chr14:44988110-45003820	+	-2.1305	0.596097	-3.57409	0.000351449	0.0205045	Yes	OK	252.151	468.862	35.4407	614.492	323.233	37.9441	32.9374
ENSMUSG00000019256	Ahr	11622	aryl-hydrocarbon receptor	chr12:35497978-35534989	-	2.15353	0.602879	3.57207	0.000354171	0.0205668	Yes	OK	328.49	3.0038	653.975	6.0076	0	220.076	1087.87
ENSMUSG00000038116	Phf20	228829	PHD finger protein 20	chr2:156196646-156309953	+	-1.1401	0.319789	-3.56517	0.000363624	0.0210175	Yes	OK	2531.96	3552.26	1511.67	3219.22	3885.29	1331.29	1692.04
ENSMUSG00000026028	Trak2	70827	trafficking protein, kinesin binding 2	chr1:58900449-58973482	-	1.28825	0.361849	3.56018	0.000370606	0.0213218	Yes	OK	1470.54	796.477	2144.61	880.543	712.412	2059.82	2229.39
ENSMUSG00000006728	Cdk4	12567	cyclin-dependent kinase 4	chr10:127063602-127067282	+	-1.55751	0.437711	-3.55832	0.000373238	0.0213743	Yes	OK	1136.54	1776.82	496.265	1739.63	1814	639.628	352.901
ENSMUSG00000030032	Wdr54	75659	WD repeat domain 54	chr6:83152709-83156379	-	-2.15857	0.607479	-3.55333	0.000380389	0.0216839	Yes	OK	419.567	813.871	25.2622	1089.95	537.792	47.7011	2.8232
ENSMUSG00000032228	Tcf12	21406	transcription factor 12	chr9:71844251-72111201	-	1.92926	0.54313	3.55211	0.000382155	0.0216851	Yes	OK	470.535	126.829	814.241	89.2558	164.403	951.854	676.628
ENSMUSG00000053693	Mast1	56527	microtubule associated serine/threonine kinase 1	chr8:84911852-84937353	-	-2.1187	0.597338	-3.54689	0.000389802	0.0219309	Yes	OK	263.936	491.245	36.6265	363.889	618.6	48.7852	24.4678
ENSMUSG00000025132	Arhgdia	192662	Rho GDP dissociation inhibitor (GDI) alpha	chr11:120577234-120581620	-	-0.815177	0.229838	-3.54675	0.000390016	0.0219309	Yes	OK	14871.4	19113.8	10629.1	20304.8	17922.7	12034.8	9223.41
ENSMUSG00000056737	Capg	12332	capping protein (actin filament), gelsolin-like	chr6:72544390-72562983	+	-2.14702	0.60748	-3.5343	0.000408855	0.0228867	Yes	OK	230.692	446.635	14.7485	601.618	291.652	23.8506	5.64641
ENSMUSG00000025154	Arhgap19	71085	Rho GTPase activating protein 19	chr19:41766587-41802084	-	2.13096	0.603531	3.53082	0.000414271	0.0230859	Yes	OK	155.421	2.28677	308.555	0.858229	3.71532	326.319	290.79
ENSMUSG00000074102	Rbm15b	109095	RNA binding motif protein 15B	chr9:106883984-106887000	-	-1.29991	0.368616	-3.52646	0.000421155	0.0231847	Yes	OK	1386.78	2029.83	743.732	1922.43	2137.24	817.424	670.041
ENSMUSG00000022635	Zcrb1	67197	zinc finger CCHC-type and RNA binding motif 1	chr15:93386112-93398290	-	1.15806	0.328489	3.52542	0.000422812	0.0231847	Yes	OK	2744.51	1618.44	3870.59	1344.84	1892.03	4243.23	3497.95
ENSMUSG00000030016	Zfp638	18139	zinc finger protein 638	chr6:83914352-83986871	+	2.11498	0.599926	3.5254	0.00042285	0.0231847	Yes	OK	701.12	91.7478	1310.49	16.3063	167.189	792.489	1828.5
ENSMUSG00000043445	Pgp	67078	phosphoglycolate phosphatase	chr17:24470472-24471596	+	-0.786586	0.223146	-3.52498	0.000423507	0.0231847	Yes	OK	7436.77	9483.32	5390.21	10072.2	8894.47	5495.38	5285.04
ENSMUSG00000053317	Sec61b	66212	Sec61 beta subunit	chr4:47474660-47483233	+	1.33003	0.37746	3.52364	0.000425667	0.0232007	Yes	OK	2314.7	1214.5	3414.89	980.955	1448.05	2663.67	4166.11
ENSMUSG00000023707	Ogfod2	66627	2-oxoglutarate and iron-dependent oxygenase domain containing 2	chr5:124112337-124115476	+	1.12011	0.318228	3.51985	0.000431793	0.0234318	Yes	OK	3699.09	2233.14	5165.04	2275.16	2191.11	4043.75	6286.34
ENSMUSG00000038967	Pdk2	18604	pyruvate dehydrogenase kinase, isoenzyme 2	chr11:95026257-95041371	-	-2.11931	0.603562	-3.51134	0.000445849	0.0240894	Yes	OK	306.191	577.822	34.5599	833.34	322.304	53.1217	15.9982
ENSMUSG00000054280	Prr14l	215476	proline rich 14-like	chr5:32789206-32854230	-	-1.68224	0.479835	-3.50587	0.000455124	0.0244841	Yes	OK	684.259	1107.95	260.571	1222.98	992.919	312.225	208.917
ENSMUSG00000031818	Cox4i1	12857	cytochrome c oxidase subunit IV isoform 1	chr8:120668319-120674209	+	0.600926	0.171506	3.50382	0.000458641	0.0245189	Yes	OK	43725.4	34567.5	52883.3	34050.2	35084.7	51800.1	53966.5
ENSMUSG00000025486	Sirt3	64384	sirtuin 3	chr7:140863662-140881869	-	-2.116	0.604021	-3.50319	0.000459718	0.0245189	Yes	OK	400.75	757.097	44.4034	855.654	658.54	9.75704	79.0497
ENSMUSG00000044894	Uqcrq	22272	ubiquinol-cytochrome c reductase, complex III subunit VII	chr11:53427921-53430831	-	0.822877	0.235149	3.49939	0.000466326	0.0247651	Yes	OK	24240.2	17250.8	31229.5	14347	20154.7	32917	29542
ENSMUSG00000020790	Ankfy1	11736	ankyrin repeat and FYVE domain containing 1	chr11:72690001-72772146	+	1.33998	0.383795	3.49139	0.00048052	0.0254103	Yes	OK	1736.77	902.781	2570.76	712.33	1093.23	2243.04	2898.49
ENSMUSG00000031298	Adgrg2	237175	adhesion G protein-coupled receptor G2	chrX:160390689-160498076	+	-2.09667	0.601109	-3.488	0.00048665	0.0256254	Yes	OK	286.123	570.764	1.48313	67.8001	1073.73	1.08412	1.88214
ENSMUSG00000027805	Pfn2	18645	profilin 2	chr3:57841894-57847757	-	0.788442	0.226476	3.48134	0.000498912	0.0261602	Yes	OK	21285.9	15408.4	27163.5	16721.7	14095	30661	23666
ENSMUSG00000022205	Sub1	20024	SUB1 homolog (S. cerevisiae)	chr15:11981338-11996007	-	0.939956	0.270969	3.46887	0.000522643	0.0272894	Yes	OK	13785	9224	18346.1	7106.99	11341	18014.8	18677.4
ENSMUSG00000028367	Txn1	22166	thioredoxin 1	chr4:57943372-57956411	-	0.708705	0.20465	3.46301	0.000534171	0.0277746	Yes	OK	78514.2	59062.6	97965.8	53108.9	65016.2	91620.8	104311
ENSMUSG00000084786	Ubl5	66177	ubiquitin-like 5	chr9:20644823-20646790	+	0.713856	0.206228	3.46149	0.00053719	0.0278153	Yes	OK	10551.1	7917.56	13184.6	8316.24	7518.88	13533	12836.2
ENSMUSG00000073940	Hbb-bt	101488143	hemoglobin, beta adult t chain	chr7:103812523-103813923	-	1.73724	0.502406	3.45784	0.00054452	0.0280778	Yes	OK	2889.55	1016.07	4763.03	1017.86	1014.28	1644.6	7881.45
ENSMUSG00000073940	Hbb-b2	15130	hemoglobin, beta adult minor chain	chr7:103812523-103813923	-	1.73724	0.502406	3.45784	0.00054452	0.0280778	Yes	OK	2889.55	1016.07	4763.03	1017.86	1014.28	1644.6	7881.45
ENSMUSG00000051319	1500011K16Rik	67885	RIKEN cDNA 1500011K16 gene	chr2:127791376-127792488	-	0.927385	0.26847	3.45434	0.000551651	0.0281556	Yes	OK	4001.4	2695.2	5307.59	2433.94	2956.46	5205.93	5409.26
ENSMUSG00000074457	S100a16	67860	S100 calcium binding protein A16	chr3:90541222-90543151	+	0.947872	0.274419	3.45411	0.000552114	0.0281556	Yes	OK	3134.61	2087.9	4181.32	2159.3	2016.49	4067.6	4295.04
ENSMUSG00000026437	Cdk18	18557	cyclin-dependent kinase 18	chr1:132113546-132139685	-	-2.07266	0.600166	-3.45348	0.000553399	0.0281556	Yes	OK	210.61	420.678	0.542058	702.031	139.324	1.08412	0
ENSMUSG00000001418	Glmp	56700	glycosylated lysosomal membrane protein	chr3:88325022-88328631	+	-1.71304	0.496152	-3.45266	0.000555092	0.0281556	Yes	OK	703.225	1151.82	254.627	946.626	1357.02	186.468	322.786
ENSMUSG00000020780	Srp68	217337	signal recognition particle 68	chr11:116245165-116274217	-	-1.31364	0.380879	-3.44898	0.000562701	0.0284255	Yes	OK	1715.03	2523.63	906.431	2822.71	2224.55	723.105	1089.76
ENSMUSG00000020048	Hsp90b1	22027	heat shock protein 90, beta (Grp94), member 1	chr10:86690840-86705444	-	1.01759	0.29527	3.44629	0.000568341	0.0285942	Yes	OK	4748.6	3041.11	6456.09	2627.9	3454.32	7387.17	5525.01
ENSMUSG00000074657	Kif5a	16572	kinesin family member 5A	chr10:127225694-127263363	-	-0.775876	0.225397	-3.44227	0.000576854	0.0289055	Yes	OK	9771.63	12427.8	7115.46	13423.6	11432	7610.49	6620.42
ENSMUSG00000031848	Lsm4	50783	LSM4 homolog, U6 small nuclear RNA and mRNA degradation associated	chr8:70673230-70678752	+	0.874601	0.254259	3.43981	0.000582133	0.028949	Yes	OK	4829.84	3345.11	6314.57	3264.7	3425.52	5755.57	6873.56
ENSMUSG00000037224	Zfyve28	231125	zinc finger, FYVE domain containing 28	chr5:34194893-34288324	-	-1.10161	0.320264	-3.43969	0.000582381	0.028949	Yes	OK	2280.29	3171.56	1389.02	3554.78	2788.35	1355.15	1422.9
ENSMUSG00000091896	Ube2d2a	56550	ubiquitin-conjugating enzyme E2D 2A	chr18:35771558-35807172	+	1.4761	0.429361	3.4379	0.000586251	0.0290253	Yes	OK	1916.97	888.212	2945.73	581.021	1195.4	3533.13	2358.32
ENSMUSG00000051234	Rnf7	19823	ring finger protein 7	chr9:96470936-96478675	-	0.717452	0.20882	3.43574	0.000590934	0.029141	Yes	OK	9629.27	7212.55	12046	6961.95	7463.15	11558.8	12533.1
ENSMUSG00000028982	Slc25a33	70556	solute carrier family 25, member 33	chr4:149744035-149774267	-	-1.29746	0.377851	-3.43379	0.000595196	0.0292218	Yes	OK	1266.07	1855.59	676.558	1664.96	2046.21	676.488	676.628
ENSMUSG00000009549	Srp14	20813	signal recognition particle 14	chr2:118475842-118479696	-	0.63215	0.184147	3.43285	0.000597275	0.0292218	Yes	OK	17127.3	13347.7	20906.8	13109.4	13586	21118.6	20695
ENSMUSG00000009549	LOC102642637	102642637	signal recognition particle 14 kDa protein	NA	NA	0.63215	0.184147	3.43285	0.000597275	0.0292218	Yes	OK	17127.3	13347.7	20906.8	13109.4	13586	21118.6	20695
ENSMUSG00000041607	Mbp	17196	myelin basic protein	chr18:82554462-82585637	+	0.956546	0.278762	3.43141	0.00060045	0.0292619	Yes	OK	4046.86	2681.75	5411.98	2749.76	2613.73	4712.65	6111.3
ENSMUSG00000051223	Bzw1	66882	basic leucine zipper and W2 domains 1	chr1:58393135-58406548	+	1.12208	0.327511	3.42608	0.000612368	0.0296777	Yes	OK	3058.36	1838.62	4278.09	2179.04	1498.2	4721.33	3834.85
ENSMUSG00000049775	Tmsb4x	19241	thymosin, beta 4, X chromosome	chrX:167207093-167209218	-	0.923318	0.269546	3.42546	0.000613759	0.0296777	Yes	OK	241196	162744	319648	127670	197818	310323	328974
ENSMUSG00000000275	Trim25	217069	tripartite motif-containing 25	chr11:88999402-89020293	+	1.36732	0.39967	3.42112	0.000623645	0.029987	Yes	OK	1532.72	776.182	2289.26	944.91	607.455	2619.22	1959.3
ENSMUSG00000038683	Pak1ip1	68083	PAK1 interacting protein 1	chr13:41001009-41013033	+	0.991409	0.28984	3.42053	0.000624981	0.029987	Yes	OK	3056.06	1985.6	4126.53	1834.89	2136.31	4421.03	3832.03
ENSMUSG00000026158	Ogfrl1	70155	opioid growth factor receptor-like 1	chr1:23366423-23383175	-	-0.956339	0.280131	-3.4139	0.0006404	0.0306086	Yes	OK	3125.27	4179.91	2070.63	4478.24	3881.58	2101.02	2040.24
ENSMUSG00000052534	Pbx1	18514	pre B cell leukemia homeobox 1	chr1:168153526-168432169	-	2.0642	0.605061	3.41155	0.000645943	0.0307364	Yes	OK	219.321	24.6305	414.011	33.4709	15.7901	526.88	301.142
ENSMUSG00000004558	Ndrg2	29811	N-myc downstream regulated gene 2	chr14:51905270-51913488	-	1.67896	0.492362	3.41	0.000649617	0.0307364	Yes	OK	1081.34	404.268	1758.41	242.879	565.657	1326.96	2189.87
ENSMUSG00000027012	Dync1i2	13427	dynein cytoplasmic 1 intermediate chain 2	chr2:71211945-71263302	+	0.86738	0.254391	3.40964	0.000650494	0.0307364	Yes	OK	10184.1	7077.25	13290.9	6356.04	7798.45	15222.1	11359.6
ENSMUSG00000037005	Xpnpep2	170745	X-prolyl aminopeptidase (aminopeptidase P) 2, membrane-bound	chrX:48108724-48136981	+	-2.04374	0.599778	-3.4075	0.000655612	0.0308609	Yes	OK	156.388	312.233	0.542058	369.038	255.428	1.08412	0
ENSMUSG00000024500	Ppp2r2b	72930	protein phosphatase 2, regulatory subunit B, beta	chr18:42645220-43059471	-	-1.16252	0.341764	-3.40153	0.000670094	0.0314236	Yes	OK	2289.24	3238.36	1340.13	3816.54	2660.17	1248.9	1431.36
ENSMUSG00000083282	Ctsf	56464	cathepsin F	chr19:4855128-4860912	+	-1.70271	0.50137	-3.39612	0.000683477	0.0318418	Yes	OK	1153.66	1890.58	416.755	2270.87	1510.28	218.991	614.518
ENSMUSG00000031370	Zrsr2	22184	zinc finger (CCCH type), RNA binding motif and serine/arginine rich 2	chrX:163935442-163958666	-	1.0126	0.298187	3.39586	0.000684136	0.0318418	Yes	OK	4091.06	2624.59	5557.52	2536.07	2713.11	6562.15	4552.89
ENSMUSG00000031157	Pqbp1	54633	polyglutamine binding protein 1	chrX:7894518-7899269	-	-1.08806	0.320526	-3.39461	0.000687254	0.0318675	Yes	OK	2310.17	3203.2	1417.14	3022.68	3383.73	1581.73	1252.56
ENSMUSG00000050875	A730017C20Rik	225583	RIKEN cDNA A730017C20 gene	chr18:59062380-59076960	+	-1.94804	0.575245	-3.38645	0.000708039	0.0326703	Yes	OK	459.045	815.735	102.355	378.479	1252.99	96.4863	108.223
ENSMUSG00000050538	B230217C12Rik	68127	RIKEN cDNA B230217C12 gene	chr11:97840779-97843043	+	-2.05519	0.607009	-3.38576	0.000709824	0.0326703	Yes	OK	383.327	743.854	22.8002	1166.33	321.375	3.25235	42.3481
ENSMUSG00000041120	Nbl1	17965	neuroblastoma, suppression of tumorigenicity 1	chr4:139082291-139092970	-	-1.10362	0.32612	-3.38407	0.000714186	0.0327498	Yes	OK	8556.7	11916.7	5196.69	12164.5	11668.9	3532.05	6861.33
ENSMUSG00000004610	Etfb	110826	electron transferring flavoprotein, beta polypeptide	chr7:43444071-43457800	+	0.819911	0.242454	3.38172	0.000720348	0.0329109	Yes	OK	8232.85	5860.98	10604.7	6637.54	5084.41	10638.4	10571
ENSMUSG00000017286	Glod4	67201	glyoxalase domain containing 4	chr11:76220394-76243699	-	-1.76408	0.521977	-3.37962	0.000725868	0.0330416	Yes	OK	614.471	1026.47	202.473	877.968	1174.97	273.197	131.75
ENSMUSG00000038393	Txnip	56338	thioredoxin interacting protein	chr3:96557956-96561857	+	2.02853	0.60068	3.37706	0.000732656	0.0332289	Yes	OK	132.596	1.35794	263.835	0.858229	1.85766	304.637	223.033
ENSMUSG00000021036	Sptlc2	20773	serine palmitoyltransferase, long chain base subunit 2	chr12:87305057-87388355	-	-1.59355	0.472538	-3.37232	0.000745377	0.0336829	Yes	OK	891.973	1419.1	364.845	997.262	1840.94	316.562	413.129
ENSMUSG00000029419	Gm996	381353	predicted gene 996	chr2:25575415-25580099	-	-2.03614	0.60426	-3.36963	0.000752686	0.03389	Yes	OK	331.89	622.997	40.7822	728.636	517.358	11.9253	69.6391
ENSMUSG00000048978	Nrsn1	22360	neurensin 1	chr13:25252038-25269996	-	-1.59903	0.475094	-3.36571	0.000763462	0.0342511	Yes	OK	3384.41	5394.37	1374.45	3935.84	6852.9	613.61	2135.28
ENSMUSG00000039183	Nubp2	26426	nucleotide binding protein 2	chr17:24882610-24886350	-	-1.50498	0.447636	-3.36206	0.000773624	0.0344949	Yes	OK	2352.36	3653.52	1051.2	3771.92	3535.13	549.647	1552.76
ENSMUSG00000020952	Scfd1	76983	Sec1 family domain containing 1	chr12:51377512-51450102	+	1.85534	0.551895	3.36177	0.000774449	0.0344949	Yes	OK	674.85	186.974	1162.73	275.491	98.4559	770.807	1554.64
ENSMUSG00000040618	Pck2	74551	phosphoenolpyruvate carboxykinase 2 (mitochondrial)	chr14:55540265-55550017	+	-1.51751	0.451796	-3.35884	0.000782715	0.0347386	Yes	OK	1433.64	2234.59	632.681	2905.96	1563.22	460.749	804.613
ENSMUSG00000052033	Pfdn4	109054	prefoldin 4	chr2:170511229-170519070	+	1.19825	0.35702	3.35625	0.000790059	0.0349397	Yes	OK	1899.62	1084.03	2715.21	901.14	1266.92	2478.29	2952.13
ENSMUSG00000032869	Psmf1	228769	proteasome (prosome, macropain) inhibitor subunit 1	chr2:151716061-151741310	-	1.47038	0.438464	3.35349	0.000798007	0.0351661	Yes	OK	793.892	366.046	1221.74	393.069	339.023	1158.92	1284.56
ENSMUSG00000065954	Tacc1	320165	transforming, acidic coiled-coil containing protein 1	chr8:25154551-25201542	-	1.8674	0.557129	3.35182	0.000802811	0.0352527	Yes	OK	524.622	140.464	908.781	209.408	71.5199	908.489	909.072
ENSMUSG00000006463	Zdhhc24	70605	zinc finger, DHHC domain containing 24	chr19:4878667-4885397	+	-1.78684	0.533505	-3.34925	0.000810305	0.0353436	Yes	OK	534.906	902.271	167.541	1198.95	605.597	143.103	191.978
ENSMUSG00000022442	Ttll1	319953	tubulin tyrosine ligase-like 1	chr15:83483768-83510907	-	-1.59793	0.477113	-3.34916	0.000810567	0.0353436	Yes	OK	787.932	1256.62	319.249	973.231	1540	260.188	378.309
ENSMUSG00000024524	Gnal	14680	guanine nucleotide binding protein, alpha stimulating, olfactory type	chr18:67133559-67226791	+	-0.706705	0.211086	-3.34795	0.000814131	0.0353748	Yes	OK	12640.3	15769.5	9510.98	15912.4	15626.6	8652.33	10369.6
ENSMUSG00000015697	Setdb1	84505	SET domain, bifurcated 1	chr3:95323524-95357202	-	1.7371	0.519242	3.34546	0.000821476	0.0355025	Yes	OK	564.563	191.172	937.953	241.162	141.182	772.975	1102.93
ENSMUSG00000048930	Tada3	101206	transcriptional adaptor 3	chr6:113366656-113377520	-	-1.75876	0.525786	-3.34501	0.000822782	0.0355025	Yes	OK	901.571	1507.97	295.168	1557.69	1458.26	137.683	452.654
ENSMUSG00000016018	Skiv2l2	72198	superkiller viralicidic activity 2-like 2 (S. cerevisiae)	chr13:112867779-112927380	-	-2.00985	0.601129	-3.34346	0.000827409	0.0355786	Yes	OK	260.132	482.787	37.4772	671.135	294.439	26.0188	48.9356
ENSMUSG00000028528	Dnajc6	72685	DnaJ heat shock protein family (Hsp40) member C6	chr4:101496647-101642799	+	1.14286	0.342258	3.33917	0.000840277	0.0360073	Yes	OK	1621.08	958.842	2283.31	1020.43	897.249	2322.18	2244.45
ENSMUSG00000024608	Rps14	20044	ribosomal protein S14	chr18:60774595-60778546	+	0.838742	0.251459	3.3355	0.000851462	0.0363612	Yes	OK	4782.28	3370.12	6194.44	3627.73	3112.51	6345.33	6043.54
ENSMUSG00000024608	LOC102634709	102634709	40S ribosomal protein S14	NA	NA	0.838742	0.251459	3.3355	0.000851462	0.0363612	Yes	OK	4782.28	3370.12	6194.44	3627.73	3112.51	6345.33	6043.54
ENSMUSG00000038059	Smim3	106878	small integral membrane protein 3	chr18:60474190-60501983	-	-2.01781	0.605251	-3.33385	0.000856541	0.0364016	Yes	OK	306.998	600.587	13.4084	923.454	277.72	24.9347	1.88214
ENSMUSG00000036822	Topors	106021	topoisomerase I binding, arginine/serine-rich	chr4:40259605-40269841	-	-2.01835	0.605515	-3.33329	0.000858267	0.0364016	Yes	OK	282.591	552.203	12.9793	101.271	1003.14	18.43	7.52855
ENSMUSG00000028266	Lmo4	16911	LIM domain only 4	chr3:144188529-144205255	-	1.80852	0.542992	3.33065	0.000866429	0.0364692	Yes	OK	406.341	121.232	691.449	112.428	130.036	566.993	815.906
ENSMUSG00000029227	Fip1l1	66899	FIP1 like 1 (S. cerevisiae)	chr5:74535481-74597124	+	1.72872	0.519212	3.32951	0.000870001	0.0364692	Yes	OK	550.776	187.76	913.791	132.167	243.353	934.508	893.074
ENSMUSG00000033917	Gde1	56209	glycerophosphodiester phosphodiesterase 1	chr7:118688557-118705738	-	-0.719033	0.215989	-3.32903	0.000871495	0.0364692	Yes	OK	7328.39	9175.58	5481.2	9029.42	9321.73	5590.79	5371.62
ENSMUSG00000020070	Rufy2	70432	RUN and FYVE domain-containing 2	chr10:62980222-63018742	+	-1.43991	0.432537	-3.329	0.000871599	0.0364692	Yes	OK	2094.52	3199.42	989.614	3385.71	3013.12	578.918	1400.31
ENSMUSG00000022365	Derl1	67819	Der1-like domain family, member 1	chr15:57869501-57892418	-	1.31318	0.395058	3.32401	0.000887319	0.0369579	Yes	OK	3321.55	1741.53	4901.56	2416.77	1066.3	4707.23	5095.88
ENSMUSG00000001143	Lman2l	214895	lectin, mannose-binding 2-like	chr1:36423185-36445271	-	-1.61189	0.485012	-3.32339	0.000889297	0.0369579	Yes	OK	1341.21	2150.26	532.169	1772.24	2528.27	777.311	287.026
ENSMUSG00000028496	Mllt3	70122	myeloid/lymphoid or mixed-lineage leukemia; translocated to, 3	chr4:87769924-88033407	-	1.66271	0.500443	3.32248	0.000892201	0.0369579	Yes	OK	1343.16	500.587	2185.73	328.702	672.473	3139.6	1231.86
ENSMUSG00000033392	Clasp2	76499	CLIP associating protein 2	chr9:113812585-113919697	+	1.29071	0.388602	3.32143	0.000895579	0.0369746	Yes	OK	1228.18	654.871	1801.5	744.084	565.657	1851.67	1751.33
ENSMUSG00000033623	Pcgf3	69587	polycomb group ring finger 3	chr5:108461331-108503099	+	1.31216	0.39577	3.31546	0.000914938	0.0376488	Yes	OK	1382.89	725.194	2040.59	852.221	598.166	1781.2	2299.97
ENSMUSG00000016503	Gtf3a	66596	general transcription factor III A	chr5:146948656-146955614	+	-1.97751	0.597227	-3.31115	0.000929121	0.0381062	Yes	OK	193.408	386.815	0	204.258	569.373	0	0
ENSMUSG00000031584	Gsr	14782	glutathione reductase	chr8:33653237-33698162	+	1.3312	0.402838	3.30456	0.000951242	0.0388268	Yes	OK	1094.03	564.779	1623.27	608.484	521.073	1810.47	1436.07
ENSMUSG00000072214	Sept5	18951	septin 5	chr16:18621810-18629938	-	-1.88968	0.571926	-3.30406	0.000952938	0.0388268	Yes	OK	450.22	791.732	108.709	1108.83	474.632	71.5517	145.866
ENSMUSG00000063626	Unc5d	210801	unc-5 netrin receptor D	chr8:28646716-29219636	-	1.99806	0.605088	3.30209	0.000959657	0.0389728	Yes	OK	229.067	28.4109	429.723	20.5975	36.2244	251.515	607.93
ENSMUSG00000020627	Klhl29	208439	kelch-like 29	chr12:5077465-5375682	-	1.38119	0.418472	3.30056	0.000964909	0.0390584	Yes	OK	1079.76	535.067	1624.46	630.798	439.336	1771.45	1477.48
ENSMUSG00000021280	Exoc3l4	74190	exocyst complex component 3-like 4	chr12:111417429-111431680	+	1.96687	0.596875	3.29529	0.000983217	0.0395774	Yes	OK	177.254	0	354.509	0	0	252.599	456.418
ENSMUSG00000032431	Crtap	56693	cartilage associated protein	chr9:114375130-114390712	-	-1.98595	0.602747	-3.29483	0.000984822	0.0395774	Yes	OK	172.697	340.474	4.91991	551.841	129.107	3.25235	6.58748
ENSMUSG00000020180	Snrpd3	67332	small nuclear ribonucleoprotein D3	chr10:75518041-75535440	+	1.01748	0.308932	3.29354	0.000989329	0.0395774	Yes	OK	3457.56	2206.48	4708.64	2257.14	2155.81	5570.19	3847.09
ENSMUSG00000056296	Synpr	72003	synaptoporin	chr14:13284779-13615469	+	0.666147	0.202278	3.29322	0.000990469	0.0395774	Yes	OK	10385.5	7962.89	12808.1	7948.06	7977.72	12341.6	13274.7
ENSMUSG00000001025	S100a6	20200	S100 calcium binding protein A6 (calcyclin)	chr3:90612893-90614414	+	0.758397	0.230469	3.29066	0.000999511	0.0398107	Yes	OK	112920	82831.6	143009	83632.7	82030.5	166891	119127
ENSMUSG00000055652	Klhl25	207952	kelch-like 25	chr7:75848337-75867491	+	-1.96741	0.598496	-3.28726	0.00101168	0.0401668	Yes	OK	386.491	769.73	3.25235	1406.64	132.823	6.5047	0
ENSMUSG00000033014	Trim33	94093	tripartite motif-containing 33	chr3:103279292-103358770	+	1.93799	0.590725	3.2807	0.0010355	0.0409813	Yes	OK	258.704	49.9372	467.471	61.7925	38.082	481.348	453.595
ENSMUSG00000071014	Ndufb6	230075	NADH dehydrogenase (ubiquinone) 1 beta subcomplex, 6	chr4:40270590-40279421	-	0.931506	0.284784	3.27092	0.00107197	0.0422408	Yes	OK	6007.15	4024.87	7989.43	3403.74	4646.01	6964.36	9014.49
ENSMUSG00000045193	Cirbp	12696	cold inducible RNA binding protein	chr10:80167840-80171653	+	0.914645	0.27975	3.26951	0.00107735	0.0422408	Yes	OK	4963.18	3356.11	6570.25	3900.65	2811.57	6799.58	6340.92
ENSMUSG00000048486	Fitm2	228859	fat storage-inducing transmembrane protein 2	chr2:163468702-163472629	-	1.2643	0.386699	3.26946	0.00107752	0.0422408	Yes	OK	1940.09	1051.47	2828.72	800.727	1302.22	3250.18	2407.25
ENSMUSG00000030659	Nucb2	53322	nucleobindin 2	chr7:116504368-116540588	+	-1.98352	0.607113	-3.26713	0.00108645	0.0424569	Yes	OK	265.257	502.971	27.5433	598.185	407.756	46.617	8.46961
ENSMUSG00000025785	Exosc7	66446	exosome component 7	chr9:123113230-123136129	+	1.40599	0.430518	3.26581	0.00109151	0.0425211	Yes	OK	1637.92	791.842	2484	970.657	613.028	1755.18	3212.81
ENSMUSG00000031974	Abcb10	56199	ATP-binding cassette, sub-family B (MDR/TAP), member 10	chr8:123952458-123983122	-	1.57599	0.483118	3.26213	0.00110579	0.0429427	Yes	OK	586.588	239.219	933.956	236.013	242.425	1019.07	848.844
ENSMUSG00000026791	Slc2a8	56017	solute carrier family 2, (facilitated glucose transporter), member 8	chr2:32972988-32982056	-	-1.59912	0.490891	-3.25759	0.00112364	0.0435	Yes	OK	790.528	1267.64	313.418	1664.96	870.313	264.524	362.311
ENSMUSG00000045519	Zfp560	434377	zinc finger protein 560	chr9:20345135-20385158	-	1.07374	0.330554	3.2483	0.00116098	0.0447229	Yes	OK	1950.75	1201.72	2699.77	1077.08	1326.37	2772.08	2627.46
ENSMUSG00000037594	BC022687	217887	cDNA sequence BC022687	chr12:112808974-112816245	+	-1.72877	0.532265	-3.24794	0.00116243	0.0447229	Yes	OK	431.574	721.027	142.121	806.735	635.319	157.197	127.044
ENSMUSG00000046756	Mrps7	50529	mitchondrial ribosomal protein S7	chr11:115604150-115607624	+	-1.17187	0.361005	-3.24615	0.00116977	0.0448666	Yes	OK	2064.82	2936.23	1193.41	2863.05	3009.41	1457.05	929.775
ENSMUSG00000038056	Kmt2c	231051	lysine (K)-specific methyltransferase 2C	chr5:25271793-25498783	-	1.29501	0.399465	3.24186	0.00118753	0.0454073	Yes	OK	1388.54	733.764	2043.31	700.315	767.213	2499.97	1586.64
ENSMUSG00000072494	Ppp1r3e	105651	protein phosphatase 1, regulatory (inhibitor) subunit 3E	chr14:54875596-54877538	-	1.86872	0.577761	3.23441	0.00121894	0.0463657	Yes	OK	342.762	81.0475	604.476	50.6355	111.46	653.722	555.23
ENSMUSG00000038622	Med30	69790	mediator complex subunit 30	chr15:52712444-52730431	+	1.07951	0.333786	3.23415	0.00122005	0.0463657	Yes	OK	2070.5	1270.21	2870.8	1297.64	1242.77	3267.53	2474.07
ENSMUSG00000022463	Srebf2	20788	sterol regulatory element binding factor 2	chr15:82147268-82204960	+	-1.21622	0.376367	-3.23147	0.00123156	0.0466603	Yes	OK	4914.21	7076.7	2751.73	9158.16	4995.25	3481.1	2022.36
ENSMUSG00000022960	Donson	60364	downstream neighbor of SON	chr16:91679264-91688728	-	1.9031	0.589365	3.22907	0.00124193	0.0469103	Yes	OK	342.071	69.8718	614.27	62.6507	77.0929	310.057	918.483
ENSMUSG00000070858	Gm1673	381633	predicted gene 1673	chr5:33983432-33985009	+	0.928094	0.287684	3.22609	0.00125493	0.0471771	Yes	OK	6256.04	4195.75	8316.32	4375.25	4016.26	10029.2	6603.48
ENSMUSG00000028931	Kcnab2	16498	potassium voltage-gated channel, shaker-related subfamily, beta member 2	chr4:152390739-152477549	-	-0.707812	0.219433	-3.22564	0.00125693	0.0471771	Yes	OK	9240.8	11537.6	6944.01	11254	11821.2	7501	6387.03
ENSMUSG00000025372	Baiap2	108100	brain-specific angiogenesis inhibitor 1-associated protein 2	chr11:119943091-120006782	+	-1.54923	0.480405	-3.22485	0.00126038	0.0471771	Yes	OK	638.221	1010.29	266.15	1180.92	839.662	261.272	271.028
ENSMUSG00000048022	Tmem229a	319832	transmembrane protein 229A	chr6:24951140-24956125	-	1.4255	0.443128	3.2169	0.00129585	0.0482562	Yes	OK	843.929	398.574	1289.29	358.74	438.408	1105.8	1472.77
ENSMUSG00000025925	Terf1	21749	telomeric repeat binding factor 1	chr1:15805645-15844052	+	1.95406	0.607482	3.21665	0.00129698	0.0482562	Yes	OK	290.105	27.0122	553.198	9.44052	44.5838	233.085	873.311
ENSMUSG00000020620	Abca8b	27404	ATP-binding cassette, sub-family A (ABC1), member 8b	chr11:109933405-109995816	-	1.94293	0.604774	3.21265	0.00131516	0.0487867	Yes	OK	237.277	12.0858	462.469	22.3139	1.85766	491.105	433.832
ENSMUSG00000050856	Atp5k	11958	ATP synthase, H+ transporting, mitochondrial F1F0 complex, subunit E	chr5:108433252-108434378	-	0.88891	0.277034	3.20867	0.00133351	0.0493199	Yes	OK	4761.6	3262.09	6261.12	2765.21	3758.97	6378.94	6143.29
ENSMUSG00000029924	Slc37a3	72144	solute carrier family 37 (glycerol-3-phosphate transporter), member 3	chr6:39334770-39377707	-	-1.92807	0.601121	-3.20746	0.00133913	0.0493809	Yes	OK	525.968	967.323	84.6137	543.259	1391.39	148.524	20.7035
ENSMUSG00000035696	Rnf38	73469	ring finger protein 38	chr4:44126211-44167538	-	1.41649	0.441819	3.20603	0.00134579	0.0494797	Yes	OK	763.149	362.879	1163.42	345.866	379.891	1216.38	1110.46
ENSMUSG00000021470	Ercc6l2	76251	excision repair cross-complementing rodent repair deficiency, complementation group 6 like 2	chr13:63815333-63869655	+	-1.82188	0.569052	-3.2016	0.00136665	0.0500986	No	OK	474.892	825.374	124.409	1160.33	490.422	81.3087	167.51
ENSMUSG00000029066	Mrpl20	66448	mitochondrial ribosomal protein L20	chr4:155803617-155808829	+	0.830794	0.259978	3.19563	0.00139524	0.0509961	No	OK	7458.99	5269.31	9648.66	4537.46	6001.17	8792.18	10505.1
ENSMUSG00000035765	Dym	69190	dymeclin	chr18:75018771-75286966	+	-1.36827	0.429077	-3.18886	0.00142834	0.0520528	No	OK	1652.74	2486.93	818.558	2224.53	2749.34	532.301	1104.81
ENSMUSG00000024558	Mapk4	225724	mitogen-activated protein kinase 4	chr18:73928485-74064949	-	-1.34401	0.422085	-3.18421	0.00145151	0.0527423	No	OK	1435.92	2146.1	725.746	2675.1	1617.09	587.591	863.901
ENSMUSG00000036466	Megf11	214058	multiple EGF-like-domains 11	chr9:64385625-64700975	+	1.50836	0.474127	3.18135	0.00146589	0.0531095	No	OK	1282.05	554.328	2009.77	569.006	539.65	2890.25	1129.28
ENSMUSG00000003810	Mast2	17776	microtubule associated serine/threonine kinase 2	chr4:116306759-116464181	-	-1.5082	0.474226	-3.18033	0.00147106	0.053142	No	OK	756.465	1185.93	327.003	1065.92	1305.93	249.347	404.659
ENSMUSG00000026825	Dnm1	13429	dynamin 1	chr2:32308470-32353329	-	-0.934412	0.293926	-3.17907	0.00147747	0.0532188	No	OK	3265.76	4351.1	2180.43	4335.77	4366.43	1889.61	2471.25
ENSMUSG00000028483	Snapc3	77634	small nuclear RNA activating complex, polypeptide 3	chr4:83417743-83453340	+	1.83301	0.576978	3.17691	0.00148851	0.0534617	No	OK	284.892	70.1244	499.66	67.8001	72.4487	512.787	486.532
ENSMUSG00000032269	Htr3a	15561	5-hydroxytryptamine (serotonin) receptor 3A	chr9:48899212-48911099	-	-1.48742	0.468506	-3.17481	0.00149932	0.0534825	No	OK	1543.95	2405.98	681.912	3232.95	1579.01	907.405	456.418
ENSMUSG00000033475	Tomm6	66119	translocase of outer mitochondrial membrane 6 homolog (yeast)	chr17:47686644-47688386	-	0.859139	0.270627	3.17463	0.00150029	0.0534825	No	OK	4437.34	3087.3	5787.38	2701.7	3472.89	5859.65	5715.11
ENSMUSG00000026811	St6galnac6	50935	ST6 (alpha-N-acetyl-neuraminyl-2,3-beta-galactosyl-1,3)-N-acetylgalactosaminide alpha-2,6-sialyltransferase 6	chr2:32606984-32620809	+	-1.10236	0.347333	-3.17377	0.00150471	0.0534825	No	OK	1710.9	2389.61	1032.2	2637.34	2141.88	1096.04	968.359
ENSMUSG00000041264	Uspl1	231915	ubiquitin specific peptidase like 1	chr5:149184559-149215434	+	-1.16373	0.366705	-3.17347	0.00150631	0.0534825	No	OK	1305.43	1854.96	755.898	1759.37	1950.54	766.47	745.326
ENSMUSG00000043822	Adamtsl5	66548	ADAMTS-like 5	chr10:80339792-80348448	-	1.8853	0.594298	3.17232	0.00151227	0.0535411	No	OK	208.006	0	416.013	0	0	150.692	681.333
ENSMUSG00000024654	Asrgl1	66514	asparaginase like 1	chr19:9111718-9135566	-	1.91345	0.603466	3.17077	0.00152035	0.0536743	No	OK	371.741	56.3497	687.132	97.8381	14.8613	580.002	794.262
ENSMUSG00000041737	Tmem45b	235135	transmembrane protein 45b	chr9:31426195-31464238	-	-1.13492	0.358027	-3.16994	0.0015247	0.0536756	No	OK	7185.01	10128.4	4241.59	9416.49	10840.4	2656.08	5827.09
ENSMUSG00000001542	Ell2	192657	elongation factor RNA polymerase II 2	chr13:75707483-75772358	+	1.91327	0.603932	3.16802	0.0015348	0.0537708	No	OK	176.407	8.57678	344.237	6.0076	11.146	560.488	127.985
ENSMUSG00000079084	Ccdc82	66396	coiled-coil domain containing 82	chr9:13246955-13292353	+	1.7775	0.561117	3.16778	0.00153606	0.0537708	No	OK	369.954	105.2	634.707	129.593	80.8082	733.947	535.468
ENSMUSG00000029348	Asphd2	72898	aspartate beta-hydroxylase domain containing 2	chr5:112385444-112392213	-	-1.52438	0.481365	-3.16678	0.00154135	0.0538043	No	OK	1273.65	2007.65	539.656	1784.26	2231.05	783.816	295.495
ENSMUSG00000040901	Kcnk18	332396	potassium channel, subfamily K, member 18	chr19:59219647-59237370	+	-1.88499	0.595814	-3.16372	0.00155766	0.0542213	No	OK	396.017	716.737	75.2971	944.91	488.564	121.421	29.1731
ENSMUSG00000050138	Kcnk12	210741	potassium channel, subfamily K, member 12	chr17:87745820-87797994	-	-1.46735	0.464051	-3.16204	0.00156669	0.0543833	No	OK	1364.17	2114.68	613.672	2998.65	1230.7	650.47	576.875
ENSMUSG00000050608	Minos1	433771	mitochondrial inner membrane organizing system 1	chr4:139101813-139131113	-	0.811788	0.25708	3.15773	0.00159004	0.0550404	No	OK	7947.96	5667.64	10228.3	5048.96	6286.32	8976.48	11480.1
ENSMUSG00000010362	Rdm1	66599	RAD52 motif 1	chr11:101627948-101636081	+	1.87619	0.594709	3.15481	0.00160604	0.0553169	No	OK	157.019	0.429114	313.61	0.858229	0	160.449	466.77
ENSMUSG00000053931	Cnn3	71994	calponin 3, acidic	chr3:121426540-121458205	+	0.916325	0.290469	3.15464	0.00160694	0.0553169	No	OK	4674.77	3151.65	6197.89	2582.41	3720.89	6419.05	5976.72
ENSMUSG00000040907	Atp1a3	232975	ATPase, Na+/K+ transporting, alpha 3 polypeptide	chr7:24978168-25005937	-	-0.969041	0.30738	-3.15259	0.0016183	0.0555541	No	OK	5275.74	7100.12	3451.36	7900	6300.25	2724.38	4178.34
ENSMUSG00000028673	Fuca1	71665	fucosidase, alpha-L- 1, tissue	chr4:135920725-135940300	+	-1.77874	0.564494	-3.15103	0.00162697	0.0555877	No	OK	605.562	1041.9	169.227	435.122	1648.67	161.533	176.921
ENSMUSG00000022570	Tsta3	22122	tissue specific transplantation antigen P35B	chr15:75924682-75929730	-	-1.90277	0.603901	-3.1508	0.00162822	0.0555877	No	OK	383.321	708.777	57.8644	596.469	821.085	14.0935	101.635
ENSMUSG00000029330	Cds1	74596	CDP-diacylglycerol synthase 1	chr5:101765129-101823852	+	1.87166	0.594399	3.14883	0.00163926	0.0558111	No	OK	347.098	68.5193	625.677	72.9494	64.0892	982.209	269.146
ENSMUSG00000024926	Kat5	81601	K(lysine) acetyltransferase 5	chr19:5603013-5610094	-	-1.72467	0.547942	-3.14754	0.00164651	0.0559048	No	OK	501.262	844.981	157.543	570.722	1119.24	198.393	116.692
ENSMUSG00000026956	Uap1l1	227620	UDP-N-acteylglucosamine pyrophosphorylase 1-like 1	chr2:25361491-25365626	-	1.40701	0.44715	3.14661	0.00165172	0.0559291	No	OK	886.837	422.048	1351.63	510.646	333.45	1451.63	1251.62
ENSMUSG00000026511	Srp9	27058	signal recognition particle 9	chr1:182124736-182132415	+	0.847869	0.269609	3.14481	0.00166194	0.0561222	No	OK	3934.29	2752.5	5116.09	2497.45	3007.55	5291.57	4940.61
ENSMUSG00000039637	Coro7	78885	coronin 7	chr16:4626883-4679720	-	-1.35067	0.429669	-3.1435	0.00166941	0.0561735	No	OK	1121.19	1681.16	561.225	1829.74	1532.57	697.087	425.363
ENSMUSG00000038215	Cep44	382010	centrosomal protein 44	chr8:56531521-56550566	-	-1.90634	0.606545	-3.14296	0.0016725	0.0561735	No	OK	186.321	358.568	14.0746	224.856	492.28	6.5047	21.6446
ENSMUSG00000025647	Shisa5	66940	shisa family member 5	chr9:109038566-109057792	+	-1.20475	0.383552	-3.14103	0.00168355	0.0563922	No	OK	1387.66	1996.23	779.093	2242.55	1749.91	682.993	875.194
ENSMUSG00000060681	Slc9a6	236794	solute carrier family 9 (sodium/hydrogen exchanger), member 6	chrX:56609834-56664230	+	0.898935	0.286316	3.13967	0.0016914	0.0565029	No	OK	2999.21	2040.92	3957.49	2014.26	2067.57	4290.93	3624.05
ENSMUSG00000034566	Atp5h	71679	ATP synthase, H+ transporting, mitochondrial F0 complex, subunit D	chr11:115415696-115419919	-	0.735123	0.234235	3.13841	0.0016987	0.0565944	No	OK	5690.31	4216.58	7164.03	4083.45	4349.71	7469.56	6858.51
ENSMUSG00000030035	Wbp1	22377	WW domain binding protein 1	chr6:83119043-83121461	-	-1.81055	0.577453	-3.1354	0.00171619	0.0570243	No	OK	386.246	675.603	96.889	623.932	727.274	142.019	51.7588
ENSMUSG00000024087	Cyp1b1	13078	cytochrome P450, family 1, subfamily b, polypeptide 1	chr17:79706952-79715041	-	1.90165	0.606897	3.1334	0.00172793	0.0572614	No	OK	156.252	12.8326	299.671	15.4481	10.2171	391.366	207.976
ENSMUSG00000024197	Plin3	66905	perilipin 3	chr17:56278961-56290511	-	1.85339	0.59375	3.1215	0.00179932	0.059443	No	OK	191.462	0.429114	382.496	0.858229	0	106.243	658.748
ENSMUSG00000000131	Xpo6	74204	exportin 6	chr7:126101718-126200408	-	-1.13785	0.364596	-3.12084	0.00180333	0.059443	No	OK	1359.08	1919.27	798.897	1776.53	2062	812.003	785.792
ENSMUSG00000034108	Ccs	12460	copper chaperone for superoxide dismutase	chr19:4825365-4839322	-	-1.34582	0.43146	-3.11922	0.00181328	0.059539	No	OK	1407.78	2110.06	705.49	1902.69	2317.43	480.263	930.717
ENSMUSG00000035171	1110059E24Rik	66206	RIKEN cDNA 1110059E24 gene	chr19:21597312-21652791	-	1.26811	0.406601	3.11881	0.00181583	0.059539	No	OK	979.838	523.636	1436.04	558.707	488.564	1397.43	1474.65
ENSMUSG00000029095	Ablim2	231148	actin-binding LIM protein 2	chr5:35757879-35884979	+	-1.58627	0.508764	-3.1179	0.00182144	0.0595659	No	OK	613.141	988.5	237.782	1180.06	796.936	294.88	180.685
ENSMUSG00000041617	Ccdc74a	72315	coiled-coil domain containing 74A	chr16:17646469-17650738	+	-1.33005	0.427109	-3.11408	0.00184522	0.0600355	No	OK	1039.51	1551.18	527.839	1218.68	1883.67	533.385	522.293
ENSMUSG00000022827	Rabl3	67657	RAB, member RAS oncogene family-like 3	chr16:37539893-37572385	+	1.82455	0.58591	3.11404	0.00184546	0.0600355	No	OK	479.853	110.548	849.159	180.228	40.8685	1010.4	687.921
ENSMUSG00000031246	Sh3bgrl	56726	SH3-binding domain glutamic acid-rich protein like	chrX:109095406-109162467	+	0.963014	0.309563	3.11088	0.0018653	0.0604083	No	OK	2466.89	1617.89	3315.9	1753.36	1482.41	3074.55	3557.24
ENSMUSG00000042712	Wbp5	22381	WW domain binding protein 5	chrX:136245079-136247139	+	0.755661	0.242926	3.11067	0.00186664	0.0604083	No	OK	9904.02	7262.85	12545.2	6179.25	8346.46	12442.4	12648
ENSMUSG00000037400	Atp11b	76295	ATPase, class VI, type 11B	chr3:35754137-35856276	+	1.36899	0.440292	3.10928	0.00187544	0.0605285	No	OK	970.578	476.099	1465.06	438.555	513.643	1138.32	1791.79
ENSMUSG00000062127	Cttnbp2nl	80281	CTTNBP2 N-terminal like	chr3:105001914-105053146	-	-1.88835	0.607471	-3.10855	0.0018801	0.0605285	No	OK	200.678	379.621	21.735	175.937	583.305	22.7664	20.7035
ENSMUSG00000063511	Snrnp70	20637	small nuclear ribonucleoprotein 70 (U1)	chr7:45376453-45395742	-	1.71908	0.553712	3.10464	0.00190511	0.0611329	No	OK	530.962	164.067	897.856	188.81	139.324	493.273	1302.44
ENSMUSG00000018012	Rac3	170758	RAS-related C3 botulinum substrate 3	chr11:120721467-120723969	+	-0.870424	0.280423	-3.10397	0.00190945	0.0611329	No	OK	2904.97	3803.37	2006.56	3674.08	3932.66	1964.42	2048.71
ENSMUSG00000024404	Riok3	66878	RIO kinase 3	chr18:12128849-12157367	+	1.50686	0.485563	3.10332	0.00191363	0.0611329	No	OK	1228.75	523.594	1933.91	762.965	284.222	2154.14	1713.69
ENSMUSG00000020458	Rtn4	68585	reticulon 4	chr11:29693773-29744414	+	0.76358	0.246326	3.09987	0.00193603	0.0616897	No	OK	17906.4	13077.5	22735.3	10973.3	15181.7	25055	20415.5
ENSMUSG00000034875	Nudt19	110959	nudix (nucleoside diphosphate linked moiety X)-type motif 19	chr7:35547184-35555928	-	1.11183	0.35884	3.09839	0.00194573	0.0618402	No	OK	1382.13	825.907	1938.35	865.095	786.719	1950.32	1926.37
ENSMUSG00000074825	Itpripl1	73338	inositol 1,4,5-triphosphate receptor interacting protein-like 1	chr2:127138768-127142590	-	1.84881	0.597526	3.09411	0.00197408	0.0625812	No	OK	320.878	61.6833	580.073	47.2026	76.164	890.059	270.087
ENSMUSG00000054988	Agtr1b	11608	angiotensin II receptor, type 1b	chr3:20314472-20367177	-	1.83058	0.592418	3.09002	0.00200144	0.0632874	No	OK	195.445	0	390.89	0	0	155.029	626.751
ENSMUSG00000027787	Nmd3	97112	NMD3 ribosome export adaptor	chr3:69722054-69749046	+	1.76941	0.573363	3.08603	0.0020285	0.0639801	No	OK	598.098	160.38	1035.82	244.595	76.164	601.684	1469.95
ENSMUSG00000048218	Amigo2	105827	adhesion molecule with Ig like domain 2	chr15:97244073-97247287	-	-1.5581	0.505045	-3.08507	0.00203506	0.0640245	No	OK	579.421	927.952	230.89	755.241	1100.66	268.861	192.919
ENSMUSG00000057176	Ccdc189	233899	coiled-coil domain containing 189	chr7:127582382-127588595	-	-1.82563	0.592408	-3.0817	0.0020582	0.0644476	No	OK	159.724	319.449	0	295.231	343.667	0	0
ENSMUSG00000022307	Oxr1	170719	oxidation resistance 1	chr15:41789514-41861047	+	0.90277	0.292955	3.0816	0.00205888	0.0644476	No	OK	2468.42	1674.29	3262.55	1680.41	1668.18	3300.05	3225.04
ENSMUSG00000031708	Tecr	106529	trans-2,3-enoyl-CoA reductase	chr8:83571697-83594491	-	-1.12904	0.367338	-3.07358	0.00211509	0.0660408	No	OK	10489.9	14791.4	6188.43	17652	11930.8	3800.91	8575.96
ENSMUSG00000003746	Man1a	17155	mannosidase 1, alpha	chr10:53906032-54075796	-	1.81902	0.592069	3.07232	0.00212403	0.0661537	No	OK	158.548	0	317.096	0	0	327.403	306.788
ENSMUSG00000040472	Rabggta	56187	Rab geranylgeranyl transferase, a subunit	chr14:55715876-55722176	-	-1.84618	0.601136	-3.07116	0.00213232	0.0661809	No	OK	239.003	435.488	42.5176	454.861	416.116	59.6264	25.4088
ENSMUSG00000040479	Dgkz	104418	diacylglycerol kinase zeta	chr2:91932821-91963563	-	-0.661085	0.215288	-3.0707	0.00213556	0.0661809	No	OK	17231.9	21237.6	13226.2	23306.1	19169.2	14170.5	12281.9
ENSMUSG00000040276	Pacsin1	23969	protein kinase C and casein kinase substrate in neurons 1	chr17:27655590-27711117	+	-0.753166	0.245656	-3.06594	0.00216985	0.0670765	No	OK	6904.67	8742.02	5067.32	9803.55	7680.49	5080.17	5054.48
ENSMUSG00000030960	Mettl10	72096	methyltransferase like 10	chr7:132827460-132852647	-	1.611	0.525692	3.06453	0.00218013	0.0672271	No	OK	713.189	261.888	1164.49	204.258	319.517	690.582	1638.4
ENSMUSG00000006024	Napa	108124	N-ethylmaleimide sensitive fusion protein attachment protein alpha	chr7:16098642-16117975	+	-0.814439	0.266281	-3.05857	0.00222394	0.0682501	No	OK	8078.71	10412.4	5745.02	11071.2	9753.64	4739.76	6750.28
ENSMUSG00000005610	Eif4g2	13690	eukaryotic translation initiation factor 4, gamma 2	chr7:111067984-111083030	-	0.794078	0.259628	3.05853	0.00222429	0.0682501	No	OK	20966.8	15069.1	26864.6	15836	14302.1	32706.7	21022.5
ENSMUSG00000002032	Tmem25	71687	transmembrane protein 25	chr9:44793778-44799216	-	-1.78362	0.58394	-3.05445	0.00225473	0.0690135	No	OK	673.987	1183	164.974	708.039	1657.96	275.365	54.582
ENSMUSG00000070493	Chchd2	14004	coiled-coil-helix-coiled-coil-helix domain containing 2	chr5:129881160-129887470	-	0.729962	0.239073	3.0533	0.00226337	0.069108	No	OK	8472.77	6289.65	10655.9	5654.87	6924.42	9830.76	11481
ENSMUSG00000070493	Gm13202	433806	predicted gene 13202	NA	NA	0.729962	0.239073	3.0533	0.00226337	0.069108	No	OK	8472.77	6289.65	10655.9	5654.87	6924.42	9830.76	11481
ENSMUSG00000086363	A330102I10Rik	77920	RIKEN cDNA A330102I10 gene	chr13:29016254-29040336	+	1.81039	0.593597	3.04986	0.00228945	0.0696971	No	OK	118.489	0.893529	236.084	0.858229	0.92883	155.029	317.14
ENSMUSG00000025209	Peo1	226153	progressive external ophthalmoplegia 1 (human)	chr19:45006557-45012762	+	-1.83618	0.602169	-3.04928	0.00229389	0.0696971	No	OK	340.431	621.184	59.679	456.578	785.79	98.6546	20.7035
ENSMUSG00000042050	Wdr60	217935	WD repeat domain 60	chr12:116207049-116263025	-	1.65847	0.544133	3.04791	0.00230436	0.0698445	No	OK	386.958	130.061	643.854	123.585	136.538	565.909	721.799
ENSMUSG00000024045	Akap8	56399	A kinase (PRKA) anchor protein 8	chr17:32303671-32321238	-	-1.46414	0.480971	-3.04414	0.00233345	0.0705039	No	OK	804.12	1253.33	354.908	1414.36	1092.3	251.515	458.3
ENSMUSG00000051373	Plpp7	227721	phospholipid phosphatase 7 (inactive)	chr2:32095650-32110820	+	-1.81384	0.596059	-3.04306	0.00234188	0.0705039	No	OK	136.606	270.716	2.49572	429.973	111.46	2.16823	2.8232
ENSMUSG00000053329	LOC102641949	102641949	ES1 protein homolog, mitochondrial	NA	NA	-0.922353	0.303117	-3.0429	0.00234313	0.0705039	No	OK	2692.64	3580.43	1804.84	3200.33	3960.53	1880.94	1728.74
ENSMUSG00000053329	D10Jhu81e	28295	DNA segment, Chr 10, Johns Hopkins University 81 expressed	chr10:78162066-78169768	-	-0.922353	0.303117	-3.0429	0.00234313	0.0705039	No	OK	2692.64	3580.43	1804.84	3200.33	3960.53	1880.94	1728.74
ENSMUSG00000071267	Zfp942	73233	zinc finger protein 942	chr17:21926962-21962464	-	-1.83694	0.604681	-3.03786	0.00238263	0.0715192	No	OK	229.441	422.315	36.5662	617.066	227.563	33.6076	39.5249
ENSMUSG00000020362	Cnot6	104625	CCR4-NOT transcription complex, subunit 6	chr11:49671496-49712722	-	1.29704	0.42711	3.03679	0.00239112	0.071555	No	OK	1198.5	620.791	1776.2	601.618	639.964	2252.79	1299.62
ENSMUSG00000027642	Rpn2	20014	ribophorin II	chr2:157279097-157326318	+	1.15444	0.380218	3.03626	0.00239534	0.071555	No	OK	3837.62	2219.63	5455.6	2422.78	2016.49	7420.77	3490.42
ENSMUSG00000003423	Pih1d1	68845	PIH1 domain containing 1	chr7:45154302-45160064	+	1.29351	0.426248	3.03464	0.00240822	0.0717672	No	OK	1348.47	700.461	1996.47	538.968	861.954	2403.49	1589.46
ENSMUSG00000026174	Cnot9	58184	CCR4-NOT transcription complex, subunit 9	chr1:74506059-74530842	+	-1.38368	0.456302	-3.03239	0.00242626	0.072132	No	OK	789.499	1200.98	378.021	1230.7	1171.25	452.076	303.965
ENSMUSG00000033530	Ttc7b	104718	tetratricopeptide repeat domain 7B	chr12:100300769-100520822	-	-1.68075	0.554442	-3.03142	0.00243408	0.0721916	No	OK	485.04	815.688	154.392	1079.65	551.725	200.561	108.223
ENSMUSG00000033904	Ccp110	101565	centriolar coiled coil protein 110	chr7:118712610-118737018	+	1.07702	0.355542	3.02924	0.00245166	0.0725401	No	OK	2249.42	1371.23	3127.61	1144.88	1597.59	3615.53	2639.7
ENSMUSG00000036022	Fam122b	78755	family with sequence similarity 122, member B	chrX:53243414-53269805	-	1.77658	0.58701	3.02648	0.00247415	0.0730316	No	OK	352.633	84.4319	620.835	103.846	65.0181	338.244	903.426
ENSMUSG00000030493	Faap24	101831	Fanconi anemia core complex associated protein 24	chr7:35392151-35396767	-	-1.8372	0.607398	-3.02471	0.00248872	0.0732875	No	OK	176.128	330.521	21.735	217.99	443.052	22.7664	20.7035
ENSMUSG00000048355	Arxes1	76219	adipocyte-related X-chromosome expressed sequence 1	chrX:136033366-136034946	+	1.37688	0.455453	3.02311	0.00250193	0.0734858	No	OK	829.383	399.136	1259.63	412.808	385.464	984.377	1534.88
ENSMUSG00000014859	E2f4	104394	E2F transcription factor 4	chr8:105297662-105305370	+	-1.81504	0.600527	-3.02241	0.00250767	0.0734858	No	OK	253.001	458.493	47.5091	595.611	321.375	63.9628	31.0553
ENSMUSG00000013833	Med16	216154	mediator complex subunit 16	chr10:79894706-79908938	-	-1.58808	0.525962	-3.01938	0.00253295	0.0738897	No	OK	598.425	973.531	223.32	889.125	1057.94	139.851	306.788
ENSMUSG00000048814	Lonrf2	381338	LON peptidase N-terminal domain and ring finger 2	chr1:38794508-38821215	-	-0.882303	0.29231	-3.01838	0.00254126	0.0739585	No	OK	2881.16	3788.14	1974.18	4078.3	3497.97	2086.92	1861.43
ENSMUSG00000028998	Tomm7	66169	translocase of outer mitochondrial membrane 7 homolog (yeast)	chr5:23838943-23844145	-	0.840413	0.278497	3.01767	0.00254724	0.0739593	No	OK	5099.39	3574.64	6624.13	3126.53	4022.76	7352.48	5895.79
ENSMUSG00000019818	Cd164	53599	CD164 antigen	chr10:41519499-41531042	+	1.104	0.366329	3.01369	0.00258092	0.0747625	No	OK	3395.79	2031.76	4759.83	1695	2368.52	3429.06	6090.59
ENSMUSG00000090553	Snrpe	20643	small nuclear ribonucleoprotein E	chr1:133603870-133610280	-	1.18618	0.393796	3.01216	0.00259395	0.0749651	No	OK	2689.56	1517.98	3861.14	986.963	2049	3572.16	4150.11
ENSMUSG00000026249	Serpine2	20720	serine (or cysteine) peptidase inhibitor, clade E, member 2	chr1:79794320-79858665	-	1.82584	0.607175	3.00711	0.00263745	0.0760456	No	OK	209.652	27.9465	391.357	20.5975	35.2955	204.898	577.816
ENSMUSG00000042541	Shfm1	20422	split hand/foot malformation (ectrodactyly) type 1	chr6:6558274-6578658	-	1.01163	0.336568	3.00572	0.00264951	0.0762163	No	OK	11290.3	7169.06	15411.5	5851.4	8486.72	20270.8	10552.2
ENSMUSG00000029047	Pex10	668173	peroxisomal biogenesis factor 10	chr4:155067029-155072406	+	1.79452	0.597974	3.001	0.00269098	0.0772306	No	OK	366.321	74.4696	658.173	41.195	107.744	312.225	1004.12
ENSMUSG00000040785	Ttc3	22129	tetratricopeptide repeat domain 3	chr16:94370738-94469221	+	-0.7909	0.263708	-2.99915	0.00270735	0.0775214	No	OK	8658.56	11088.5	6228.66	11491.7	10685.3	7363.32	5094
ENSMUSG00000045636	Mtus1	102103	mitochondrial tumor suppressor 1	chr8:40990911-41054796	-	-1.17144	0.39141	-2.99288	0.00276357	0.0789492	No	OK	2881.85	4121.82	1641.88	4908.21	3335.43	1129.65	2154.11
ENSMUSG00000049751	Rpl36al	66483	ribosomal protein L36A-like	chr12:69182733-69184067	-	1.02854	0.343779	2.99186	0.00277286	0.079033	No	OK	1882.28	1181.95	2582.61	1264.17	1099.73	2907.6	2257.62
ENSMUSG00000026193	Fn1	14268	fibronectin 1	chr1:71585472-71653234	-	1.76652	0.590823	2.98993	0.00279045	0.0793317	No	OK	232.874	0.893529	464.854	0.858229	0.92883	42.2805	887.427
ENSMUSG00000031657	Heatr3	234549	HEAT repeat containing 3	chr8:88137884-88171943	+	-1.69965	0.568577	-2.98931	0.00279611	0.0793317	No	OK	499.334	852.022	146.645	433.406	1270.64	111.664	181.626
ENSMUSG00000025371	Chmp6	208092	charged multivesicular body protein 6	chr11:119913809-119919552	+	-1.57882	0.529685	-2.98067	0.00287614	0.0811276	No	OK	1693.25	2755.57	630.93	2705.14	2805.99	205.982	1055.88
ENSMUSG00000033949	Trim36	28105	tripartite motif-containing 36	chr18:46165299-46212607	-	0.904247	0.303394	2.98044	0.00287832	0.0811276	No	OK	5526.62	3737.21	7316.04	4401.86	3072.57	8439.84	6192.23
ENSMUSG00000048371	Pdp2	382051	pyruvate dehyrogenase phosphatase catalytic subunit 2	chr8:104591467-104596849	+	-1.74194	0.58447	-2.98037	0.00287899	0.0811276	No	OK	281.182	491.043	71.3219	605.909	376.176	68.2993	74.3444
ENSMUSG00000068580	Zfyve19	72008	zinc finger, FYVE domain containing 19	chr2:119208719-119217050	+	1.71679	0.576575	2.97756	0.00290549	0.0816112	No	OK	437.956	120.885	755.028	132.167	109.602	361.011	1149.04
ENSMUSG00000076431	Sox4	20677	SRY (sex determining region Y)-box 4	chr13:28950729-28953682	-	1.31094	0.440333	2.97716	0.00290929	0.0816112	No	OK	790.098	401.648	1178.55	363.031	440.265	1217.46	1139.63
ENSMUSG00000029625	Cpsf4	54188	cleavage and polyadenylation specific factor 4	chr5:145167212-145182041	+	-1.77071	0.595026	-2.97585	0.00292182	0.081778	No	OK	127.495	252.35	2.63877	278.066	226.634	4.33646	0.941068
ENSMUSG00000040767	Snrnp25	78372	small nuclear ribonucleoprotein 25 (U11/U12)	chr11:32205414-32208995	+	0.853577	0.287006	2.97408	0.00293872	0.0820663	No	OK	3172.97	2206.83	4139.11	2169.6	2244.05	3713.1	4565.12
ENSMUSG00000024487	Yipf5	67180	Yip1 domain family, member 5	chr18:40204864-40219399	-	-1.7577	0.591812	-2.97004	0.00297765	0.0826884	No	OK	811.24	1434.33	188.15	1236.71	1631.95	34.6917	341.608
ENSMUSG00000006651	Aplp1	11803	amyloid beta (A4) precursor-like protein 1	chr7:30434979-30445582	-	-1.19462	0.402264	-2.96974	0.00298051	0.0826884	No	OK	5276.73	7603.78	2949.69	7781.56	7425.99	1603.41	4295.98
ENSMUSG00000055436	Srsf11	69207	serine/arginine-rich splicing factor 11	chr3:158010492-158036639	-	-0.981319	0.330444	-2.96969	0.00298096	0.0826884	No	OK	1815.08	2457.4	1172.75	2603.87	2310.93	1129.65	1215.86
ENSMUSG00000027752	Exosc8	69639	exosome component 8	chr3:54728678-54735364	-	1.79625	0.606009	2.96406	0.00303608	0.0840299	No	OK	317.784	49.9858	585.583	15.4481	84.5235	381.609	789.556
ENSMUSG00000003234	Abcf3	27406	ATP-binding cassette, sub-family F (GCN20), member 3	chr16:20548602-20561603	+	1.27585	0.43106	2.95979	0.00307846	0.0850135	No	OK	1144.87	598.879	1690.87	502.064	695.693	2057.65	1324.08
ENSMUSG00000050310	Rictor	78757	RPTOR independent companion of MTOR, complex 2	chr15:6708380-6800400	+	-1.54405	0.521959	-2.95818	0.00309459	0.0852693	No	OK	618.472	996.064	240.88	1233.27	758.854	313.31	168.451
ENSMUSG00000055733	Nap1l3	54561	nucleosome assembly protein 1-like 3	chrX:122394560-122397385	-	1.14139	0.385988	2.95705	0.00310596	0.0853933	No	OK	1434.43	833.443	2035.41	862.52	804.366	1645.69	2425.13
ENSMUSG00000022505	Emp2	13731	epithelial membrane protein 2	chr16:10281748-10313968	-	1.74269	0.590023	2.9536	0.00314087	0.0861626	No	OK	438.229	2.21617	874.241	2.57469	1.85766	14.0935	1734.39
ENSMUSG00000017756	Slc12a7	20499	solute carrier family 12, member 7	chr13:73763696-73816742	+	1.50431	0.510099	2.94906	0.00318738	0.0872457	No	OK	750.306	307.936	1192.68	202.542	413.329	1474.4	910.954
ENSMUSG00000030264	Thumpd3	14911	THUMP domain containing 3	chr6:113046326-113068273	+	1.75393	0.595091	2.94733	0.00320527	0.0875427	No	OK	387.952	86.5179	689.386	132.167	40.8685	385.945	992.827
ENSMUSG00000063320	1190007I07Rik	544717	RIKEN cDNA 1190007I07 gene	chr10:82619850-82623228	-	1.67385	0.568345	2.94513	0.00322822	0.0879762	No	OK	363.401	109.38	617.421	129.593	89.1676	443.403	791.438
ENSMUSG00000069670	Nkain2	432450	Na+/K+ transporting ATPase interacting 2	chr10:31950578-32889915	-	1.78786	0.607481	2.94308	0.0032497	0.0882282	No	OK	357.421	45.7685	669.074	84.1064	7.43064	484.6	853.549
ENSMUSG00000031596	Slc7a2	11988	solute carrier family 7 (cationic amino acid transporter, y+ system), member 2	chr8:40862366-40922070	+	1.75493	0.596328	2.94289	0.00325167	0.0882282	No	OK	164.194	5.07326	323.314	0.858229	9.2883	336.076	310.553
ENSMUSG00000028636	Ppcs	106564	phosphopantothenoylcysteine synthetase	chr4:119418532-119422420	-	-1.20153	0.408538	-2.94105	0.00327097	0.0885586	No	OK	997.792	1442.01	553.572	1309.66	1574.37	581.086	526.057
ENSMUSG00000030335	Mrpl51	66493	mitochondrial ribosomal protein L51	chr6:125192199-125194392	+	0.807322	0.274767	2.93821	0.00330118	0.0891821	No	OK	4001.87	2851.6	5152.15	2786.67	2916.52	4554.37	5749.93
ENSMUSG00000020801	Med31	67279	mediator complex subunit 31	chr11:72211723-72215592	-	1.44904	0.493693	2.93509	0.00333448	0.0898864	No	OK	2070.4	907.41	3233.38	464.302	1350.52	2016.46	4450.31
ENSMUSG00000079017	Ifi27l2a	76933	interferon, alpha-inducible protein 27 like 2A	chr12:103442165-103443680	-	1.34813	0.45952	2.93378	0.00334867	0.0899872	No	OK	1201.34	586.472	1816.2	408.517	764.427	1389.84	2242.57
ENSMUSG00000061451	Tmem151a	381199	transmembrane protein 151A	chr19:5079336-5085477	-	-0.839556	0.286206	-2.9334	0.00335271	0.0899872	No	OK	3100.04	4029.15	2170.93	4406.15	3652.16	2137.88	2203.98
ENSMUSG00000074247	Dda1	66498	DET1 and DDB1 associated 1	chr8:71469193-71476097	+	-0.903049	0.308015	-2.93183	0.00336971	0.0902486	No	OK	4624.95	6123.92	3125.99	6658.14	5589.7	2478.29	3773.68
ENSMUSG00000041977	Arhgef11	213498	Rho guanine nucleotide exchange factor (GEF) 11	chr3:87618750-87738033	+	-1.55515	0.530661	-2.93059	0.0033832	0.0904151	No	OK	435.779	706.657	164.902	715.763	697.551	138.767	191.037
ENSMUSG00000049225	Pdp1	381511	pyruvate dehyrogenase phosphatase catalytic subunit 1	chr4:11958184-11966450	-	1.41868	0.48473	2.92675	0.00342529	0.0911088	No	OK	779.184	352.852	1205.52	442.846	262.859	1440.79	970.241
ENSMUSG00000021474	Sfxn1	14057	sideroflexin 1	chr13:54071844-54108345	+	-1.17956	0.403107	-2.92618	0.00343155	0.0911088	No	OK	1403.86	2016.41	791.305	1932.73	2100.08	982.209	600.402
ENSMUSG00000041096	Tspyl2	52808	TSPY-like 2	chrX:152336851-152342484	-	-1.77207	0.605708	-2.92561	0.00343778	0.0911088	No	OK	291.221	534.206	48.2355	188.81	879.602	60.7105	35.7606
ENSMUSG00000054237	Fra10ac1	70567	FRA10AC1 homolog (human)	chr19:38188478-38224132	-	1.76421	0.603036	2.92555	0.00343848	0.0911088	No	OK	971.744	182.151	1761.34	347.583	16.7189	1335.63	2187.04
ENSMUSG00000073616	Myeov2	66915	myeloma overexpressed 2	chr1:92637144-92641985	-	0.92966	0.318185	2.92176	0.00348059	0.0919393	No	OK	10861.2	7227.27	14495.1	5373.37	9081.17	17320.9	11669.2
ENSMUSG00000031578	Mak16	67920	MAK16 homolog	chr8:31159467-31168724	-	-1.77113	0.606293	-2.92124	0.00348641	0.0919393	No	OK	297.18	546.922	47.4375	184.519	909.324	62.8787	31.9963
ENSMUSG00000032023	Jhy	70989	juvenile hydrocephalus	chr9:40894848-40964112	-	1.76412	0.603997	2.92073	0.00349208	0.0919393	No	OK	299.934	54.3475	545.52	22.3139	86.3811	737.199	353.842
ENSMUSG00000074785	Plxnc1	54712	plexin C1	chr10:94790865-94944578	-	-0.60459	0.207046	-2.92008	0.00349942	0.0919393	No	OK	8912.66	10808.4	7016.93	10612	11004.8	7158.42	6875.45
ENSMUSG00000024335	Brd2	14312	bromodomain containing 2	chr17:34112018-34122607	-	0.958739	0.328573	2.91788	0.00352415	0.0922095	No	OK	1766.23	1155	2377.46	1151.74	1158.25	2451.19	2303.74
ENSMUSG00000025025	Mxi1	17859	MAX interactor 1, dimerization protein	chr19:53310505-53375810	+	1.63956	0.561907	2.91785	0.00352454	0.0922095	No	OK	377.742	120.792	634.692	89.2558	152.328	526.88	742.503
ENSMUSG00000036062	Phf24	230085	PHD finger protein 24	chr4:42917250-42941607	+	-0.864526	0.296495	-2.91582	0.00354749	0.0926149	No	OK	29258.8	38314.3	20203.4	35384.8	41243.7	14151	26255.8
ENSMUSG00000004070	Hmox2	15369	heme oxygenase 2	chr16:4726360-4766249	+	-1.58213	0.542997	-2.91369	0.00357179	0.0929096	No	OK	2122.61	3483.92	761.298	2509.46	4458.38	213.571	1309.03
ENSMUSG00000025175	Fn3k	63828	fructosamine 3 kinase	chr11:121434952-121450490	+	1.73038	0.593912	2.91352	0.00357373	0.0929096	No	OK	137.109	3.2156	271.002	0.858229	5.57298	213.571	328.433
ENSMUSG00000039633	Lonrf1	244421	LON peptidase N-terminal domain and ring finger 1	chr8:36216063-36249516	-	1.43572	0.493559	2.90891	0.00362689	0.0940946	No	OK	824.762	364.858	1284.67	230.005	499.71	1178.43	1390.9
ENSMUSG00000023110	Prmt5	27374	protein arginine N-methyltransferase 5	chr14:54507181-54517470	-	-1.08775	0.374048	-2.90805	0.00363692	0.0941585	No	OK	1435.03	2006.81	863.244	2030.57	1983.05	731.778	994.709
ENSMUSG00000034007	Scaper	244891	S phase cyclin A-associated protein in the ER	chr9:55549882-55938115	-	-1.15002	0.395793	-2.9056	0.00366552	0.0943828	No	OK	1040.96	1483.01	598.916	1419.51	1546.5	590.843	606.989
ENSMUSG00000022565	Plec	18810	plectin	chr15:76170973-76208253	-	-0.86366	0.29729	-2.90511	0.0036712	0.0943828	No	OK	4916.86	6437.48	3396.24	6961.09	5913.86	4042.67	2749.8
ENSMUSG00000027739	Rab33b	19338	RAB33B, member RAS oncogene family	chr3:51483965-51496212	+	1.36396	0.469509	2.90508	0.0036716	0.0943828	No	OK	675.192	322.833	1027.55	348.441	297.225	1161.09	894.015
ENSMUSG00000046027	Stard5	170460	StAR-related lipid transfer (START) domain containing 5	chr7:83632016-83642328	+	1.71333	0.589865	2.90461	0.00367706	0.0943828	No	OK	111.119	0.893529	221.344	0.858229	0.92883	302.468	140.219
ENSMUSG00000028648	LOC102641315	102641315	NADH dehydrogenase [ubiquinone] iron-sulfur protein 5	NA	NA	0.861965	0.296814	2.90406	0.00368357	0.0943828	No	OK	3124.35	2159.97	4088.73	1908.7	2411.24	4347.31	3830.15
ENSMUSG00000028648	Ndufs5	595136	NADH dehydrogenase (ubiquinone) Fe-S protein 5	chr4:123712709-123718186	-	0.861965	0.296814	2.90406	0.00368357	0.0943828	No	OK	3124.35	2159.97	4088.73	1908.7	2411.24	4347.31	3830.15
ENSMUSG00000036009	Mettl25	216292	methyltransferase like 25	chr10:105763184-105841380	-	1.74827	0.603495	2.89691	0.0037686	0.0963628	No	OK	332.806	25.4722	640.139	1.71646	49.228	730.694	549.584
ENSMUSG00000042647	Acad12	338350	acyl-Coenzyme A dehydrogenase family, member 12	chr5:121598280-121618938	-	1.72087	0.594289	2.89568	0.00378339	0.0965425	No	OK	188.519	5.18467	371.854	9.44052	0.92883	151.776	591.932
ENSMUSG00000042647	Acad10	71985	acyl-Coenzyme A dehydrogenase family, member 10	chr5:121621028-121660510	-	1.72087	0.594289	2.89568	0.00378339	0.0965425	No	OK	188.519	5.18467	371.854	9.44052	0.92883	151.776	591.932
ENSMUSG00000020385	Clk4	12750	CDC like kinase 4	chr11:51263113-51281770	+	1.7558	0.606523	2.89485	0.00379335	0.0965982	No	OK	211.796	22.3382	401.254	21.4557	23.2207	682.993	119.516
ENSMUSG00000021684	Pde8b	218461	phosphodiesterase 8B	chr13:95024104-95250304	-	-1.64004	0.566843	-2.89329	0.00381235	0.0968835	No	OK	493.309	832.391	154.227	1046.18	618.6	226.58	81.8729
ENSMUSG00000060671	Atp8b2	54667	ATPase, class I, type 8B, member 2	chr3:89939480-89963332	-	1.29823	0.448806	2.89263	0.00382026	0.0968866	No	OK	2175.28	1106.44	3244.12	1056.48	1156.39	4753.85	1734.39
ENSMUSG00000058799	Nap1l1	53605	nucleosome assembly protein 1-like 1	chr10:111473191-111496886	+	0.775547	0.268287	2.89073	0.00384344	0.0971412	No	OK	5951.14	4308.52	7593.75	4128.94	4488.1	8769.41	6418.09
ENSMUSG00000020747	Tmem94	71947	transmembrane protein 94	chr11:115765432-115799033	+	-1.62358	0.561827	-2.88983	0.00385451	0.0971412	No	OK	418.875	701.9	135.849	921.738	482.063	169.122	102.576
ENSMUSG00000015354	Pcolce2	76477	procollagen C-endopeptidase enhancer 2	chr9:95637627-95695551	+	-1.70145	0.588813	-2.88963	0.00385698	0.0971412	No	OK	514.453	898.093	130.813	984.388	811.797	221.16	40.4659
ENSMUSG00000033047	Eif3l	223691	eukaryotic translation initiation factor 3, subunit L	chr15:79075222-79094400	+	-1.21186	0.419438	-2.88925	0.00386157	0.0971412	No	OK	2438.56	3541.29	1335.82	4897.05	2185.54	1532.94	1138.69
ENSMUSG00000005150	Wdr83	67836	WD repeat domain containing 83	chr8:85075034-85080746	-	1.73432	0.600465	2.8883	0.00387333	0.0972401	No	OK	294.465	17.1999	571.73	33.4709	0.92883	549.647	593.814
ENSMUSG00000004565	Pnpla6	50767	patatin-like phospholipase domain containing 6	chr8:3515383-3544267	+	1.1953	0.413936	2.88765	0.00388132	0.0972442	No	OK	1581.66	877.7	2285.62	1141.44	613.956	2464.2	2107.05
ENSMUSG00000036104	Rab3gap1	226407	RAB3 GTPase activating protein subunit 1	chr1:127868772-127943876	+	1.74323	0.603847	2.88687	0.00389094	0.0972893	No	OK	899.453	168.664	1630.24	20.5975	316.731	2465.28	795.203
ENSMUSG00000020523	Fam114a2	67726	family with sequence similarity 114, member A2	chr11:57482989-57518644	-	-1.03691	0.359303	-2.88589	0.00390305	0.0973961	No	OK	1913.35	2636.79	1189.91	2860.48	2413.1	1403.93	975.888
ENSMUSG00000035615	Frmpd1	666060	FERM and PDZ domain containing 1	chr4:45184905-45285936	+	-1.38671	0.480872	-2.88373	0.00392995	0.0978708	No	OK	839.747	1288.97	390.526	1236.71	1341.23	520.376	260.676
ENSMUSG00000030281	Il17rc	171095	interleukin 17 receptor C	chr6:113471454-113483140	+	-1.69593	0.588357	-2.88248	0.00394552	0.0980621	No	OK	324.754	566.16	83.3488	800.727	331.592	100.823	65.8748
ENSMUSG00000024799	Tm7sf2	73166	transmembrane 7 superfamily member 2	chr19:6062820-6067850	-	-1.06369	0.369411	-2.87942	0.00398404	0.0986977	No	OK	1412.86	1963.05	862.679	1886.39	2039.71	758.881	966.477
ENSMUSG00000004961	Syt5	53420	synaptotagmin V	chr7:4539764-4546567	-	-0.929004	0.322698	-2.87887	0.00399106	0.0986977	No	OK	3561.82	4755.57	2368.07	5635.13	3876.01	2066.33	2669.81
ENSMUSG00000047986	Palm3	74337	paralemmin 3	chr8:84021473-84030295	+	1.43364	0.498058	2.87847	0.00399611	0.0986977	No	OK	1559.17	686.035	2432.31	1059.05	313.016	2077.17	2787.44
ENSMUSG00000068205	Macrod2	72899	MACRO domain containing 2	chr2:140395429-142390050	+	1.1043	0.383795	2.87731	0.00401079	0.0986977	No	OK	1213.33	720.307	1706.35	722.629	717.985	1522.1	1890.61
ENSMUSG00000038664	Herc1	235439	HECT and RLD domain containing E3 ubiquitin protein ligase family member 1	chr9:66350449-66508775	+	-0.95737	0.332785	-2.87684	0.00401677	0.0986977	No	OK	3140.99	4229.15	2052.83	3789.08	4669.23	1631.59	2474.07
ENSMUSG00000021552	Gkap1	56278	G kinase anchoring protein 1	chr13:58233350-58274188	-	1.30789	0.45465	2.87669	0.00401875	0.0986977	No	OK	1017.11	511.638	1522.58	353.59	669.686	1489.58	1555.59
ENSMUSG00000028582	Cc2d1b	319965	coiled-coil and C2 domain containing 1B	chr4:108619955-108634122	+	1.55181	0.539821	2.87468	0.00404438	0.0991312	No	OK	1095.55	406.074	1785.02	571.58	240.567	2728.72	841.315
ENSMUSG00000044950	Pwwp2a	70802	PWWP domain containing 2A	chr11:43681997-43707193	+	1.70423	0.593331	2.8723	0.00407491	0.099683	No	OK	107.424	2.71589	212.132	1.71646	3.71532	234.169	190.096
ENSMUSG00000025872	Thoc3	73666	THO complex 3	chr13:54458836-54468840	-	1.0918	0.380353	2.8705	0.00409822	0.100056	No	OK	2124.48	1271.73	2977.22	1339.7	1203.76	3796.57	2157.87
ENSMUSG00000028962	Slc4a2	20535	solute carrier family 4 (anion exchanger), member 2	chr5:24425231-24440947	+	-1.56131	0.544107	-2.86949	0.00411135	0.10018	No	OK	466.317	763.231	169.404	616.208	910.253	121.421	217.387
ENSMUSG00000042520	Ubap2l	74383	ubiquitin-associated protein 2-like	chr3:90005993-90052475	-	-1.13392	0.395399	-2.86779	0.00413354	0.100434	No	OK	1093.09	1551.41	634.775	1698.43	1404.39	649.386	620.164
ENSMUSG00000025287	Acot9	56360	acyl-CoA thioesterase 9	chrX:155262442-155297654	+	1.34574	0.469315	2.86745	0.00413795	0.100434	No	OK	683.282	330.633	1035.93	373.329	287.937	1138.32	933.54
ENSMUSG00000032554	Trf	22041	transferrin	chr9:103208875-103230286	-	1.68476	0.587712	2.86664	0.00414857	0.100496	No	OK	237.074	1.28734	472.861	2.57469	0	78.0564	867.665
ENSMUSG00000046330	Rpl37a	19981	ribosomal protein L37a	chr1:72711259-72713813	+	1.13657	0.396668	2.8653	0.00416615	0.100725	No	OK	1623.64	940.799	2306.49	871.96	1009.64	2894.59	1718.39
ENSMUSG00000022476	Polr3h	78929	polymerase (RNA) III (DNA directed) polypeptide H	chr15:81915029-81926213	-	-1.18611	0.414131	-2.8641	0.00418198	0.100912	No	OK	1031.09	1486.93	575.262	1403.2	1570.65	660.227	490.297
ENSMUSG00000002908	Kcnn1	84036	potassium intermediate/small conductance calcium-activated channel, subfamily N, member 1	chr8:70842048-70857008	-	-1.18037	0.412383	-2.86231	0.00420571	0.101288	No	OK	1452.01	2090.58	813.438	1879.52	2301.64	597.348	1029.53
ENSMUSG00000031955	Bcar1	12927	breast cancer anti-estrogen resistance 1	chr8:111710474-111743849	-	-1.41444	0.494715	-2.85909	0.00424859	0.102122	No	OK	653.58	1014.29	292.873	1241.86	786.719	338.244	247.501
ENSMUSG00000037736	Limch1	77569	LIM and calponin homology domains 1	chr5:66968415-67057159	+	1.71958	0.602022	2.85634	0.00428553	0.102613	No	OK	514.751	104.905	924.597	181.944	27.8649	456.413	1392.78
ENSMUSG00000019947	Arid5b	71371	AT rich interactive domain 5B (MRF1-like)	chr10:68095592-68278726	-	1.6562	0.580401	2.85354	0.00432351	0.103324	No	OK	328.771	93.6253	563.916	128.734	58.5163	545.31	582.521
ENSMUSG00000026914	Psmd14	59029	proteasome (prosome, macropain) 26S subunit, non-ATPase, 14	chr2:61711693-61800376	+	-1.01795	0.356946	-2.85184	0.00434676	0.103542	No	OK	2033.17	2788.28	1278.07	3332.5	2244.05	1192.53	1363.61
ENSMUSG00000038422	Hdhd3	72748	haloacid dehalogenase-like hydrolase domain containing 3	chr4:62499053-62502200	-	1.69282	0.593706	2.85127	0.00435455	0.103542	No	OK	347.098	84.2962	609.9	118.436	50.1568	343.665	876.135
ENSMUSG00000028669	Pithd1	66193	PITH (C-terminal proteasome-interacting domain of thioredoxin-like) domain containing 1	chr4:135975601-135987244	-	-0.977413	0.342827	-2.85104	0.00435763	0.103542	No	OK	3945.27	5345.97	2544.57	4807.8	5884.14	1860.34	3228.81
ENSMUSG00000038860	Garnl3	99326	GTPase activating RANGAP domain-like 3	chr2:32986365-33087204	-	-1.49166	0.523339	-2.85028	0.00436806	0.103591	No	OK	490.604	783.219	197.99	943.193	623.245	176.711	219.269
ENSMUSG00000067148	Polr1c	20016	polymerase (RNA) I polypeptide C	chr17:46243919-46248045	-	-1.4602	0.512941	-2.84672	0.00441721	0.104405	No	OK	510.692	806.154	215.23	871.102	741.206	252.599	177.862
ENSMUSG00000063931	Pepd	18624	peptidase D	chr7:34912406-35044708	+	1.72418	0.605782	2.8462	0.00442441	0.104405	No	OK	335.658	59.2366	612.079	84.1064	34.3667	198.393	1025.76
ENSMUSG00000022010	Tsc22d1	21807	TSC22 domain family, member 1	chr14:76504225-76507765	+	0.845004	0.296912	2.84597	0.00442758	0.104405	No	OK	6950.45	4844.34	9056.56	5769.01	3919.66	10408.6	7704.53
ENSMUSG00000045031	Cetn4	207175	centrin 4	chr3:37308626-37312446	-	1.69947	0.597499	2.84431	0.00445075	0.104589	No	OK	133.569	6.36061	260.778	3.43291	9.2883	144.187	377.368
ENSMUSG00000017943	Gdap1l1	228858	ganglioside-induced differentiation-associated protein 1-like 1	chr2:163438466-163455324	+	-1.03967	0.365539	-2.84421	0.00445222	0.104589	No	OK	2047.72	2826.78	1268.65	2881.93	2771.63	1563.3	974.006
ENSMUSG00000047921	Trappc9	76510	trafficking protein particle complex 9	chr15:72589619-73055812	-	-1.19673	0.421278	-2.84073	0.0045011	0.105538	No	OK	2050.24	2969.01	1131.47	2754.91	3183.1	703.591	1559.35
ENSMUSG00000024479	Mal2	105853	mal, T cell differentiation protein 2	chr15:54571365-54602846	+	0.69474	0.244662	2.83959	0.00451722	0.105716	No	OK	14399.1	10853	17945.2	11965.4	9740.64	20533.2	15357.3
ENSMUSG00000047417	Rexo1	66932	REX1, RNA exonuclease 1	chr10:80540925-80561560	-	-1.56726	0.552382	-2.83728	0.00455	0.106284	No	OK	486.513	801.543	171.482	938.044	665.042	238.506	104.459
ENSMUSG00000025873	Faf2	76577	Fas associated factor family member 2	chr13:54621783-54664063	+	-1.28834	0.454389	-2.83532	0.00457803	0.106738	No	OK	1202.75	1792.95	612.543	1200.66	2385.23	704.675	520.411
ENSMUSG00000027498	Cstf1	67337	cleavage stimulation factor, 3' pre-RNA, subunit 1	chr2:172371002-172381086	+	-1.67498	0.591091	-2.83371	0.0046011	0.107075	No	OK	265.452	463.215	67.6894	537.251	389.18	84.5611	50.8177
ENSMUSG00000021794	Glud1	14661	glutamate dehydrogenase 1	chr14:34310726-34345033	+	0.826146	0.291898	2.83025	0.00465111	0.107886	No	OK	3403.29	2396.05	4410.53	2650.21	2141.88	4032.91	4788.16
ENSMUSG00000059995	Atxn7l3	217218	ataxin 7-like 3	chr11:102289299-102296629	-	-1.10415	0.390146	-2.8301	0.00465331	0.107886	No	OK	1658.06	2334.55	981.567	2259.72	2409.38	1227.22	735.915
ENSMUSG00000021224	Numb	18222	numb homolog (Drosophila)	chr12:83794033-83842358	-	1.71483	0.606551	2.82719	0.00469591	0.108502	No	OK	171.308	19.6632	322.953	30.038	9.2883	380.525	265.381
ENSMUSG00000030282	Cmas	12764	cytidine monophospho-N-acetylneuraminic acid synthetase	chr6:142756685-142775714	+	0.619027	0.218963	2.82709	0.00469738	0.108502	No	OK	9600.53	7503.44	11697.6	7657.97	7348.9	12683.1	10712.2
ENSMUSG00000035517	Tdrd7	100121	tudor domain containing 7	chr4:45972296-46034765	+	0.836668	0.296027	2.82632	0.00470857	0.108559	No	OK	2397.25	1677.93	3116.57	1659.81	1696.04	3070.22	3162.93
ENSMUSG00000001833	Sept7	235072	septin 7	chr9:25252438-25308571	+	0.88624	0.313674	2.82535	0.00472289	0.108688	No	OK	5211.73	3547.38	6876.08	4274.84	2819.93	5865.07	7887.09
ENSMUSG00000025724	Sec11a	56529	SEC11 homolog A, signal peptidase complex subunit	chr7:80915378-80947550	-	0.859161	0.304229	2.82406	0.00474196	0.108824	No	OK	3662.05	2531.31	4792.78	2161.88	2900.73	4263.83	5321.74
ENSMUSG00000039579	Grin3a	242443	glutamate receptor ionotropic, NMDA3A	chr4:49661610-49845769	-	-1.50783	0.534067	-2.8233	0.00475323	0.108824	No	OK	793.913	1278.7	309.127	1418.65	1138.75	470.506	147.748
ENSMUSG00000031425	Plp1	18823	proteolipid protein (myelin) 1	chrX:136822745-136838582	+	1.69599	0.600794	2.82292	0.00475882	0.108824	No	OK	439.391	94.8177	783.964	156.198	33.4379	385.945	1181.98
ENSMUSG00000021701	Plk2	20620	polo-like kinase 2	chr13:110395043-110400843	+	1.68491	0.596939	2.82258	0.00476385	0.108824	No	OK	159.048	7.61265	310.482	6.86583	8.35947	540.974	79.9908
ENSMUSG00000028126	Pip5k1a	18720	phosphatidylinositol-4-phosphate 5-kinase, type 1 alpha	chr3:95058529-95106930	-	1.52715	0.54124	2.82157	0.00477887	0.108967	No	OK	445.133	167.53	722.735	183.661	151.399	912.826	532.645
ENSMUSG00000038776	Ephx1	13849	epoxide hydrolase 1, microsomal	chr1:180989555-181017569	-	-1.16742	0.414077	-2.81933	0.00481241	0.109531	No	OK	1055.35	1515.51	595.197	1690.71	1340.3	669.984	520.411
ENSMUSG00000022684	Bfar	67118	bifunctional apoptosis regulator	chr16:13671857-13703612	+	1.19076	0.423322	2.81288	0.00490994	0.111546	No	OK	1618.64	895.445	2341.83	687.441	1103.45	1740.01	2943.66
ENSMUSG00000033938	Ndufb7	66916	NADH dehydrogenase (ubiquinone) 1 beta subcomplex, 7	chr8:83566757-83571623	+	0.606813	0.216029	2.80895	0.00497039	0.112621	No	OK	11937	9381.97	14491.9	8471.58	10292.4	14192.2	14791.7
ENSMUSG00000051920	Rspo2	239405	R-spondin 2	chr15:43020794-43170818	-	0.990485	0.352829	2.80727	0.00499637	0.112621	No	OK	3583.49	2288.47	4878.51	1765.38	2811.57	5827.12	3929.9
ENSMUSG00000020250	Txnrd1	50493	thioredoxin reductase 1	chr10:82860340-82897724	+	-0.92545	0.329673	-2.80718	0.0049978	0.112621	No	OK	2949.15	3937.73	1960.57	4461.07	3414.38	1638.1	2283.03
ENSMUSG00000026109	Tmeff2	56363	transmembrane protein with EGF-like and two follistatin-like domains 2	chr1:50927522-51187270	+	-0.763303	0.271924	-2.80705	0.00499981	0.112621	No	OK	3795.37	4828.73	2762.02	4398.42	5259.03	2873.99	2650.05
ENSMUSG00000034145	Tmem63c	217733	transmembrane protein 63c	chr12:87026563-87090039	+	1.29798	0.462431	2.80687	0.00500257	0.112621	No	OK	705.869	354.606	1057.13	377.621	331.592	1195.78	918.483
ENSMUSG00000034336	Ina	226180	internexin neuronal intermediate filament protein, alpha	chr19:47014697-47024346	+	-1.17512	0.419062	-2.80417	0.00504465	0.113363	No	OK	2042.77	2941.99	1143.54	3389.15	2494.84	1542.7	744.385
ENSMUSG00000062168	Ppef1	237178	protein phosphatase with EF hand calcium-binding domain 1	chrX:160623093-160719972	-	1.14422	0.408485	2.80114	0.00509231	0.114228	No	OK	2931.57	1680.65	4182.49	2316.36	1044.93	3514.7	4850.27
ENSMUSG00000028854	Slc9a1	20544	solute carrier family 9 (sodium/hydrogen exchanger), member 1	chr4:133369771-133423698	+	-1.66921	0.596153	-2.79997	0.00511072	0.114434	No	OK	280.543	493.487	67.599	275.491	711.483	61.7946	73.4033
ENSMUSG00000053119	Chmp3	66700	charged multivesicular body protein 3	chr6:71543853-71581574	+	0.662983	0.237146	2.79568	0.00517913	0.115621	No	OK	10870.4	8317.89	13422.9	8338.55	8297.23	15341.3	11504.6
ENSMUSG00000070923	Klhl9	242521	kelch-like 9	chr4:88718291-88722508	-	1.31418	0.470109	2.79548	0.00518234	0.115621	No	OK	1141.68	563.344	1720.01	451.428	675.259	2321.09	1118.93
ENSMUSG00000042662	Dusp15	252864	dual specificity phosphatase-like 15	chr2:152940994-152951582	-	-1.51329	0.541803	-2.79307	0.00522105	0.116276	No	OK	633.729	1026.76	240.699	814.459	1239.06	132.262	349.136
ENSMUSG00000032425	Zfp949	71640	zinc finger protein 949	chr9:88548019-88571086	+	1.55573	0.557348	2.79131	0.00524947	0.116497	No	OK	430.66	150.537	710.784	133.884	167.189	967.032	454.536
ENSMUSG00000029106	Add1	11518	adducin 1 (alpha)	chr5:34573663-34632308	+	-0.78398	0.280923	-2.79073	0.00525892	0.116497	No	OK	7925.44	10146.9	5703.99	10345.1	9948.69	6935.09	4472.9
ENSMUSG00000049091	Sephs2	20768	selenophosphate synthetase 2	chr7:127271878-127274059	-	-1.55157	0.555973	-2.79072	0.00525908	0.116497	No	OK	548.943	904.293	193.594	1025.58	783.003	288.375	98.8122
ENSMUSG00000063801	Ap3s2	11778	adaptor-related protein complex 3, sigma 2 subunit	chr7:79875324-79920640	-	-1.1234	0.402914	-2.78819	0.00530033	0.117201	No	OK	2564.99	3637.37	1492.61	4706.53	2568.21	1848.42	1136.81
ENSMUSG00000040928	S100pbp	74648	S100P binding protein	chr4:129150824-129189482	-	1.64513	0.590244	2.7872	0.00531661	0.117349	No	OK	427.948	113.587	742.309	185.377	41.7973	831.517	653.101
ENSMUSG00000032252	Glce	93683	glucuronyl C5-epimerase	chr9:62057248-62070606	-	1.64576	0.59059	2.78663	0.00532589	0.117349	No	OK	708.902	187.476	1230.33	206.833	168.118	2187.75	272.91
ENSMUSG00000011382	Dhdh	71755	dihydrodiol dehydrogenase (dimeric)	chr7:45473562-45488796	-	1.68509	0.606339	2.77912	0.00545067	0.119886	No	OK	195.489	35.13	355.849	26.6051	43.655	251.515	460.182
ENSMUSG00000024767	Otub1	107260	OTU domain, ubiquitin aldehyde binding 1	chr19:7198205-7206284	-	-0.750714	0.270267	-2.77767	0.00547498	0.120208	No	OK	3279.29	4157.54	2401.04	4322.04	3993.04	2380.72	2421.37
ENSMUSG00000026659	Dusp12	80915	dual specificity phosphatase 12	chr1:170874187-170885540	-	-1.67039	0.603045	-2.76992	0.00560707	0.122891	No	OK	316.326	604.277	28.3751	438.555	770	2.16823	54.582
ENSMUSG00000095567	Noc2l	57741	NOC2 like nucleolar associated transcriptional repressor	chr4:156236009-156247616	+	-1.68039	0.607143	-2.7677	0.00564537	0.123508	No	OK	362.295	663.725	60.8648	878.826	448.625	109.496	12.2339
ENSMUSG00000071451	Psmg4	69666	proteasome (prosome, macropain) assembly chaperone 4	chr13:34162963-34178172	+	1.08375	0.39165	2.76714	0.00565513	0.123508	No	OK	1297.13	776.001	1818.27	723.487	828.516	1521.01	2115.52
ENSMUSG00000003068	Stk11	20869	serine/threonine kinase 11	chr10:80115802-80130685	+	-1.17458	0.425139	-2.76281	0.00573068	0.124939	No	OK	1309.77	1889.09	730.451	2306.92	1471.27	587.591	873.311
ENSMUSG00000040848	Sft2d2	108735	SFT2 domain containing 2	chr1:165174340-165194433	-	-1.62605	0.5894	-2.75883	0.00580085	0.125844	No	OK	143.536	283.707	3.36526	114.144	453.269	1.08412	5.64641
ENSMUSG00000019689	Fmc1	66117	formation of mitochondrial complex V assembly factor 1	chr6:38534860-38539449	+	1.3014	0.471737	2.75874	0.00580253	0.125844	No	OK	1122.56	557.515	1687.61	728.636	386.393	1238.06	2137.17
ENSMUSG00000029918	Mrps33	14548	mitochondrial ribosomal protein S33	chr6:39801806-39810936	-	1.20849	0.43806	2.75873	0.00580257	0.125844	No	OK	1019.27	552.28	1486.25	618.783	485.778	1160	1812.5
ENSMUSG00000029918	Gm12540	100041328	28S ribosomal protein S33, mitochondrial-like	NA	NA	1.20849	0.43806	2.75873	0.00580257	0.125844	No	OK	1019.27	552.28	1486.25	618.783	485.778	1160	1812.5
ENSMUSG00000028420	Tmem38b	52076	transmembrane protein 38B	chr4:53826044-53862018	+	1.60763	0.583119	2.75695	0.00583429	0.126025	No	OK	226.161	0.429114	451.894	0.858229	0	45.5329	858.254
ENSMUSG00000035392	Dennd1a	227801	DENN/MADD domain containing 1A	chr2:37798989-38287384	-	-1.6157	0.586071	-2.75683	0.0058365	0.126025	No	OK	97.2722	193.532	1.01259	172.504	214.56	1.08412	0.941068
ENSMUSG00000028470	Hint2	68917	histidine triad nucleotide binding protein 2	chr4:43654226-43656445	-	0.783	0.28405	2.75656	0.00584135	0.126025	No	OK	3256.69	2343.66	4169.72	2106.09	2581.22	4177.1	4162.35
ENSMUSG00000020015	Cdk17	237459	cyclin-dependent kinase 17	chr10:93160875-93241342	+	1.66037	0.602846	2.75422	0.00588328	0.12671	No	OK	233.706	21.1513	446.26	5.14937	37.1532	709.012	183.508
ENSMUSG00000020163	Uqcr11	66594	ubiquinol-cytochrome c reductase, complex III subunit XI	chr10:80402996-80406821	-	0.640422	0.232666	2.75254	0.00591346	0.127139	No	OK	9812.23	7587.49	12037	6641.83	8533.16	12028.3	12045.7
ENSMUSG00000079641	Rpl39	67248	ribosomal protein L39	chrX:37082517-37085222	-	0.965066	0.350769	2.75128	0.00593625	0.127409	No	OK	2171.93	1406.35	2937.51	1216.97	1595.73	3394.37	2480.66
ENSMUSG00000034563	Ccpg1	72278	cell cycle progression 1	chr9:72985503-73015999	+	-1.38705	0.504477	-2.74948	0.00596891	0.127889	No	OK	578.967	897.457	260.477	999.836	795.078	203.814	317.14
ENSMUSG00000037361	Sf3b6	66055	splicing factor 3B, subunit 6	chr12:4817607-4827659	+	1.16774	0.425284	2.74579	0.0060365	0.129115	No	OK	2423.21	1356.92	3489.5	883.117	1830.72	2610.55	4368.44
ENSMUSG00000021917	Spcs1	69019	signal peptidase complex subunit 1 homolog (S. cerevisiae)	chr14:30999825-31001666	-	0.794547	0.289638	2.74324	0.00608359	0.129898	No	OK	10735.9	7676.46	13795.3	5788.75	9564.16	12768.7	14821.8
ENSMUSG00000031760	Mt3	17751	metallothionein 3	chr8:94152606-94154148	+	0.767039	0.279676	2.7426	0.00609547	0.129929	No	OK	9710.49	7045.68	12375.3	5587.93	8503.43	13604.6	11146
ENSMUSG00000068328	Aup1	11993	ancient ubiquitous protein 1	chr6:83054520-83057682	+	-1.48195	0.541443	-2.73704	0.00619949	0.13192	No	OK	472.567	760.955	184.179	998.978	522.931	202.73	165.628
ENSMUSG00000037031	Tspan15	70423	tetraspanin 15	chr10:62185395-62231218	-	-1.50628	0.550856	-2.73444	0.0062487	0.132739	No	OK	963.15	1567.76	358.545	1515.63	1619.88	591.927	125.162
ENSMUSG00000041439	Mfsd6	98682	major facilitator superfamily domain containing 6	chr1:52656304-52727318	-	-0.773551	0.283085	-2.73257	0.00628416	0.133265	No	OK	5729.37	7316.52	4142.23	6839.22	7793.81	4887.2	3397.26
ENSMUSG00000022300	Dcaf13	223499	DDB1 and CUL4 associated factor 13	chr15:39112873-39146855	+	1.61659	0.592308	2.7293	0.0063469	0.134366	No	OK	823.1	220.366	1425.83	400.793	39.9397	1214.21	1637.46
ENSMUSG00000025401	Myo1a	432516	myosin IA	chr10:127705255-127720940	+	-1.48892	0.546399	-2.72496	0.00643086	0.135745	No	OK	374.865	606.413	143.318	567.289	645.537	153.944	132.691
ENSMUSG00000097468	Mdrl	69591	mitochondrial dynamic related lncRNA	chrX:36814767-36817200	-	1.59369	0.584883	2.72481	0.00643389	0.135745	No	OK	120.974	1.35794	240.59	0.858229	1.85766	87.8134	393.367
ENSMUSG00000053886	Sh2d4a	72281	SH2 domain containing 4A	chr8:68276527-68347704	+	1.58645	0.582517	2.72344	0.00646054	0.136015	No	OK	131.822	0.429114	263.214	0.858229	0	402.207	124.221
ENSMUSG00000047412	Zbtb44	235132	zinc finger and BTB domain containing 44	chr9:31030643-31075885	+	1.65211	0.606717	2.72303	0.00646856	0.136015	No	OK	433.708	79.4778	787.937	54.9266	104.029	1437.54	138.337
ENSMUSG00000071646	Mta2	23942	metastasis-associated gene family, member 2	chr19:8941919-8952300	+	1.63585	0.602034	2.7172	0.00658365	0.137968	No	OK	212.14	19.1226	405.158	20.5975	17.6478	735.031	75.2855
ENSMUSG00000001376	Vps50	73288	VPS50 EARP/GARPII complex subunit	chr6:3498392-3603531	+	1.13026	0.416176	2.71582	0.00661111	0.138123	No	OK	1200.55	690.69	1710.41	720.054	661.327	2104.27	1316.55
ENSMUSG00000057113	Npm1	18148	nucleophosmin 1	chr11:33152497-33163206	-	0.894549	0.329397	2.71572	0.00661326	0.138123	No	OK	2108	1423.48	2792.52	1398.91	1448.05	2430.59	3154.46
ENSMUSG00000029524	Sirt4	75387	sirtuin 4	chr5:115478009-115484297	-	1.58123	0.582521	2.71446	0.00663838	0.138274	No	OK	178.186	0.858229	355.513	1.71646	0	82.3928	628.634
ENSMUSG00000038014	Fam120a	218236	family with sequence similarity 120, member A	chr13:48879216-48967828	-	1.02479	0.377577	2.71413	0.0066451	0.138274	No	OK	2217.89	1378.26	3057.52	1561.12	1195.4	3822.59	2292.44
ENSMUSG00000023473	Celsr3	107934	cadherin, EGF LAG seven-pass G-type receptor 3	chr9:108826319-108852969	+	1.62584	0.599143	2.71361	0.00665553	0.138274	No	OK	155.771	11.4339	300.108	4.29114	18.5766	433.646	166.569
ENSMUSG00000033906	Zdhhc15	108672	zinc finger, DHHC domain containing 15	chrX:104536969-104671064	-	-1.62415	0.598625	-2.71313	0.006665	0.138274	No	OK	232.648	408.55	56.7466	522.661	294.439	54.2058	59.2873
ENSMUSG00000022370	Mrpl13	68537	mitochondrial ribosomal protein L13	chr15:55534094-55557312	-	0.819039	0.30243	2.7082	0.00676498	0.140114	No	OK	3445.44	2429.02	4461.85	2729.17	2128.88	3954.86	4968.84
ENSMUSG00000024097	Srsf7	225027	serine/arginine-rich splicing factor 7	chr17:80200079-80207305	-	1.11653	0.41252	2.70661	0.00679742	0.140359	No	OK	1955.94	1136.64	2775.25	1157.75	1115.52	1805.05	3745.45
ENSMUSG00000029869	Ephb6	13848	Eph receptor B6	chr6:41605481-41620507	+	-1.60762	0.594296	-2.70508	0.00682886	0.140359	No	OK	246.229	427.497	64.9602	332.993	522.002	57.4582	72.4623
ENSMUSG00000079426	Arpc4	68089	actin related protein 2/3 complex, subunit 4	chr6:113378112-113390447	+	-0.70325	0.260003	-2.70477	0.00683511	0.140359	No	OK	5370.62	6716.54	4024.71	7368.75	6064.33	3697.92	4351.5
ENSMUSG00000018398	Sept8	20362	septin 8	chr11:53519735-53544096	+	0.920192	0.340245	2.7045	0.00684075	0.140359	No	OK	1949.29	1295.53	2603.04	1291.63	1299.43	2974.81	2231.27
ENSMUSG00000001158	Snrnp27	66618	small nuclear ribonucleoprotein 27 (U4/U6.U5)	chr6:86675168-86684491	-	0.997668	0.368898	2.70445	0.00684168	0.140359	No	OK	2419.67	1530.82	3308.51	1532.8	1528.85	2399.15	4217.87
ENSMUSG00000034160	Ogt	108155	O-linked N-acetylglucosamine (GlcNAc) transferase (UDP-N-acetylglucosamine:polypeptide-N-acetylglucosaminyl transferase)	chrX:101640050-101684351	+	1.16343	0.430279	2.70389	0.00685335	0.140359	No	OK	1827.79	1022.75	2632.82	663.411	1382.1	2177.99	3087.65
ENSMUSG00000037032	Apbb1	11785	amyloid beta (A4) precursor protein-binding, family B, member 1	chr7:105558482-105568777	-	-0.997034	0.368828	-2.70325	0.00686653	0.140359	No	OK	3049.05	4168.42	1929.68	5457.48	2879.37	2018.62	1840.73
ENSMUSG00000024603	Dctn4	67665	dynactin 4	chr18:60526220-60558762	+	1.07883	0.399151	2.70282	0.00687541	0.140359	No	OK	4427.92	2646.33	6209.5	2797.83	2494.84	8870.24	3548.77
ENSMUSG00000001901	Kcnh6	192775	potassium voltage-gated channel, subfamily H (eag-related), member 6	chr11:106008202-106034064	+	-1.62823	0.602451	-2.70267	0.00687848	0.140359	No	OK	322.745	572.839	72.6507	943.193	202.485	81.3087	63.9926
ENSMUSG00000026434	Nucks1	98415	nuclear casein kinase and cyclin-dependent kinase substrate 1	chr1:131910457-131936321	+	1.24406	0.46043	2.70196	0.00689324	0.14043	No	OK	2248.72	1170.73	3326.7	1119.13	1222.34	4999.94	1653.46
ENSMUSG00000023845	Lnpep	240028	leucyl/cystinyl aminopeptidase	chr17:17527722-17624489	-	0.851802	0.315401	2.7007	0.00691944	0.140721	No	OK	6825.03	4722.81	8927.25	3755.61	5690.01	10666.6	7187.88
ENSMUSG00000021376	Tpmt	22017	thiopurine methyltransferase	chr13:47023542-47043217	-	-1.58809	0.588142	-2.70018	0.00693017	0.140721	No	OK	311.564	533.805	89.3227	751.808	315.802	98.6546	79.9908
ENSMUSG00000021285	Ppp1r13b	21981	protein phosphatase 1, regulatory (inhibitor) subunit 13B	chr12:111828457-111908055	-	-1.58872	0.589045	-2.69711	0.00699439	0.141793	No	OK	508.911	873.187	144.635	754.383	991.99	45.5329	243.737
ENSMUSG00000033470	Cysltr2	70086	cysteinyl leukotriene receptor 2	chr14:73029127-73049114	-	-1.2717	0.471696	-2.69601	0.00701754	0.142031	No	OK	1032.73	1542.6	522.856	1799.71	1285.5	700.339	345.372
ENSMUSG00000039463	Slc9a8	77031	solute carrier family 9 (sodium/hydrogen exchanger), member 8	chr2:167421709-167477000	+	1.3825	0.512932	2.69529	0.00703263	0.142068	No	OK	900.895	401.259	1400.53	225.714	576.803	1715.07	1085.99
ENSMUSG00000091722	Siah3	380918	seven in absentia homolog 3 (Drosophila)	chr14:75455981-75526141	+	-1.43003	0.530655	-2.69484	0.00704224	0.142068	No	OK	703.791	1114.88	292.699	726.92	1502.85	192.973	392.425
ENSMUSG00000034781	Gna11	14672	guanine nucleotide binding protein, alpha 11	chr10:81528731-81545046	-	-1.14751	0.425926	-2.69415	0.00705691	0.142133	No	OK	1768.44	2535.48	1001.39	3099.06	1971.91	700.339	1302.44
ENSMUSG00000006333	Rps9	76846	ribosomal protein S9	chr7:3704040-3706897	+	0.618459	0.229682	2.69267	0.00708816	0.142532	No	OK	8677.4	6777.19	10577.6	6560.3	6994.09	9514.2	11641
ENSMUSG00000022982	Sod1	20655	superoxide dismutase 1, soluble	chr16:90220741-90226324	+	0.68117	0.253157	2.6907	0.00713015	0.143144	No	OK	5412.85	4100.67	6725.04	4112.63	4088.71	7455.47	5994.61
ENSMUSG00000029404	Arl6ip4	65105	ADP-ribosylation factor-like 6 interacting protein 4	chr5:124116107-124118195	+	0.769315	0.286115	2.68884	0.00717018	0.143523	No	OK	4350.72	3149.96	5551.47	3650.91	2649.02	5343.61	5759.34
ENSMUSG00000005936	Kctd20	66989	potassium channel tetramerisation domain containing 20	chr17:28953215-28967937	+	-1.3623	0.50688	-2.68762	0.00719639	0.143523	No	OK	1801.67	2781.51	821.818	4467.94	1095.09	845.611	798.026
ENSMUSG00000022200	Golph3	66629	golgi phosphoprotein 3	chr15:12321495-12351267	+	1.16789	0.434581	2.6874	0.00720099	0.143523	No	OK	1956.83	1088.93	2824.74	691.732	1486.13	2248.46	3401.02
ENSMUSG00000054428	Atpif1	11983	ATPase inhibitory factor 1	chr4:132530554-132535414	-	0.608331	0.226378	2.68724	0.00720459	0.143523	No	OK	41277.3	32391	50163.5	27833.2	36948.8	45528.5	54798.4
ENSMUSG00000020219	Timm13	30055	translocase of inner mitochondrial membrane 13	chr10:80899449-80900969	-	0.560074	0.208455	2.68679	0.0072142	0.143523	No	OK	17109	13728.9	20489	13653.6	13804.3	22616.8	18361.2
ENSMUSG00000034105	Tldc1	74347	TBC/LysM associated domain containing 1	chr8:119760586-119778416	-	1.6137	0.600646	2.6866	0.0072183	0.143523	No	OK	244.939	58.3563	431.523	37.7621	78.9505	535.553	327.492
ENSMUSG00000026333	Gin1	252876	gypsy retrotransposon integrase 1	chr1:97770171-97793708	+	1.62449	0.605033	2.68496	0.00725395	0.144001	No	OK	252.189	29.7854	474.593	54.9266	4.64415	446.656	502.53
ENSMUSG00000034192	Lsm3	67678	LSM3 homolog, U6 small nuclear RNA and mRNA degradation associated	chr6:91516034-91522620	+	1.27063	0.473391	2.68411	0.00727227	0.144135	No	OK	635.185	321.195	949.175	286.648	355.742	907.405	990.945
ENSMUSG00000028974	Dffa	13347	DNA fragmentation factor, alpha subunit	chr4:149104141-149120653	+	-0.751253	0.280074	-2.68234	0.00731091	0.14467	No	OK	3550.86	4506.49	2595.23	4035.39	4977.6	2514.07	2676.4
ENSMUSG00000057969	Sema3b	20347	sema domain, immunoglobulin domain (Ig), short basic domain, secreted, (semaphorin) 3B	chr9:107597673-107609241	-	1.61261	0.601532	2.68084	0.00734377	0.144991	No	OK	375.327	34.7605	715.894	1.71646	67.8046	459.665	972.124
ENSMUSG00000037234	Hook3	320191	hook microtubule tethering protein 3	chr8:26021420-26119224	-	1.40719	0.524967	2.68053	0.00735046	0.144991	No	OK	851.213	364.336	1338.09	547.55	181.122	1496.08	1180.1
ENSMUSG00000025630	Hprt	15452	hypoxanthine guanine phosphoribosyl transferase	chrX:52988077-53021660	+	0.541078	0.201933	2.67949	0.0073735	0.145044	No	OK	10010.3	8101.87	11918.7	7900	8303.74	11890.6	11946.9
ENSMUSG00000063200	Nol7	70078	nucleolar protein 7	chr13:43398375-43402858	+	0.944554	0.352531	2.67935	0.0073765	0.145044	No	OK	2181.78	1427.03	2936.53	1132	1722.05	2808.94	3064.12
ENSMUSG00000021868	Ppif	105675	peptidylprolyl isomerase F (cyclophilin F)	chr14:25694169-25700466	+	-1.54517	0.578031	-2.67316	0.00751412	0.147336	No	OK	523.231	878.481	167.981	986.963	770	271.029	64.9337
ENSMUSG00000093674	Rpl41	67945	ribosomal protein L41	chr10:128548109-128549168	-	0.833183	0.311747	2.67262	0.00752609	0.147336	No	OK	3964.52	2770.71	5158.34	2190.2	3351.22	4962	5354.68
ENSMUSG00000050552	Lamtor4	66096	late endosomal/lysosomal adaptor, MAPK and MTOR activator 4	chr5:138255481-138259395	+	0.89594	0.335277	2.67224	0.00753465	0.147336	No	OK	3359.93	2263.83	4456.03	1788.55	2739.12	3895.23	5016.84
ENSMUSG00000044224	Dnajc21	78244	DnaJ heat shock protein family (Hsp40) member C21	chr15:10446762-10470516	-	-1.54961	0.579947	-2.67198	0.00754047	0.147336	No	OK	677.894	1141.66	214.127	550.125	1733.2	93.234	335.02
ENSMUSG00000022451	Twf1	19230	twinfilin actin binding protein 1	chr15:94577947-94589824	-	1.369	0.512768	2.66982	0.0075891	0.147498	No	OK	1087.18	488.898	1685.46	748.375	229.421	1761.69	1609.23
ENSMUSG00000022451	Gm4887	233637	predicted gene 4887	NA	NA	1.369	0.512768	2.66982	0.0075891	0.147498	No	OK	1087.18	488.898	1685.46	748.375	229.421	1761.69	1609.23
ENSMUSG00000037447	Arid5a	214855	AT rich interactive domain 5A (MRF1-like)	chr1:36307732-36324029	+	-1.6027	0.600388	-2.66944	0.00759784	0.147498	No	OK	363.02	637.949	88.0919	839.348	436.55	144.187	31.9963
ENSMUSG00000061286	Exosc5	27998	exosome component 5	chr7:25659152-25668032	+	1.16893	0.438016	2.66868	0.00761493	0.147498	No	OK	1220.9	677.348	1764.46	468.593	886.103	1867.93	1660.99
ENSMUSG00000028837	Psmb2	26445	proteasome (prosome, macropain) subunit, beta type 2	chr4:126677642-126709715	+	-0.765447	0.286848	-2.66848	0.00761961	0.147498	No	OK	6564.19	8367.92	4760.46	7935.18	8800.66	3773.81	5747.1
ENSMUSG00000069833	Ahnak	66395	AHNAK nucleoprotein (desmoyokin)	chr19:8989283-9076926	+	0.602699	0.225897	2.66802	0.00762988	0.147498	No	OK	8722.21	6861.55	10582.9	6440.15	7282.95	11362.6	9803.11
ENSMUSG00000001521	Tulp3	22158	tubby-like protein 3	chr6:128321160-128355851	-	1.38183	0.517958	2.66785	0.00763378	0.147498	No	OK	776.409	342.91	1209.91	492.623	193.197	1379	1040.82
ENSMUSG00000055681	Cope	59042	coatomer protein complex, subunit epsilon	chr8:70302784-70312990	+	-0.994784	0.372909	-2.66763	0.0076388	0.147498	No	OK	4249.26	5810.44	2688.07	4422.45	7198.43	1924.31	3451.84
ENSMUSG00000087497	2810001G20Rik	66456	RIKEN cDNA 2810001G20 gene	chr11:64079483-64083259	+	1.30403	0.489045	2.66647	0.00766522	0.147498	No	OK	683.686	332.372	1035	421.39	243.353	988.714	1081.29
ENSMUSG00000064141	Zfp69	381549	zinc finger protein 69	chr4:120930136-120951701	-	-1.54889	0.580892	-2.6664	0.00766687	0.147498	No	OK	112.088	223.706	0.470534	217.99	229.421	0	0.941068
ENSMUSG00000068117	Mei1	74369	meiotic double-stranded break formation protein 1	chr15:82070116-82126814	+	1.61796	0.606802	2.66637	0.00766746	0.147498	No	OK	349.547	49.9891	649.105	94.4052	5.57298	652.638	645.573
ENSMUSG00000054452	Aes	14797	amino-terminal enhancer of split	chr10:81559443-81566371	+	-0.937429	0.351658	-2.66574	0.00768197	0.147548	No	OK	4449.33	5977.41	2921.24	5206.87	6747.95	2056.57	3785.92
ENSMUSG00000029146	Snx17	266781	sorting nexin 17	chr5:31193303-31198900	+	-0.960518	0.360417	-2.66502	0.00769839	0.147636	No	OK	2138.3	2893.21	1383.39	3355.67	2430.75	1155.67	1611.11
ENSMUSG00000000301	Pemt	18618	phosphatidylethanolamine N-methyltransferase	chr11:59970613-60037005	-	1.61094	0.604901	2.66314	0.00774155	0.14807	No	OK	484.529	103.566	865.493	146.757	60.3739	181.047	1549.94
ENSMUSG00000050373	Snx21	101113	sorting nexin family member 21	chr2:164786020-164792770	+	-1.05587	0.396498	-2.663	0.00774486	0.14807	No	OK	3395.46	4732.88	2058.05	6130.33	3335.43	2623.56	1492.53
ENSMUSG00000028410	Dnaja1	15502	DnaJ heat shock protein family (Hsp40) member A1	chr4:40722929-40734965	+	0.801552	0.301412	2.65933	0.00782973	0.149462	No	OK	7267.85	5167.99	9367.72	4155.54	6180.43	10917	7818.4
ENSMUSG00000024059	Clip4	78785	CAP-GLY domain containing linker protein family, member 4	chr17:71781946-71858351	+	0.851704	0.320384	2.65838	0.00785162	0.14965	No	OK	3052.06	2109.66	3994.47	1878.66	2340.65	4630.26	3358.67
ENSMUSG00000003808	Farsa	66590	phenylalanyl-tRNA synthetase, alpha subunit	chr8:84856985-84869257	+	-1.43157	0.538635	-2.65778	0.00786581	0.149691	No	OK	1121.14	1784.71	457.572	1310.52	2258.91	730.694	184.449
ENSMUSG00000034324	Tmem132c	208213	transmembrane protein 132C	chr5:127241825-127565790	+	-1.58229	0.595476	-2.65718	0.00787973	0.149727	No	OK	263.914	457.304	70.5238	285.79	628.818	70.4675	70.5801
ENSMUSG00000019810	Fuca2	66848	fucosidase, alpha-L- 2, plasma	chr10:13501027-13519035	+	-1.25796	0.474064	-2.65356	0.00796471	0.150946	No	OK	1131.52	1686.59	576.463	1178.35	2194.82	742.619	410.306
ENSMUSG00000053801	Grwd1	101612	glutamate-rich WD repeat containing 1	chr7:45825222-45830789	-	1.51151	0.569716	2.65309	0.00797579	0.150946	No	OK	432.941	149.48	716.403	91.8305	207.129	503.03	929.775
ENSMUSG00000071073	Lrrc73	224813	leucine rich repeat containing 73	chr17:46254164-46257316	+	1.571	0.592184	2.6529	0.00798035	0.150946	No	OK	116.991	5.71969	228.262	7.72406	3.71532	114.916	341.608
ENSMUSG00000025158	Rfng	19719	RFNG O-fucosylpeptide 3-beta-N-acetylglucosaminyltransferase	chr11:120780744-120784204	-	-1.37887	0.52002	-2.65157	0.00801185	0.151312	No	OK	664.091	1035.22	292.959	1026.44	1044	410.88	175.039
ENSMUSG00000024759	Atl3	109168	atlastin GTPase 3	chr19:7494039-7538609	+	1.27551	0.481521	2.64892	0.00807493	0.152272	No	OK	853.193	426.285	1280.1	554.416	298.154	1501.5	1058.7
ENSMUSG00000021969	Zdhhc20	75965	zinc finger, DHHC domain containing 20	chr14:57832701-57890262	-	1.2216	0.461458	2.64726	0.00811478	0.152792	No	OK	798.755	421.36	1176.15	346.724	495.995	1002.81	1349.49
ENSMUSG00000029166	Mapre3	100732	microtubule-associated protein, RP/EB family, member 3	chr5:30861806-30866106	+	-0.943028	0.356704	-2.64372	0.00819996	0.154016	No	OK	1812.29	2439.85	1184.72	2815.85	2063.86	1282.51	1086.93
ENSMUSG00000093606	B130034C11Rik	414095	RIKEN cDNA B130034C11 gene	chr16:87496072-87504038	+	1.53157	0.579535	2.64275	0.00822359	0.154016	No	OK	124.233	0.429114	248.036	0.858229	0	371.852	124.221
ENSMUSG00000020884	Asgr1	11889	asialoglycoprotein receptor 1	chr11:70054354-70057895	+	1.52864	0.578452	2.64264	0.00822627	0.154016	No	OK	136.8	0	273.599	0	0	224.412	322.786
ENSMUSG00000028423	Nfx1	74164	nuclear transcription factor, X-box binding 1	chr4:40970905-41013873	+	1.49951	0.567457	2.64251	0.00822937	0.154016	No	OK	944.608	332.845	1556.37	150.19	515.5	2415.41	697.332
ENSMUSG00000020064	Herc4	67345	hect domain and RLD 4	chr10:63243796-63317881	+	1.53422	0.580707	2.64199	0.00824214	0.154023	No	OK	119.692	0.893529	238.49	0.858229	0.92883	405.459	71.5212
ENSMUSG00000079065	BC005561	100042165	cDNA sequence BC005561	chr5:104508351-104522383	+	1.53201	0.580218	2.64041	0.00828069	0.154511	No	OK	352.008	112.867	591.15	101.271	124.463	344.749	837.551
ENSMUSG00000078713	Gm8069	666377	predicted pseudogene 8069	NA	NA	0.83246	0.315389	2.63947	0.00830363	0.154706	No	OK	3707.02	2589.47	4824.56	2317.22	2861.72	5715.46	3933.67
ENSMUSG00000078713	Tomm5	68512	translocase of outer mitochondrial membrane 5 homolog (yeast)	chr4:45105209-45108113	-	0.83246	0.315389	2.63947	0.00830363	0.154706	No	OK	3707.02	2589.47	4824.56	2317.22	2861.72	5715.46	3933.67
ENSMUSG00000066357	Wdr6	83669	WD repeat domain 6	chr9:108572312-108578670	-	-1.39298	0.528991	-2.63327	0.00845661	0.157321	No	OK	778.764	1223.32	334.212	1760.23	686.405	422.805	245.619
ENSMUSG00000067242	Lgi1	56839	leucine-rich repeat LGI family, member 1	chr19:38264781-38308939	+	-1.18504	0.451113	-2.62692	0.00861607	0.159809	No	OK	918.754	1337.65	499.859	1645.22	1030.07	444.488	555.23
ENSMUSG00000003352	Cacnb3	12297	calcium channel, voltage-dependent, beta 3 subunit	chr15:98634766-98644536	+	-0.707166	0.26936	-2.62536	0.00865579	0.160016	No	OK	5462.16	6843.56	4080.77	7329.27	6357.84	3527.71	4633.82
ENSMUSG00000032192	Gnb5	14697	guanine nucleotide binding protein (G protein), beta 5	chr9:75306287-75345923	+	0.93044	0.354458	2.62497	0.00866572	0.160016	No	OK	1971.66	1298.17	2645.15	1351.71	1244.63	2150.89	3139.4
ENSMUSG00000023980	Taf8	63856	TATA-box binding protein associated factor 8	chr17:47488049-47502287	-	1.55321	0.591709	2.62496	0.0086659	0.160016	No	OK	123.979	6.3253	241.633	4.29114	8.35947	96.4863	386.779
ENSMUSG00000046637	Ttc34	242800	tetratricopeptide repeat domain 34	chr4:154856199-154867127	+	-1.54682	0.589573	-2.62363	0.00869975	0.160337	No	OK	163.818	320.661	6.97523	435.122	206.2	13.0094	0.941068
ENSMUSG00000013921	Clip3	76686	CAP-GLY domain containing linker protein 3	chr7:30291752-30308367	+	-0.815508	0.310886	-2.62318	0.0087114	0.160337	No	OK	3552.89	4601.23	2504.56	4453.35	4749.11	2024.04	2985.07
ENSMUSG00000033486	Catsper2	212670	cation channel, sperm associated 2	chr2:121394354-121413792	-	1.51806	0.578803	2.62276	0.00872198	0.160337	No	OK	118.59	0.429114	236.751	0.858229	0	136.599	336.902
ENSMUSG00000019841	Rev3l	19714	REV3 like, DNA directed polymerase zeta catalytic subunit	chr10:39732159-39875205	+	-1.58985	0.60678	-2.62014	0.00878925	0.161335	No	OK	495.997	917.548	74.4464	737.218	1097.88	144.187	4.70534
ENSMUSG00000021514	Zfp369	170936	zinc finger protein 369	chr13:65278853-65297795	+	-1.55347	0.593572	-2.61716	0.00886644	0.162114	No	OK	725.932	1247.1	204.759	1825.45	668.757	357.758	51.7588
ENSMUSG00000023015	Racgap1	26934	Rac GTPase-activating protein 1	chr15:99620495-99651656	-	-1.54411	0.590013	-2.61708	0.00886852	0.162114	No	OK	275.176	469.322	81.0299	388.778	549.867	58.5423	103.518
ENSMUSG00000042694	Obfc1	108689	oligonucleotide/oligosaccharide-binding fold containing 1	chr19:47501047-47537020	-	-1.56631	0.598607	-2.61659	0.0088812	0.162114	No	OK	127.596	244.482	10.7094	187.094	301.87	5.42058	15.9982
ENSMUSG00000021288	Klc1	16593	kinesin light chain 1	chr12:111758848-111806775	+	0.656403	0.250871	2.61649	0.00888385	0.162114	No	OK	52829	40481.7	65176.3	43254.7	37708.6	78784.9	51567.7
ENSMUSG00000024907	Gal	14419	galanin	chr19:3409914-3414544	-	-1.10094	0.420989	-2.61514	0.00891908	0.162518	No	OK	3341.17	4733.08	1949.27	2772.08	6694.07	1552.45	2346.08
ENSMUSG00000026235	Epha4	13838	Eph receptor A4	chr1:77367184-77515088	-	1.51607	0.580342	2.61238	0.00899153	0.163599	No	OK	91.5274	0.893529	182.161	0.858229	0.92883	236.337	127.985
ENSMUSG00000021275	Tecpr2	104859	tectonin beta-propeller repeat containing 2	chr12:110889263-110972396	+	-1.07707	0.412386	-2.61181	0.00900656	0.163632	No	OK	995.55	1399.58	591.515	1336.26	1462.91	521.46	661.571
ENSMUSG00000034793	G6pc3	68401	glucose 6 phosphatase, catalytic, 3	chr11:102189698-102194081	+	-1.22139	0.46785	-2.61065	0.00903698	0.163945	No	OK	793.078	1170.17	415.987	986.105	1354.23	499.778	332.197
ENSMUSG00000021460	Auh	11992	AU RNA binding protein/enoyl-coenzyme A hydratase	chr13:52835109-52929677	-	-1.02744	0.393939	-2.60811	0.00910438	0.164927	No	OK	1252.66	1733.38	771.945	1892.39	1574.37	660.227	883.663
ENSMUSG00000014294	Ndufa2	17991	NADH dehydrogenase (ubiquinone) 1 alpha subcomplex, 2	chr18:36742331-36744587	-	0.806724	0.309383	2.60753	0.00911993	0.164969	No	OK	12743.3	9024.8	16461.8	6372.35	11677.2	18039.7	14883.9
ENSMUSG00000039533	Mmd2	75104	monocyte to macrophage differentiation-associated 2	chr5:142563480-142608752	-	-1.50657	0.578603	-2.60381	0.00921942	0.166526	No	OK	110.428	220.313	0.542058	221.423	219.204	1.08412	0
ENSMUSG00000062760	1810041L15Rik	72301	RIKEN cDNA 1810041L15 gene	chr15:84379202-84447097	-	-0.842766	0.32385	-2.60234	0.0092591	0.167	No	OK	2110.98	2757.59	1464.36	2463.97	3051.21	1420.19	1508.53
ENSMUSG00000024576	Csnk1a1	93687	casein kinase 1, alpha 1	chr18:61555581-61588299	+	0.721251	0.277239	2.60155	0.00928044	0.167142	No	OK	6093.69	4518.06	7669.32	5097.88	3938.24	8688.11	6650.53
ENSMUSG00000034118	Tpst1	22021	protein-tyrosine sulfotransferase 1	chr5:130079369-130135733	+	-1.45865	0.560858	-2.60074	0.00930222	0.167147	No	OK	1158.47	1883.31	433.635	2165.31	1601.3	745.872	121.398
ENSMUSG00000024118	1600002H07Rik	72016	RIKEN cDNA 1600002H07 gene	chr17:24215055-24220769	-	-1.57022	0.603804	-2.60054	0.00930761	0.167147	No	OK	194.715	344.12	45.3107	339	349.24	52.0376	38.5838
ENSMUSG00000006464	Bbs1	52028	Bardet-Biedl syndrome 1 (human)	chr19:4886881-4906627	-	1.49691	0.576563	2.59625	0.00942461	0.169004	No	OK	132.369	0	264.738	0	0	261.272	268.204
ENSMUSG00000026095	Asnsd1	70396	asparagine synthetase domain containing 1	chr1:53344616-53352752	-	-1.16356	0.448882	-2.59213	0.00953839	0.170798	No	OK	1192.92	1727.32	658.531	1475.3	1979.34	453.161	863.901
ENSMUSG00000006362	Cbfa2t3	12398	core-binding factor, runt domain, alpha subunit 2, translocated to, 3 (human)	chr8:122625135-122699109	-	1.56095	0.602357	2.5914	0.00955867	0.170915	No	OK	229.167	25.4887	432.844	35.1874	15.7901	783.816	81.8729
ENSMUSG00000034488	Edil3	13612	EGF-like repeats and discoidin I-like domains 3	chr13:88821471-89323225	+	1.10179	0.425451	2.58969	0.00960612	0.171516	No	OK	1347.57	783.819	1911.33	567.289	1000.35	2154.14	1668.51
ENSMUSG00000041697	Cox6a1	12861	cytochrome c oxidase subunit VIa polypeptide 1	chr5:115345653-115348955	-	0.521173	0.201315	2.58884	0.00963001	0.171696	No	OK	28323.6	23118.9	33528.3	20982	25255.8	31708.2	35348.4
ENSMUSG00000067438	Hmx1	15371	H6 homeobox 1	chr5:35389116-35392872	+	-1.53955	0.595036	-2.58732	0.00967247	0.172206	No	OK	118.6	228.814	8.38683	217.99	239.638	13.0094	3.76427
ENSMUSG00000001289	Pfdn5	56612	prefoldin 5	chr15:102326115-102331489	+	0.742189	0.287036	2.5857	0.00971821	0.172773	No	OK	4022.01	2948.87	5095.15	2499.16	3398.59	5180.99	5009.31
ENSMUSG00000020611	Gna13	14674	guanine nucleotide binding protein, alpha 13	chr11:109362793-109401369	+	-0.891991	0.345229	-2.58377	0.00977276	0.173494	No	OK	3392.86	4501.32	2284.39	4849.85	4152.8	2880.5	1688.28
ENSMUSG00000030062	Rpn1	103963	ribophorin I	chr6:88084472-88105304	+	0.937609	0.362983	2.58307	0.00979262	0.173599	No	OK	2756.04	1802.92	3709.16	1421.23	2184.61	4421.03	2997.3
ENSMUSG00000028719	Cmpk1	66588	cytidine monophosphate (UMP-CMP) kinase 1	chr4:114960612-114987228	-	0.694085	0.268776	2.58239	0.00981176	0.17369	No	OK	8289.74	6231.1	10348.4	7112.14	5350.06	8971.06	11725.7
ENSMUSG00000064080	Fbln2	14115	fibulin 2	chr6:91212763-91272540	+	1.49531	0.579272	2.58136	0.00984127	0.173698	No	OK	120.464	1.32264	239.605	1.71646	0.92883	415.216	63.9926
ENSMUSG00000046722	Cdc42se1	57912	CDC42 small effector 1	chr3:95228423-95236424	+	1.13271	0.438813	2.58131	0.00984249	0.173698	No	OK	1350.46	764.857	1936.06	1017	512.714	2136.79	1735.33
ENSMUSG00000067194	Eif1ax	66235	eukaryotic translation initiation factor 1A, X-linked	chrX:159372194-159385699	+	0.765099	0.296454	2.58084	0.00985607	0.173698	No	OK	3590.7	2600.31	4581.1	2776.37	2424.25	3922.33	5239.87
ENSMUSG00000013662	Atad1	67979	ATPase family, AAA domain containing 1	chr19:32672562-32712298	-	1.30835	0.507122	2.57995	0.00988149	0.173698	No	OK	984.806	466.088	1503.52	422.249	509.927	787.068	2219.98
ENSMUSG00000031565	Fgfr1	14182	fibroblast growth factor receptor 1	chr8:25518758-25575718	+	-0.870087	0.337252	-2.57993	0.00988205	0.173698	No	OK	1802.23	2375.14	1229.32	2209.94	2540.35	1138.32	1320.32
ENSMUSG00000039148	Sart1	20227	squamous cell carcinoma antigen recognized by T cells 1	chr19:5377522-5388703	-	-0.97951	0.379896	-2.57836	0.00992698	0.174241	No	OK	1553.8	2119.3	988.305	2445.95	1792.64	858.62	1117.99
ENSMUSG00000048997	Atxn7l2	72522	ataxin 7-like 2	chr3:108202227-108210527	-	-1.56115	0.605941	-2.57641	0.00998313	0.174979	No	OK	164.818	305.864	23.7714	275.491	336.236	10.8412	36.7017
ENSMUSG00000040033	Stat2	20847	signal transducer and activator of transcription 2	chr10:128270575-128292849	+	-1.22893	0.477176	-2.57542	0.0100119	0.175197	No	OK	931.146	1380.55	481.738	1358.58	1402.53	654.806	308.67
ENSMUSG00000024181	Mrpl28	68611	mitochondrial ribosomal protein L28	chr17:26123502-26126613	+	0.813786	0.316126	2.57425	0.0100458	0.175197	No	OK	3863.08	2722.8	5003.35	2248.56	3197.03	4324.54	5682.17
ENSMUSG00000000532	Acvr1b	11479	activin A receptor, type 1B	chr15:101174124-101212601	+	-1.36168	0.528969	-2.57421	0.010047	0.175197	No	OK	429.635	670.661	188.609	744.084	597.237	184.3	192.919
ENSMUSG00000095193	Gm20939	100044193	predicted gene, 20939	chr17:94864917-94878321	+	1.49748	0.581762	2.57404	0.0100519	0.175197	No	OK	306.554	100.499	512.609	85.8229	115.175	659.143	366.076
ENSMUSG00000004952	Rasa4	54153	RAS p21 protein activator 4	chr5:136083915-136111861	+	1.13234	0.440432	2.57099	0.0101409	0.175984	No	OK	1309.38	741.088	1877.66	556.132	926.043	1429.95	2325.38
ENSMUSG00000018347	Zkscan6	52712	zinc finger with KRAB and SCAN domains 6	chr11:65807174-65829239	+	1.48284	0.576801	2.5708	0.0101464	0.175984	No	OK	107.073	0.429114	213.717	0.858229	0	243.926	183.508
ENSMUSG00000056938	Acbd4	67131	acyl-Coenzyme A binding domain containing 4	chr11:103101687-103112199	+	-0.870678	0.338707	-2.57059	0.0101525	0.175984	No	OK	2197.85	2897.5	1498.2	3296.46	2498.55	1341.05	1655.34
ENSMUSG00000020390	Ube2b	22210	ubiquitin-conjugating enzyme E2B	chr11:51985145-52000466	-	0.645303	0.251037	2.57055	0.0101537	0.175984	No	OK	6101.98	4699.01	7504.95	5113.33	4284.69	6888.47	8121.42
ENSMUSG00000031785	Adgrg1	14766	adhesion G protein-coupled receptor G1	chr8:94977108-95014208	+	-1.1281	0.438959	-2.56994	0.0101716	0.176047	No	OK	2811.15	4025.63	1596.66	4728.84	3322.42	2320.01	873.311
ENSMUSG00000018189	Uchl5	56207	ubiquitin carboxyl-terminal esterase L5	chr1:143777277-143807466	+	0.860209	0.33488	2.56871	0.0102078	0.176428	No	OK	1721.7	1180.98	2262.43	1107.12	1254.85	2276.64	2248.21
ENSMUSG00000016200	Syt14	329324	synaptotagmin XIV	chr1:192891233-193035775	-	-1.46721	0.571335	-2.56804	0.0102275	0.176525	No	OK	418.633	688.188	149.077	1006.7	369.674	148.524	149.63
ENSMUSG00000062202	Btbd9	224671	BTB (POZ) domain containing 9	chr17:30215523-30576287	-	1.4575	0.568021	2.56593	0.01029	0.177132	No	OK	1268.88	462.354	2075.41	817.892	106.815	1916.72	2234.1
ENSMUSG00000035713	Usp35	244144	ubiquitin specific peptidase 35	chr7:97309379-97325964	-	0.80985	0.315622	2.56589	0.0102912	0.177132	No	OK	2116.9	1494.96	2738.84	1603.17	1386.74	2672.35	2805.32
ENSMUSG00000040383	Aqr	11834	aquarius	chr2:114101160-114175339	-	-1.4839	0.578693	-2.56423	0.0103405	0.177733	No	OK	409.342	680.249	138.435	917.447	443.052	194.057	82.814
ENSMUSG00000032328	Tmem30a	69981	transmembrane protein 30A	chr9:79768940-79793430	-	0.605968	0.236404	2.56328	0.0103689	0.177927	No	OK	10548.7	8278.38	12819	7910.29	8646.47	14509.8	11128.1
ENSMUSG00000026110	Mgat4a	269181	mannoside acetylglucosaminyltransferase 4, isoenzyme A	chr1:37439339-37536404	-	1.22128	0.476646	2.56225	0.0103997	0.177927	No	OK	2281.59	1186.62	3376.56	586.17	1787.07	4250.82	2502.3
ENSMUSG00000074129	Rpl13a	22121	ribosomal protein L13A	chr7:45125562-45128745	-	0.777084	0.303302	2.56208	0.0104048	0.177927	No	OK	4372.92	3144.79	5601.04	2805.55	3484.04	6587.09	4615
ENSMUSG00000006276	Eps15l1	13859	epidermal growth factor receptor pathway substrate 15-like 1	chr8:72340995-72421474	-	-1.26654	0.49449	-2.5613	0.0104282	0.177927	No	OK	555.101	835.428	274.774	757.816	913.039	249.347	300.201
ENSMUSG00000018001	Cyth3	19159	cytohesin 3	chr5:143651240-143710248	+	-1.19739	0.467514	-2.56119	0.0104315	0.177927	No	OK	1316.18	1931.42	700.936	1142.3	2720.54	789.236	612.635
ENSMUSG00000022108	Itm2b	16432	integral membrane protein 2B	chr14:73362231-73385271	-	-0.844082	0.32966	-2.56046	0.0104533	0.177927	No	OK	14029	18345.7	9712.19	20505.7	16185.8	6424.47	12999.9
ENSMUSG00000030768	Disp1	68897	dispatched homolog 1 (Drosophila)	chr1:183086263-183221529	-	1.48157	0.578681	2.56026	0.0104594	0.177927	No	OK	337.975	4.39704	671.554	6.0076	2.78649	8.67293	1334.43
ENSMUSG00000047888	Tnrc6b	213988	trinucleotide repeat containing 6b	chr15:80798609-80941086	+	0.901455	0.352127	2.56003	0.0104663	0.177927	No	OK	2263.11	1513.21	3013.01	1678.7	1347.73	3583	2443.01
ENSMUSG00000011114	Tbrg1	21376	transforming growth factor beta regulated gene 1	chr9:37649181-37657312	-	-1.12957	0.441338	-2.55942	0.0104848	0.177999	No	OK	893.624	1281.1	506.153	1281.34	1280.86	404.375	607.93
ENSMUSG00000022710	Usp7	252870	ubiquitin specific peptidase 7	chr16:8688721-8738342	-	0.948074	0.370577	2.55837	0.0105164	0.178127	No	OK	3544.8	2300.21	4789.39	2823.57	1776.85	6016.84	3561.94
ENSMUSG00000026784	Pdss1	56075	prenyl (solanesyl) diphosphate synthase, subunit 1	chr2:22895521-22940259	+	1.47058	0.574844	2.55822	0.0105211	0.178127	No	OK	164.392	0	328.783	0	0	105.159	552.407
ENSMUSG00000021559	Dapk1	69635	death associated protein kinase 1	chr13:60602210-60763191	+	0.743049	0.290621	2.55676	0.0105652	0.17863	No	OK	2603.65	1907.04	3300.27	1825.45	1988.62	3336.91	3263.62
ENSMUSG00000023994	Nfya	18044	nuclear transcription factor-Y alpha	chr17:48386884-48409820	-	1.54453	0.604332	2.55576	0.0105956	0.178902	No	OK	128.809	16.9418	240.677	17.1646	16.7189	295.964	185.39
ENSMUSG00000021990	Spata13	219140	spermatogenesis associated 13	chr14:60634704-60764556	+	1.02104	0.399625	2.555	0.0106187	0.179048	No	OK	2613.26	1611.97	3614.55	1411.79	1812.15	4869.85	2359.26
ENSMUSG00000038080	Kdm1b	218214	lysine (K)-specific demethylase 1B	chr13:47043498-47085279	+	1.48426	0.58148	2.55256	0.0106935	0.180066	No	OK	184.265	4.29114	364.239	8.58229	0	350.169	378.309
ENSMUSG00000012114	Med15	94112	mediator complex subunit 15	chr16:17651207-17722947	-	-1.14133	0.4473	-2.55159	0.0107232	0.180321	No	OK	1414.76	2036.88	792.638	1785.12	2288.64	1080.86	504.413
ENSMUSG00000055723	Rras2	66922	related RAS viral (r-ras) oncogene 2	chr7:114046781-114117781	-	1.54326	0.605349	2.54937	0.0107917	0.181228	No	OK	332.648	76.1187	589.177	125.301	26.9361	321.982	856.372
ENSMUSG00000033909	Usp36	72344	ubiquitin specific peptidase 36	chr11:118259652-118290244	-	-1.49435	0.586916	-2.5461	0.0108933	0.182486	No	OK	392.746	660.774	124.718	544.117	777.43	192.973	56.4641
ENSMUSG00000001948	Spa17	20686	sperm autoantigenic protein 17	chr9:37603293-37613720	-	-1.53177	0.601633	-2.54602	0.010896	0.182486	No	OK	203.081	354.049	52.1127	334.709	373.389	55.2899	48.9356
ENSMUSG00000034161	Scx	20289	scleraxis	chr15:76457437-76459468	+	1.46136	0.574326	2.54447	0.0109444	0.18305	No	OK	131.23	0	262.461	0	0	212.487	312.435
ENSMUSG00000044167	Foxo1	56458	forkhead box O1	chr3:52268336-52350109	+	1.46036	0.574264	2.54302	0.0109899	0.183564	No	OK	130.54	0	261.079	0	0	220.076	302.083
ENSMUSG00000041936	Agrn	11603	agrin	chr4:156165289-156197488	-	1.48843	0.585667	2.54143	0.01104	0.184152	No	OK	130.721	5.18467	256.257	9.44052	0.92883	275.365	237.149
ENSMUSG00000039963	Ccdc40	207607	coiled-coil domain containing 40	chr11:119228571-119265212	+	-1.47696	0.581458	-2.5401	0.0110819	0.184263	No	OK	362.298	603.329	121.266	326.127	880.53	119.253	123.28
ENSMUSG00000003458	Ncstn	59287	nicastrin	chr1:172066012-172082749	-	-1.40834	0.554485	-2.53991	0.0110882	0.184263	No	OK	434.788	696.487	173.089	522.661	870.313	220.076	126.103
ENSMUSG00000002825	Qtrt1	60507	queuine tRNA-ribosyltransferase 1	chr9:21411836-21420279	+	1.45775	0.573959	2.53982	0.0110911	0.184263	No	OK	206.015	0	412.03	0	0	61.7946	762.265
ENSMUSG00000073676	Hspe1	15528	heat shock protein 1 (chaperonin 10)	chr1:55088147-55091317	+	0.828185	0.326299	2.53811	0.0111451	0.184914	No	OK	1988.69	1388.73	2588.64	1283.91	1493.56	2428.42	2748.86
ENSMUSG00000026201	Stk16	20872	serine/threonine kinase 16	chr1:75210828-75215606	+	-1.21159	0.477582	-2.53693	0.011183	0.185295	No	OK	1347.95	1991.32	704.583	2565.25	1417.39	437.983	971.182
ENSMUSG00000001424	Snd1	56463	staphylococcal nuclease and tudor domain containing 1	chr6:28480347-28888832	+	-1.01141	0.399017	-2.53474	0.0112531	0.186208	No	OK	1050.34	1449.21	651.481	1337.98	1560.43	624.451	678.51
ENSMUSG00000020409	Slu7	193116	SLU7 splicing factor homolog (S. cerevisiae)	chr11:43433730-43447981	+	-1.01482	0.400531	-2.53367	0.0112874	0.186527	No	OK	1572.65	2172.17	973.128	2154.15	2190.18	1234.81	711.448
ENSMUSG00000030600	Lrfn1	80749	leucine rich repeat and fibronectin type III domain containing 1	chr7:28451984-28462132	+	-1.19896	0.473326	-2.53304	0.0113077	0.186614	No	OK	692.769	1018.96	366.581	1218.68	819.228	364.263	368.899
ENSMUSG00000026848	Tor1b	30934	torsin family 1, member B	chr2:30953000-30959015	+	1.01747	0.402113	2.5303	0.0113967	0.187729	No	OK	1225.72	756.77	1694.68	626.507	887.032	1544.87	1844.49
ENSMUSG00000041164	Zmiz2	52915	zinc finger, MIZ-type containing 2	chr11:6395124-6406162	+	-0.844952	0.33397	-2.53003	0.0114054	0.187729	No	OK	1884.88	2466.78	1302.99	2714.58	2218.97	1256.49	1349.49
ENSMUSG00000031970	Dbndd1	72185	dysbindin (dystrobrevin binding protein 1) domain containing 1	chr8:123505686-123515455	-	-1.34232	0.531077	-2.52754	0.0114866	0.188592	No	OK	862.292	1342.11	382.474	1852.92	831.302	540.974	223.974
ENSMUSG00000022212	Cpne6	12891	copine VI	chr14:55511359-55517431	+	-0.895686	0.354378	-2.52749	0.0114882	0.188592	No	OK	2760.31	3670.76	1849.87	2799.54	4541.98	1657.61	2042.12
ENSMUSG00000022594	Lynx1	23936	Ly6/neurotoxin 1	chr15:74747855-74752979	-	-0.894939	0.354149	-2.52701	0.0115038	0.188594	No	OK	1774.79	2359.5	1190.09	2646.78	2072.22	1313.95	1066.23
ENSMUSG00000054408	Spcs3	76687	signal peptidase complex subunit 3 homolog (S. cerevisiae)	chr8:54520432-54529998	-	1.29793	0.513797	2.52615	0.0115321	0.188594	No	OK	1121.1	529.004	1713.21	360.456	697.551	2503.22	923.188
ENSMUSG00000068284	Usf3	207806	upstream transcription factor family member 3	chr16:44173396-44227466	+	-1.42368	0.563589	-2.52609	0.0115339	0.188594	No	OK	343.901	556.647	131.155	490.049	623.245	155.029	107.282
ENSMUSG00000033728	Lrrc14	223664	leucine rich repeat containing 14	chr15:76710739-76715091	+	-1.1057	0.43783	-2.52541	0.0115563	0.188713	No	OK	1800.69	2564.33	1037.05	2691.41	2437.25	1454.88	619.223
ENSMUSG00000024622	Hmgxb3	106894	HMG box domain containing 3	chr18:61131276-61177050	-	-1.44977	0.574353	-2.52418	0.0115967	0.188831	No	OK	160.084	319.698	0.470534	582.737	56.6586	0	0.941068
ENSMUSG00000020380	Rad50	19360	RAD50 double strand break repair protein	chr11:53649518-53707319	-	-1.41677	0.561362	-2.5238	0.0116094	0.188831	No	OK	386.02	622.857	149.182	517.512	728.202	107.327	191.037
ENSMUSG00000021792	Fam213a	70564	family with sequence similarity 213, member A	chr14:40993734-41008266	-	-1.21999	0.483427	-2.52364	0.0116148	0.188831	No	OK	1714.55	2543.06	886.036	2881.07	2205.04	428.226	1343.85
ENSMUSG00000029076	Sdf4	20318	stromal cell derived factor 4	chr4:155993336-156013610	+	-0.830701	0.329222	-2.52322	0.0116285	0.188831	No	OK	9815.39	12790	6840.74	15715.9	9864.17	5108.35	8573.13
ENSMUSG00000030216	Wbp11	60321	WW domain binding protein 11	chr6:136813653-136828216	-	-1.20266	0.4767	-2.52289	0.0116395	0.188831	No	OK	933.821	1376.18	491.465	1318.24	1434.11	666.731	316.199
ENSMUSG00000041571	Sepw1	20364	selenoprotein W, muscle 1	chr7:15917207-15922371	-	0.48448	0.192136	2.52155	0.0116839	0.188929	No	OK	32511.4	26963.6	38059.3	24598.6	29328.7	37658.9	38459.6
ENSMUSG00000034602	Mon2	67074	MON2 homolog, regulator of endosome to Golgi trafficking	chr10:122992060-123076505	-	-1.35484	0.53732	-2.52147	0.0116865	0.188929	No	OK	828.395	1297.45	359.335	1493.32	1101.59	553.983	164.687
ENSMUSG00000010517	Faf1	14084	Fas-associated factor 1	chr4:109676626-109963960	+	-1.29466	0.513484	-2.52133	0.0116912	0.188929	No	OK	493.765	753.889	233.642	798.153	709.626	267.777	199.506
ENSMUSG00000053297	AI854703	243373	expressed sequence AI854703	chr6:48628166-48633688	+	1.52958	0.607064	2.51964	0.0117476	0.189208	No	OK	360.345	62.1532	658.537	58.3596	65.9469	82.3928	1234.68
ENSMUSG00000042460	C1galt1	94192	core 1 synthase, glycoprotein-N-acetylgalactosamine 3-beta-galactosyltransferase, 1	chr6:7845223-7872042	+	1.52026	0.603373	2.5196	0.0117488	0.189208	No	OK	354.601	88.8257	620.377	30.8962	146.755	866.209	374.545
ENSMUSG00000026385	Dbi	13167	diazepam binding inhibitor	chr1:120113279-120121096	-	0.708141	0.281106	2.51912	0.0117649	0.189208	No	OK	6937.26	5172	8702.52	4114.35	6229.66	8886.5	8518.55
ENSMUSG00000050891	Tatdn1	69694	TatD DNase domain containing 1	chr15:58890152-58933730	-	1.51947	0.603404	2.51816	0.0117968	0.189208	No	OK	138.014	17.982	258.045	25.7469	10.2171	302.468	213.623
ENSMUSG00000000686	Abhd15	67477	abhydrolase domain containing 15	chr11:77515116-77520628	+	-1.44272	0.573208	-2.51692	0.0118386	0.189208	No	OK	133.267	266.533	0	351.016	182.051	0	0
ENSMUSG00000023089	Ndufa5	68202	NADH dehydrogenase (ubiquinone) 1 alpha subcomplex, 5	chr6:24518663-24527685	-	0.80993	0.321826	2.51668	0.0118468	0.189208	No	OK	10137.7	7149.55	13125.8	5185.42	9113.68	15423.7	10827.9
ENSMUSG00000031539	Ap3m2	64933	adaptor-related protein complex 3, mu 2 subunit	chr8:22787353-22805654	-	1.45977	0.580122	2.51632	0.0118587	0.189208	No	OK	564.41	193.553	935.267	70.3748	316.731	1145.91	724.623
ENSMUSG00000089682	Bcl2l2	12050	BCL2-like 2	chr14:54883424-54888234	+	0.891334	0.354225	2.51629	0.0118596	0.189208	No	OK	2252.58	1513.18	2991.98	1182.64	1843.73	2857.73	3126.23
ENSMUSG00000034936	Arl4d	80981	ADP-ribosylation factor-like 4D	chr11:101665540-101667832	+	-1.24175	0.493521	-2.51609	0.0118664	0.189208	No	OK	904.142	1352.85	455.436	1535.37	1170.33	277.534	633.339
ENSMUSG00000030655	Smg1	233789	SMG1 homolog, phosphatidylinositol 3-kinase-related kinase (C. elegans)	chr7:118131311-118243637	-	1.4413	0.572868	2.51594	0.0118714	0.189208	No	OK	301.963	109.198	494.728	122.727	95.6694	523.628	465.829
ENSMUSG00000045867	Cradd	12905	CASP2 and RIPK1 domain containing adaptor with death domain	chr10:95174739-95323709	-	-1.51445	0.601972	-2.51581	0.0118759	0.189208	No	OK	250.405	435.658	65.1523	292.656	578.661	88.8975	41.407
ENSMUSG00000047264	Zfp358	140482	zinc finger protein 358	chr8:3493137-3497208	+	1.33218	0.529632	2.5153	0.011893	0.189237	No	OK	429.68	192.503	666.858	186.236	198.77	586.507	747.208
ENSMUSG00000054162	Spock3	72902	sparc/osteonectin, cwcv and kazal-like domains proteoglycan 3	chr8:62951231-63357096	+	1.14506	0.455407	2.51437	0.0119245	0.189496	No	OK	831.594	461.93	1201.26	466.876	456.984	1468.98	933.54
ENSMUSG00000033147	Slc22a15	242126	solute carrier family 22 (organic anion/cation transporter), member 15	chr3:101855770-101924453	-	-1.51213	0.601748	-2.5129	0.0119742	0.189958	No	OK	292.676	508.631	76.7199	268.626	748.637	107.327	46.1123
ENSMUSG00000015149	Sirt2	64383	sirtuin 2	chr7:28766751-28788665	+	-1.35606	0.539793	-2.51219	0.0119984	0.189958	No	OK	883.659	1386.68	380.64	1604.89	1168.47	163.702	597.578
ENSMUSG00000017176	Nt5c3b	68106	5'-nucleotidase, cytosolic IIIB	chr11:100422320-100441089	-	-1.38962	0.553156	-2.51216	0.0119995	0.189958	No	OK	673.825	1074.4	273.249	1146.59	1002.21	119.253	427.245
ENSMUSG00000022515	Anks3	72615	ankyrin repeat and sterile alpha motif domain containing 3	chr16:4941414-4964237	-	1.43109	0.569927	2.511	0.0120389	0.19034	No	OK	587.657	217.32	957.994	90.9722	343.667	741.535	1174.45
ENSMUSG00000093904	Tomm20	67952	translocase of outer mitochondrial membrane 20 homolog (yeast)	chr8:126930663-126945921	-	0.996141	0.396793	2.51048	0.0120568	0.190381	No	OK	2625.17	1643.48	3606.86	1571.42	1715.55	4895.87	2317.85
ENSMUSG00000031714	Gab1	14388	growth factor receptor bound protein 2-associated protein 1	chr8:80764433-80880479	-	-1.11975	0.446439	-2.50817	0.0121359	0.191386	No	OK	781.652	1119.51	443.794	1269.32	969.698	443.403	444.184
ENSMUSG00000014602	Kif1a	16560	kinesin family member 1A	chr1:93015454-93101874	-	-0.646794	0.258026	-2.5067	0.0121863	0.191824	No	OK	14800.3	18219.8	11380.9	20056.8	16382.7	13438.7	9323.16
ENSMUSG00000020910	Adprm	66358	ADP-ribose/CDP-alcohol diphosphatase, manganese dependent	chr11:67037879-67052618	-	1.46642	0.585054	2.50647	0.0121945	0.191824	No	OK	326.205	107.745	544.666	146.757	68.7334	674.32	415.011
ENSMUSG00000001440	Kpnb1	16211	karyopherin (importin) beta 1	chr11:97159709-97187892	-	0.688432	0.274993	2.50345	0.012299	0.193184	No	OK	3328.8	2506.49	4151.1	2324.94	2688.03	4194.45	4107.76
ENSMUSG00000015094	Npdc1	18146	neural proliferation, differentiation and control 1	chr2:25403049-25409494	+	-0.757157	0.302491	-2.50307	0.0123121	0.193184	No	OK	15476.8	19716.2	11237.4	17785.1	21647.3	8011.62	14463.3
ENSMUSG00000055319	Sec23ip	207352	Sec23 interacting protein	chr7:128744869-128784835	+	-1.46107	0.58383	-2.50257	0.0123296	0.193215	No	OK	387.219	644.808	129.631	333.851	955.766	160.449	98.8122
ENSMUSG00000023032	Slc4a8	59033	solute carrier family 4 (anion exchanger), member 8	chr15:100761746-100823971	+	-1.51439	0.605828	-2.4997	0.0124298	0.19454	No	OK	351.04	620.411	81.67	193.101	1047.72	118.169	45.1713
ENSMUSG00000033545	Znrf1	170737	zinc and ring finger 1	chr8:111536639-111626030	+	-1.51721	0.607455	-2.49765	0.0125019	0.195296	No	OK	337.458	607.29	67.6255	895.991	318.589	119.253	15.9982
ENSMUSG00000017376	Nlk	18099	nemo like kinase	chr11:78567167-78697425	-	-1.01634	0.406953	-2.49744	0.0125095	0.195296	No	OK	1161.5	1607.06	715.94	1824.59	1389.53	809.835	622.046
ENSMUSG00000030647	Ndufc2	68197	NADH dehydrogenase (ubiquinone) 1, subcomplex unknown, 2	chr7:97400002-97407800	+	0.546042	0.218715	2.49659	0.0125393	0.19535	No	OK	12409	10010	14808.1	9033.72	10986.2	14084.8	15531.4
ENSMUSG00000030647	LOC102641347	102641347	NADH dehydrogenase [ubiquinone] 1 subunit C2	NA	NA	0.546042	0.218715	2.49659	0.0125393	0.19535	No	OK	12409	10010	14808.1	9033.72	10986.2	14084.8	15531.4
ENSMUSG00000031198	Fundc2	67391	FUN14 domain containing 2	chrX:75382398-75397158	+	-1.15502	0.462757	-2.49595	0.012562	0.19535	No	OK	1207.2	1751.84	662.555	1150.03	2353.65	535.553	789.556
ENSMUSG00000042298	Ttc19	72795	tetratricopeptide repeat domain 19	chr11:62281472-62316441	+	1.17409	0.470401	2.49594	0.0125623	0.19535	No	OK	1114.35	600.587	1628.12	562.14	639.035	999.555	2256.68
ENSMUSG00000033981	Gria2	14800	glutamate receptor, ionotropic, AMPA2 (alpha 2)	chr3:80684935-80802791	-	1.29752	0.519941	2.49552	0.0125774	0.19535	No	OK	644.357	301.127	987.587	232.58	369.674	1304.19	670.982
ENSMUSG00000003099	Ppp5c	19060	protein phosphatase 5, catalytic subunit	chr7:17004640-17027914	-	-1.15059	0.461136	-2.49512	0.0125915	0.19535	No	OK	766.562	1110.71	422.413	1178.35	1043.08	340.412	504.413
ENSMUSG00000028763	Hspg2	15530	perlecan (heparan sulfate proteoglycan 2)	chr4:137468802-137570630	+	1.50084	0.60171	2.49429	0.0126209	0.195562	No	OK	135.908	16.624	255.192	24.8886	8.35947	294.88	215.505
ENSMUSG00000074896	Ifit3	15959	interferon-induced protein with tetratricopeptide repeats 3	chr19:34583528-34588982	+	1.46743	0.588756	2.49243	0.0126874	0.196346	No	OK	186.252	11.1107	361.394	0.858229	21.3631	378.357	344.431
ENSMUSG00000029103	Lrpap1	16976	low density lipoprotein receptor-related protein associated protein 1	chr5:35091505-35105697	-	-0.827605	0.332271	-2.49075	0.0127474	0.197029	No	OK	2956.86	3851.19	2062.53	3290.45	4411.94	2399.15	1725.92
ENSMUSG00000056394	Lig1	16881	ligase I, DNA, ATP-dependent	chr7:13277312-13311427	+	-1.23701	0.496918	-2.48936	0.0127974	0.197492	No	OK	806.919	1207.61	406.227	1498.47	916.755	530.133	282.32
ENSMUSG00000030551	Nr2f2	11819	nuclear receptor subfamily 2, group F, member 2	chr7:70351949-70360593	-	1.43314	0.575781	2.48903	0.0128091	0.197492	No	OK	327.864	117.794	537.935	94.4052	141.182	672.152	403.718
ENSMUSG00000026159	Agfg1	15463	ArfGAP with FG repeats 1	chr1:82839459-82901001	+	0.783887	0.31503	2.4883	0.0128357	0.197637	No	OK	2168.82	1551.11	2786.53	1457.27	1644.96	2953.13	2619.93
ENSMUSG00000046718	Bst2	69550	bone marrow stromal cell antigen 2	chr8:71534261-71537437	-	1.32778	0.533695	2.48789	0.0128503	0.197637	No	OK	535.92	238.963	832.878	151.906	326.019	820.676	845.079
ENSMUSG00000074576	Mocs3	69372	molybdenum cofactor synthesis 3	chr2:168230621-168232303	+	-1.51048	0.607351	-2.48699	0.0128828	0.197892	No	OK	186.972	339.127	34.8159	211.982	466.272	49.8693	19.7624
ENSMUSG00000045251	Zfp688	69234	zinc finger protein 688	chr7:127418965-127422034	-	-1.10903	0.446036	-2.48642	0.0129037	0.197968	No	OK	962.914	1375.57	550.259	1536.23	1214.91	423.889	676.628
ENSMUSG00000041225	Arhgap12	75415	Rho GTPase activating protein 12	chr18:6024449-6136098	-	1.07964	0.434644	2.48396	0.0129931	0.199094	No	OK	827.253	484.605	1169.9	446.279	522.931	1257.57	1082.23
ENSMUSG00000022556	Hsf1	15499	heat shock factor 1	chr15:76477361-76501155	+	-1.50745	0.607303	-2.4822	0.0130574	0.199833	No	OK	265.079	474.352	55.8055	808.451	140.253	54.2058	57.4052
ENSMUSG00000041992	Rapgef5	217944	Rap guanine nucleotide exchange factor (GEF) 5	chr12:117516478-117756978	+	1.5007	0.604821	2.48123	0.0130929	0.200129	No	OK	276.132	67.895	484.369	110.712	25.0784	487.852	480.886
ENSMUSG00000036737	Oxsr1	108737	oxidative-stress responsive 1	chr9:119238432-119322427	-	1.11405	0.450036	2.47547	0.0133062	0.203141	No	OK	1662.94	944.996	2380.89	544.117	1345.87	2331.93	2429.84
ENSMUSG00000038954	Supt3	109115	suppressor of Ty 3	chr17:44777170-45119284	+	1.41995	0.573806	2.47461	0.013338	0.203376	No	OK	907.294	333.04	1481.55	111.57	554.511	839.106	2123.99
ENSMUSG00000028700	2510003B16Rik	76786	RIKEN cDNA 2510003B16 gene	chr4:116123839-116138841	+	-1.31056	0.529724	-2.47404	0.0133596	0.203456	No	OK	1028.07	1588.25	467.893	1209.24	1967.26	723.105	212.681
ENSMUSG00000028700	Pomgnt1	68273	protein O-linked mannose beta 1,2-N-acetylglucosaminyltransferase	chr4:116151430-116159844	+	-1.31056	0.529724	-2.47404	0.0133596	0.203456	No	OK	1028.07	1588.25	467.893	1209.24	1967.26	723.105	212.681
ENSMUSG00000002010	Idh3g	15929	isocitrate dehydrogenase 3 (NAD+), gamma	chrX:73778962-73786897	-	-1.14708	0.463787	-2.47329	0.0133874	0.20363	No	OK	1236.73	1792.02	681.436	1629.78	1954.26	415.216	947.656
ENSMUSG00000003316	Glg1	20340	golgi apparatus protein 1	chr8:111157557-111259202	-	-0.790633	0.319927	-2.4713	0.0134625	0.204521	No	OK	2887.37	3718.48	2056.26	4382.97	3053.99	2004.53	2107.99
ENSMUSG00000073643	Wdfy1	69368	WD repeat and FYVE domain containing 1	chr1:79702261-79761769	-	-1.28472	0.520141	-2.46996	0.013513	0.205004	No	OK	814.565	1245.24	383.889	944.91	1545.57	220.076	547.702
ENSMUSG00000037188	Grhl3	230824	grainyhead-like 3 (Drosophila)	chr4:135541887-135573620	-	-1.4946	0.605203	-2.46958	0.0135273	0.205004	No	OK	257.34	451.768	62.9125	217.132	686.405	83.4769	42.3481
ENSMUSG00000021546	Hnrnpk	15387	heterogeneous nuclear ribonucleoprotein K	chr13:58391131-58402512	-	0.721356	0.29223	2.46846	0.0135698	0.205398	No	OK	3656	2704.23	4607.77	2914.54	2493.91	5203.76	4011.77
ENSMUSG00000025781	Atp5c1	11949	ATP synthase, H+ transporting, mitochondrial F1 complex, gamma polypeptide 1	chr2:10056030-10080510	-	-0.777783	0.315303	-2.46678	0.0136334	0.20611	No	OK	3922.75	5032.03	2813.48	5756.14	4307.91	2341.69	3285.27
ENSMUSG00000002228	Ppm1j	71887	protein phosphatase 1J	chr3:104781055-104786017	+	-0.656667	0.266286	-2.46602	0.0136623	0.206296	No	OK	4793.68	5921.13	3666.24	6326.86	5515.39	4055.68	3276.8
ENSMUSG00000067786	Nnat	18111	neuronatin	chr2:157560077-157562525	+	-0.952921	0.386613	-2.46479	0.0137093	0.206754	No	OK	1700.37	2306.5	1094.24	2309.49	2303.5	1365.99	822.494
ENSMUSG00000005442	Cic	71722	capicua transcriptional repressor	chr7:25282178-25294159	+	-1.25344	0.508697	-2.46403	0.0137384	0.206931	No	OK	754.571	1139.33	369.81	1476.15	802.509	263.44	476.181
ENSMUSG00000024773	Atg2a	329015	autophagy related 2A	chr19:6241667-6262304	+	-1.25409	0.509067	-2.46351	0.0137583	0.206931	No	OK	706.425	1066.84	346.013	1240.14	893.534	466.17	225.856
ENSMUSG00000036054	Sugp2	234373	SURP and G patch domain containing 2	chr8:70234225-70263105	+	1.0871	0.441339	2.46318	0.013771	0.206931	No	OK	1147.94	666.7	1629.19	535.535	797.865	2014.29	1244.09
ENSMUSG00000050017	Pitpnb	56305	phosphatidylinositol transfer protein, beta	chr5:111330696-111388359	+	-1.20828	0.491056	-2.46058	0.0138712	0.208061	No	OK	1192.25	1768.69	615.811	2490.58	1046.79	782.732	448.89
ENSMUSG00000033557	Fam20b	215015	family with sequence similarity 20, member B	chr1:156678570-156718910	-	1.28881	0.523828	2.46036	0.0138796	0.208061	No	OK	1690.68	789.784	2591.58	636.806	942.762	4234.56	948.597
ENSMUSG00000028041	Adam15	11490	a disintegrin and metallopeptidase domain 15 (metargidin)	chr3:89339639-89350028	-	-0.908519	0.369896	-2.45615	0.0140436	0.210264	No	OK	1258.91	1683.69	834.124	1745.64	1621.74	846.695	821.553
ENSMUSG00000033208	S100b	20203	S100 protein, beta polypeptide, neural	chr10:76253835-76261319	+	0.717809	0.292366	2.45517	0.0140818	0.210344	No	OK	9981.73	7395.45	12568	6433.28	8357.61	15384.7	9751.35
ENSMUSG00000021986	Amer2	72125	APC membrane recruitment 2	chr14:60378285-60381003	+	-0.80962	0.329764	-2.45515	0.0140827	0.210344	No	OK	2261.67	2930.79	1592.54	3141.98	2719.61	1808.31	1376.78
ENSMUSG00000006423	C330007P06Rik	77644	RIKEN cDNA C330007P06 gene	chrX:36848543-36864246	-	1.29873	0.529257	2.45387	0.014133	0.21064	No	OK	432.053	198.445	665.66	211.124	185.766	589.759	741.562
ENSMUSG00000039221	Rpl22l1	68028	ribosomal protein L22 like 1	chr3:28805510-28807415	+	0.984462	0.401203	2.45378	0.0141365	0.21064	No	OK	2481.28	1560.43	3402.13	1230.7	1890.17	2377.47	4426.79
ENSMUSG00000028757	Ddost	13200	dolichyl-di-phosphooligosaccharide-protein glycotransferase	chr4:138304737-138312611	+	-0.736629	0.300277	-2.45317	0.0141604	0.210744	No	OK	2412.24	3055.18	1769.31	3121.38	2988.97	1870.1	1668.51
ENSMUSG00000036751	Cox6b1	110323	cytochrome c oxidase, subunit VIb polypeptide 1	chr7:30616973-30626151	-	0.620473	0.25299	2.45256	0.0141846	0.210851	No	OK	30075.1	23412.5	36737.7	18382.4	28442.6	35243.5	38231.8
ENSMUSG00000003604	Aven	74268	apoptosis, caspase activation inhibitor	chr2:112559681-112631253	+	-1.05747	0.431466	-2.45087	0.014251	0.211345	No	OK	1137.63	1599.02	676.242	1173.2	2024.85	664.563	687.921
ENSMUSG00000031154	Otud5	54644	OTU domain containing 5	chrX:7841830-7876626	+	-0.971752	0.396495	-2.45085	0.0142518	0.211345	No	OK	1538.02	2100.14	975.891	2572.97	1627.31	1084.12	867.665
ENSMUSG00000044364	Tmem74b	108832	transmembrane protein 74B	chr2:151702007-151707310	+	-1.46273	0.597827	-2.44674	0.0144154	0.213516	No	OK	194.556	368.122	20.9896	184.519	551.725	4.33646	37.6427
ENSMUSG00000046532	Ar	11835	androgen receptor	chrX:98148756-98323218	+	-1.27521	0.521337	-2.44603	0.0144439	0.213684	No	OK	693.622	1058.72	328.528	635.947	1481.48	379.441	277.615
ENSMUSG00000028882	Ppp1r8	100336	protein phosphatase 1, regulatory (inhibitor) subunit 8	chr4:132826923-132843169	-	1.48	0.605226	2.44536	0.0144708	0.213827	No	OK	457.761	73.0906	842.431	142.466	3.71532	822.844	862.019
ENSMUSG00000024247	Pkdcc	106522	protein kinase domain containing, cytoplasmic	chr17:83215282-83225069	+	1.40287	0.573847	2.44468	0.0144979	0.213835	No	OK	136.165	1.85766	270.471	0	3.71532	333.908	207.035
ENSMUSG00000030056	Isy1	57905	ISY1 splicing factor homolog	chr6:87818447-87838759	-	-1.43874	0.588566	-2.44449	0.0145057	0.213835	No	OK	747.955	1248.36	247.551	891.7	1605.02	435.815	59.2873
ENSMUSG00000020368	Canx	12330	calnexin	chr11:50293956-50325673	-	0.501542	0.205312	2.44283	0.0145728	0.214568	No	OK	10431.9	8583.36	12280.5	8331.68	8835.03	12802.3	11758.6
ENSMUSG00000058709	Egln2	112406	egl-9 family hypoxia-inducible factor 2	chr7:27158657-27166802	-	-0.885876	0.362776	-2.44193	0.0146088	0.214686	No	OK	2878.78	3823.59	1933.97	2956.6	4690.59	1577.39	2290.56
ENSMUSG00000005374	Tbl2	27368	transducin (beta)-like 2	chr5:135149710-135162662	+	-1.45716	0.596761	-2.44177	0.0146153	0.214686	No	OK	458.142	868.655	47.6296	1271.04	466.272	94.3181	0.941068
ENSMUSG00000022548	Apod	11815	apolipoprotein D	chr16:31296191-31314808	-	1.24971	0.512319	2.43931	0.0147151	0.215897	No	OK	1084.93	530.492	1639.36	335.567	725.416	970.284	2308.44
ENSMUSG00000025579	Gaa	14387	glucosidase, alpha, acid	chr11:119267962-119285458	+	-0.60854	0.249601	-2.43805	0.0147667	0.216148	No	OK	5491.41	6683.91	4298.9	6626.38	6741.44	3867.04	4730.75
ENSMUSG00000042388	Dlgap3	242667	discs, large (Drosophila) homolog-associated protein 3	chr4:127169203-127237022	+	-1.42504	0.58462	-2.43755	0.0147873	0.216148	No	OK	518.398	858.146	178.649	1187.79	528.504	282.954	74.3444
ENSMUSG00000062234	Gak	231580	cyclin G associated kinase	chr5:108569106-108629777	-	-1.12706	0.46252	-2.43678	0.0148189	0.216148	No	OK	1179.72	1700.5	658.927	1799.71	1601.3	908.489	409.365
ENSMUSG00000025871	4833439L19Rik	97820	RIKEN cDNA 4833439L19 gene	chr13:54551217-54565382	-	-1.28935	0.529123	-2.43677	0.0148192	0.216148	No	OK	1562.28	2401.76	722.796	2432.22	2371.3	1199.03	246.56
ENSMUSG00000056999	Ide	15925	insulin degrading enzyme	chr19:37268740-37330613	-	-1.40428	0.576458	-2.43606	0.0148483	0.216319	No	OK	978.464	1597.32	359.606	2140.42	1054.22	622.283	96.93
ENSMUSG00000020520	Galnt10	171212	UDP-N-acetyl-alpha-D-galactosamine:polypeptide N-acetylgalactosaminyltransferase 10	chr11:57645441-57787500	+	-1.4181	0.582913	-2.43279	0.0149831	0.217979	No	OK	383.275	632.237	134.314	413.666	850.808	188.636	79.9908
ENSMUSG00000034614	Pik3ip1	216505	phosphoinositide-3-kinase interacting protein 1	chr11:3330730-3342971	+	-0.885684	0.364113	-2.43244	0.0149973	0.217979	No	OK	4028.92	5351.65	2706.19	6329.44	4373.86	3489.77	1922.6
ENSMUSG00000029761	Cald1	109624	caldesmon 1	chr6:34709443-34775469	+	1.47631	0.60739	2.43058	0.0150749	0.21885	No	OK	249.588	54.0596	445.115	18.0228	90.0965	556.152	334.079
ENSMUSG00000036916	Zfp280c	208968	zinc finger protein 280C	chrX:48541625-48592133	-	1.38053	0.568695	2.42753	0.0152019	0.220179	No	OK	166.157	0	332.314	0	0	80.2246	584.403
ENSMUSG00000035325	Sec31a	69162	Sec31 homolog A (S. cerevisiae)	chr5:100361648-100416234	-	-0.875547	0.360697	-2.42738	0.0152085	0.220179	No	OK	1744.55	2309.99	1179.12	2506.89	2113.09	1361.65	996.591
ENSMUSG00000002055	Spag5	54141	sperm associated antigen 5	chr11:78301590-78322454	+	1.38032	0.568708	2.42711	0.0152196	0.220179	No	OK	150.204	0	300.408	0	0	102.991	497.825
ENSMUSG00000003623	Crot	74114	carnitine O-octanoyltransferase	chr5:8966047-8997146	-	1.26021	0.519528	2.42569	0.0152793	0.220657	No	OK	1037.21	497.99	1576.42	278.924	717.056	1014.73	2138.11
ENSMUSG00000014504	Srp19	66384	signal recognition particle 19	chr18:34331144-34336599	+	0.775316	0.319693	2.42519	0.0153004	0.220657	No	OK	6681.25	4793.56	8568.93	3503.29	6083.83	9471.92	7665.94
ENSMUSG00000005087	Cd44	12505	CD44 antigen	chr2:102811141-102901665	-	-0.493182	0.203369	-2.42506	0.0153059	0.220657	No	OK	9550.05	11213.7	7886.37	11438.5	10989	7841.41	7931.32
ENSMUSG00000070394	Tmem256	69186	transmembrane protein 256	chr11:69838524-69839558	+	0.746858	0.308316	2.42238	0.0154192	0.221716	No	OK	7269.26	5298.4	9240.12	3977.03	6619.77	10216.7	8263.52
ENSMUSG00000037601	Nme1	18102	NME/NM23 nucleoside diphosphate kinase 1	chr11:93958924-93968521	-	0.47585	0.196453	2.42221	0.0154263	0.221716	No	OK	21770.5	18116.1	25424.9	16671.1	19561.2	24621.4	26228.5
ENSMUSG00000038552	Fndc4	64339	fibronectin type III domain containing 4	chr5:31292245-31295877	-	-1.47091	0.607297	-2.42206	0.0154329	0.221716	No	OK	271.686	490.055	53.3174	776.697	203.414	87.8134	18.8214
ENSMUSG00000078584	AU022252	230696	expressed sequence AU022252	chr4:119225137-119232724	-	1.07812	0.445439	2.42034	0.0155058	0.222507	No	OK	2426.99	1413.23	3440.75	756.1	2070.36	3048.53	3832.97
ENSMUSG00000030374	Strn4	97387	striatin, calmodulin binding protein 4	chr7:16815888-16840931	+	-1.1666	0.4824	-2.41834	0.0155917	0.223481	No	OK	673.85	986.935	360.765	1048.76	925.114	440.151	281.379
ENSMUSG00000024782	Ak3	56248	adenylate kinase 3	chr19:29020831-29047902	-	-1.19674	0.495241	-2.41648	0.0156712	0.224362	No	OK	931.53	1380.76	482.302	901.998	1859.52	356.674	607.93
ENSMUSG00000020297	Nsg2	18197	neuron specific gene family member 2	chr11:32000418-32059211	+	0.682628	0.28267	2.41493	0.0157382	0.225061	No	OK	6008.12	4530.92	7485.31	4164.13	4897.72	8816.03	6154.59
ENSMUSG00000042354	Gnl3	30877	guanine nucleotide binding protein-like 3 (nucleolar)	chr14:31012432-31019131	-	1.44777	0.600247	2.41195	0.0158674	0.226649	No	OK	364.389	105.469	623.308	168.213	42.7262	368.599	878.017
ENSMUSG00000021240	Abcd4	19300	ATP-binding cassette, sub-family D (ALD), member 4	chr12:84602530-84617466	-	1.44328	0.598586	2.41115	0.0159025	0.226714	No	OK	340.545	101.512	579.579	38.6203	164.403	511.703	647.455
ENSMUSG00000021959	Lats2	50523	large tumor suppressor 2	chr14:57689661-57746123	-	0.95698	0.396921	2.41101	0.0159085	0.226714	No	OK	1374.53	878.818	1870.24	944.91	812.726	2251.71	1488.77
ENSMUSG00000091742	Gm5093	328825	predicted gene 5093	NA	NA	-1.37981	0.572487	-2.41021	0.0159434	0.226952	No	OK	77.085	153.158	1.01259	160.489	145.826	1.08412	0.941068
ENSMUSG00000013698	Pea15a	18611	phosphoprotein enriched in astrocytes 15A	chr1:172196727-172206804	-	-0.725716	0.30121	-2.40934	0.0159816	0.227235	No	OK	9774.38	12344.4	7204.4	12877.7	11811	5242.79	9166.01
ENSMUSG00000036432	Siah2	20439	seven in absentia 2	chr3:58674948-58692388	-	0.97437	0.404538	2.4086	0.0160138	0.227432	No	OK	1187.99	750.08	1625.9	608.484	891.676	1643.52	1608.29
ENSMUSG00000078235	Fam43b	625638	family with sequence similarity 43, member B	chr4:138394091-138396458	-	-1.30642	0.542855	-2.40658	0.0161026	0.228433	No	OK	521.512	811.378	231.647	1105.4	517.358	273.197	190.096
ENSMUSG00000031981	Capn9	73647	calpain 9	chr8:124576110-124618731	+	-1.43552	0.596829	-2.40524	0.0161619	0.228928	No	OK	287.964	544.119	31.8082	1020.43	67.8046	54.2058	9.41068
ENSMUSG00000024228	Nudt12	67993	nudix (nucleoside diphosphate linked moiety X)-type motif 12	chr17:59001400-59013322	-	-1.45994	0.607052	-2.40496	0.0161744	0.228928	No	OK	168.367	297.785	38.949	336.426	259.143	41.1964	36.7017
ENSMUSG00000026238	Ptma	19231	prothymosin alpha	chr1:86526735-86530698	+	0.959005	0.398851	2.40442	0.0161982	0.229005	No	OK	1780.73	1136.36	2425.11	1322.53	950.193	3023.6	1826.61
ENSMUSG00000020687	Cdc27	217232	cell division cycle 27	chr11:104502525-104550620	-	0.999664	0.415871	2.40378	0.0162264	0.229143	No	OK	1246.38	771.967	1720.79	584.454	959.481	1805.05	1636.52
ENSMUSG00000030291	Med21	108098	mediator complex subunit 21	chr6:146642578-146650600	+	0.831472	0.346003	2.40308	0.0162578	0.229325	No	OK	3173.75	2202.04	4145.46	2387.59	2016.49	3110.33	5180.58
ENSMUSG00000040731	Eif4h	22384	eukaryotic translation initiation factor 4H	chr5:134619871-134639409	-	0.572486	0.238616	2.39919	0.0164314	0.231004	No	OK	10990	8749.83	13230.1	9986.35	7513.3	13780.2	12680
ENSMUSG00000028630	Dyrk2	69181	dual-specificity tyrosine-(Y)-phosphorylation regulated kinase 2	chr10:118859348-118868903	-	1.45587	0.606819	2.39918	0.016432	0.231004	No	OK	340.664	64.3992	616.93	48.919	79.8793	1149.16	84.6961
ENSMUSG00000041488	Stx3	20908	syntaxin 3	chr19:11775117-11819403	-	1.42771	0.595098	2.39912	0.0164343	0.231004	No	OK	289.054	91.2349	486.873	62.6507	119.819	661.311	312.435
ENSMUSG00000030275	Etnk1	75320	ethanolamine kinase 1	chr6:143167229-143208547	+	0.719337	0.29988	2.39875	0.0164511	0.231004	No	OK	9575.69	7080.68	12070.7	8033.88	6127.49	14935.9	9205.53
ENSMUSG00000019891	Dcbld1	66686	discoidin, CUB and LCCL domain containing 1	chr10:52233618-52321377	+	-1.42054	0.592373	-2.39805	0.0164828	0.231187	No	OK	291.767	557.045	26.4893	356.165	757.925	52.0376	0.941068
ENSMUSG00000028914	Casp9	12371	caspase 9	chr4:141793611-141815978	+	-1.29927	0.542364	-2.39558	0.0165942	0.23224	No	OK	766.929	1190.94	342.919	1158.61	1223.27	533.385	152.453
ENSMUSG00000022112	Gpc5	103978	glypican 5	chr14:115092214-116525192	+	-1.45482	0.607409	-2.39512	0.0166151	0.23224	No	OK	637.478	1143.41	131.547	620.499	1666.32	253.683	9.41068
ENSMUSG00000029538	Srsf9	108014	serine/arginine-rich splicing factor 9	chr5:115327176-115333080	+	0.785107	0.327796	2.39511	0.0166154	0.23224	No	OK	2295.28	1636.12	2954.45	1852.06	1420.18	3173.21	2735.69
ENSMUSG00000027716	Trpc3	22065	transient receptor potential cation channel, subfamily C, member 3	chr3:36620481-36690167	-	0.534105	0.223034	2.39473	0.0166326	0.23224	No	OK	7573.68	6138.59	9008.77	6425.56	5851.63	8564.52	9453.03
ENSMUSG00000038467	Chmp4b	75608	charged multivesicular body protein 4B	chr2:154657025-154694783	+	1.01672	0.424649	2.39427	0.0166536	0.232272	No	OK	3112.3	1900.66	4323.93	1359.43	2441.89	5922.53	2725.33
ENSMUSG00000000214	Th	21823	tyrosine hydroxylase	chr7:142892775-142899966	-	-0.987898	0.412837	-2.39295	0.0167136	0.232549	No	OK	1385.13	1905.56	864.704	2369.57	1441.54	761.049	968.359
ENSMUSG00000032184	Lysmd2	70082	LysM, putative peptidoglycan-binding, domain containing 2	chr9:75625731-75637773	+	0.664981	0.277931	2.39261	0.016729	0.232549	No	OK	3359.08	2555.41	4162.75	2727.45	2383.38	3928.84	4396.67
ENSMUSG00000020257	Wdr82	77305	WD repeat domain containing 82	chr9:106170928-106191706	+	-0.974567	0.407326	-2.3926	0.0167296	0.232549	No	OK	1116.87	1529.59	704.154	1269.32	1789.85	702.507	705.801
ENSMUSG00000021451	Sema4d	20354	sema domain, immunoglobulin domain (Ig), transmembrane domain (TM) and short cytoplasmic domain, (semaphorin) 4D	chr13:51701247-51793747	-	1.05063	0.439435	2.39086	0.0168091	0.232877	No	OK	1137.56	675.583	1599.54	872.819	478.347	1522.1	1676.98
ENSMUSG00000026816	Gtf3c5	70239	general transcription factor IIIC, polypeptide 5	chr2:28566244-28583279	-	1.45168	0.607278	2.39047	0.016827	0.232877	No	OK	261.012	52.6013	469.422	30.8962	74.3064	803.33	135.514
ENSMUSG00000028693	Nasp	50927	nuclear autoantigenic sperm protein (histone-binding)	chr4:116601051-116627497	-	1.44361	0.603906	2.39046	0.0168272	0.232877	No	OK	327.651	51.5941	603.707	89.2558	13.9324	121.421	1085.99
ENSMUSG00000020267	Hint1	15254	histidine triad nucleotide binding protein 1	chr11:54866437-54870496	+	0.578109	0.241849	2.39037	0.0168315	0.232877	No	OK	28355.9	22514.6	34197.3	18194.4	26834.8	33139.3	35255.2
ENSMUSG00000098176	Ccdc166	223648	coiled-coil domain containing 166	chr15:75979871-75982285	-	-1.35472	0.566891	-2.38973	0.0168606	0.232877	No	OK	153.207	306.414	0	521.803	91.0253	0	0
ENSMUSG00000029910	Mad2l1	56150	MAD2 mitotic arrest deficient-like 1	chr6:66535467-66540991	+	1.45089	0.607164	2.38962	0.0168657	0.232877	No	OK	182.321	42.254	322.388	56.6431	27.8649	272.113	372.663
ENSMUSG00000025870	Arl10	56795	ADP-ribosylation factor-like 10	chr13:54575012-54581128	+	1.42558	0.596692	2.38914	0.0168877	0.232923	No	OK	373.876	116.267	631.485	41.195	191.339	599.516	663.453
ENSMUSG00000049606	Zfp644	52397	zinc finger protein 644	chr5:106616740-106696830	-	-1.15736	0.484982	-2.38639	0.0170146	0.234413	No	OK	683.616	1000.15	367.078	1122.56	877.744	286.207	447.949
ENSMUSG00000035674	Ndufa3	66091	NADH dehydrogenase (ubiquinone) 1 alpha subcomplex, 3	chr7:3617372-3620161	+	0.638382	0.267624	2.38537	0.017062	0.23443	No	OK	6052.68	4666.38	7438.98	4156.4	5176.37	8320.59	6557.36
ENSMUSG00000061207	Stk19	54402	serine/threonine kinase 19	chr17:34823992-34836903	-	0.974466	0.408543	2.38522	0.0170687	0.23443	No	OK	1403.54	884.558	1922.52	703.748	1065.37	1603.41	2241.62
ENSMUSG00000041881	Ndufa7	66416	NADH dehydrogenase (ubiquinone) 1 alpha subcomplex, 7 (B14.5a)	chr17:33824571-33838316	+	0.585326	0.245405	2.38514	0.0170724	0.23443	No	OK	6808.55	5387.24	8229.86	5057.54	5716.95	7385	9074.72
ENSMUSG00000055137	Sugct	192136	succinyl-CoA glutarate-CoA transferase	chr13:16857474-17694765	-	1.35296	0.567519	2.38398	0.0171263	0.234574	No	OK	136.013	0.429114	271.596	0.858229	0	58.5423	484.65
ENSMUSG00000097990	Gm19557	100503104	predicted gene, 19557	chr19:47512981-47516578	+	1.35414	0.568042	2.38388	0.0171312	0.234574	No	OK	98.3004	0.429114	196.172	0.858229	0	142.019	250.324
ENSMUSG00000041528	Rnf123	84585	ring finger protein 123	chr9:108051671-108079301	-	-1.35887	0.570068	-2.3837	0.0171396	0.234574	No	OK	233.654	464.597	2.71029	876.252	52.9433	5.42058	0
ENSMUSG00000037816	Fbxw17	109082	F-box and WD-40 domain protein 17	chr13:50417876-50433769	+	1.2718	0.533748	2.38277	0.0171831	0.234912	No	OK	1212.8	563.181	1862.43	918.305	208.058	1790.96	1933.9
ENSMUSG00000002265	Peg3	18616	paternally expressed 3	chr7:6705959-6730419	-	-0.762399	0.320136	-2.38149	0.017243	0.235471	No	OK	4038.8	5162.08	2915.52	4412.15	5912	3460.5	2370.55
ENSMUSG00000030138	Bms1	213895	BMS1, ribosome biogenesis factor	chr6:118383380-118419417	-	-1.44153	0.605637	-2.3802	0.0173034	0.236037	No	OK	173.046	315.725	30.3665	205.117	426.333	46.617	14.116
ENSMUSG00000026773	Pfkfb3	170768	6-phosphofructo-2-kinase/fructose-2,6-biphosphatase 3	chr2:11471430-11502090	-	-1.09054	0.458883	-2.3765	0.0174777	0.238152	No	OK	858.2	1225.09	491.307	1525.07	925.114	457.497	525.116
ENSMUSG00000021253	Tgfb3	21809	transforming growth factor, beta 3	chr12:86056742-86079041	-	-1.4293	0.601558	-2.37599	0.0175018	0.23822	No	OK	435.011	744.351	125.67	363.889	1124.81	43.3646	207.976
ENSMUSG00000029190	D5Ertd579e	320661	DNA segment, Chr 5, ERATO Doi 579, expressed	chr5:36600485-36696021	-	-1.10154	0.463883	-2.37462	0.017567	0.238846	No	OK	875.443	1254.86	496.023	1546.53	963.196	578.918	413.129
ENSMUSG00000030084	Plxna1	18844	plexin A1	chr6:89316313-89362613	-	-1.42787	0.601458	-2.37401	0.0175961	0.23898	No	OK	403.663	749.778	57.5482	864.236	635.319	2.16823	112.928
ENSMUSG00000026966	Ssna1	68475	SS nuclear autoantigen 1	chr2:25271038-25272418	-	-0.946807	0.399016	-2.37285	0.0176513	0.239468	No	OK	1760.3	2389.98	1130.62	1804	2975.97	947.517	1313.73
ENSMUSG00000031090	Nadsyn1	78914	NAD synthetase 1	chr7:143795590-143822852	-	-1.36399	0.575006	-2.37214	0.0176854	0.239669	No	OK	123.577	243.574	3.57983	446.279	40.8685	4.33646	2.8232
ENSMUSG00000034274	Thoc5	107829	THO complex 5	chr11:4895342-4928865	+	-1.43728	0.606318	-2.3705	0.0177642	0.239845	No	OK	308.204	558.98	57.428	512.363	605.597	107.327	7.52855
ENSMUSG00000051726	Kcnf1	382571	potassium voltage-gated channel, subfamily F, member 1	chr12:17172099-17176888	-	-1.41383	0.596521	-2.37012	0.0177823	0.239845	No	OK	385.114	648.863	121.364	732.069	565.657	42.2805	200.448
ENSMUSG00000047379	B4gat1	108902	beta-1,4-glucuronyltransferase 1	chr19:5038825-5041134	+	0.832352	0.351203	2.37	0.0177879	0.239845	No	OK	1848.18	1279.94	2416.42	1478.73	1081.16	2292.91	2539.94
ENSMUSG00000043091	Tuba1c	22146	tubulin, alpha 1C	chr15:99029890-99038105	+	-1.34379	0.567016	-2.36994	0.0177911	0.239845	No	OK	334.575	534.486	134.664	611.059	457.913	158.281	111.046
ENSMUSG00000047656	Trpt1	107328	tRNA phosphotransferase 1	chr19:6996130-6999046	+	1.38446	0.584272	2.36956	0.0178095	0.239845	No	OK	352.235	22.3139	682.155	44.6279	0	511.703	852.608
ENSMUSG00000028032	Papss1	23971	3'-phosphoadenosine 5'-phosphosulfate synthase 1	chr3:131564767-131643671	+	-1.20304	0.507818	-2.36903	0.0178346	0.239845	No	OK	1447.87	2160.45	735.29	2518.04	1802.86	1145.91	324.669
ENSMUSG00000025508	Rplp2	67186	ribosomal protein, large P2	chr7:141447649-141451342	+	0.812369	0.342923	2.36896	0.0178383	0.239845	No	OK	3573.85	2504.97	4642.73	2644.2	2365.73	5883.5	3401.96
ENSMUSG00000045589	Frrs1l	230235	ferric-chelate reductase 1 like	chr4:56960135-56990391	-	1.32133	0.557877	2.3685	0.0178606	0.239845	No	OK	555.598	234.63	876.565	347.583	121.677	684.077	1069.05
ENSMUSG00000026853	Crat	12908	carnitine acetyltransferase	chr2:30400475-30415748	-	1.21468	0.512899	2.36826	0.0178721	0.239845	No	OK	560.875	280.596	841.155	325.269	235.923	653.722	1028.59
ENSMUSG00000021549	Rasa1	218397	RAS p21 protein activator 1	chr13:85214698-85289486	-	1.13517	0.479701	2.3664	0.017962	0.240792	No	OK	1070.23	585.942	1554.52	421.39	750.494	1067.85	2041.18
ENSMUSG00000022994	Adcy6	11512	adenylate cyclase 6	chr15:98589985-98607633	-	1.34589	0.569079	2.36503	0.0180288	0.241427	No	OK	184.787	2.14557	367.429	4.29114	0	662.395	72.4623
ENSMUSG00000053024	Cntn2	21367	contactin 2	chr1:132509424-132542940	-	-0.693099	0.29314	-2.36439	0.0180597	0.24158	No	OK	2903.43	3631.27	2175.6	3703.26	3559.27	1959	2392.2
ENSMUSG00000071753	C230004F18Rik	331424	RIKEN cDNA C230004F18 gene	chrX:61116377-61139460	+	-1.08361	0.459215	-2.3597	0.0182899	0.244396	No	OK	866.263	1234.75	497.777	1109.69	1359.81	377.272	618.282
ENSMUSG00000029209	Gnpda2	67980	glucosamine-6-phosphate deaminase 2	chr5:69575001-69592285	-	-1.26621	0.537088	-2.35755	0.018396	0.24555	No	OK	667.919	1026.53	309.303	1011.85	1041.22	159.365	459.241
ENSMUSG00000032051	Fdx1	14148	ferredoxin 1	chr9:51943024-51963602	-	0.744152	0.315718	2.35701	0.0184226	0.245641	No	OK	2350.79	1713.29	2988.28	1725.9	1700.69	2637.65	3338.91
ENSMUSG00000029440	Psmd9	67151	proteasome (prosome, macropain) 26S subunit, non-ATPase, 9	chr5:123228189-123250125	+	0.95074	0.403458	2.35648	0.0184491	0.245731	No	OK	1938.76	1240.48	2637.04	1207.53	1273.43	1785.54	3488.54
ENSMUSG00000022248	Rad1	19355	RAD1 checkpoint DNA exonuclease	chr15:10486017-10499063	+	-1.38532	0.588111	-2.35554	0.0184959	0.246091	No	OK	414.319	795.23	33.4079	741.51	848.95	0	66.8159
ENSMUSG00000037977	6430571L13Rik	235599	RIKEN cDNA 6430571L13 gene	chr9:107340639-107349683	+	-1.34991	0.573306	-2.3546	0.0185426	0.246448	No	OK	158.734	313.233	4.23481	367.322	259.143	0	8.46961
ENSMUSG00000033578	Tmem35a	67564	transmembrane protein 35A	chrX:134295224-134305969	+	0.652582	0.277362	2.35282	0.0186317	0.247368	No	OK	3825.88	2927.17	4724.59	2665.66	3188.67	5084.5	4364.67
ENSMUSG00000009907	Vps4b	20479	vacuolar protein sorting 4B	chr1:106770787-106796725	-	0.651902	0.277145	2.3522	0.0186626	0.247487	No	OK	4718.67	3611.33	5826.01	3984.76	3237.9	6480.85	5171.17
ENSMUSG00000028637	Ccdc30	73332	coiled-coil domain containing 30	chr4:119367639-119383834	-	-1.33286	0.566731	-2.35185	0.0186805	0.247487	No	OK	94.0531	187.636	0.470534	169.071	206.2	0	0.941068
ENSMUSG00000006392	Med8	80509	mediator complex subunit 8	chr4:118409336-118415824	+	0.973027	0.414025	2.35017	0.018765	0.248342	No	OK	1816.58	1142.64	2490.51	1452.12	833.16	3023.6	1957.42
ENSMUSG00000029111	Nelfa	24116	negative elongation factor complex member A, Whsc2	chr5:33898179-33936258	-	-1.35154	0.575367	-2.349	0.0188238	0.248855	No	OK	362.855	585.487	140.223	511.504	659.469	85.6452	194.801
ENSMUSG00000034675	Dbn1	56320	drebrin 1	chr13:55473427-55488076	-	0.980484	0.41768	2.34745	0.0189023	0.249627	No	OK	1235.39	772.548	1698.24	965.507	579.59	1663.03	1733.45
ENSMUSG00000036908	Unc93b1	54445	unc-93 homolog B1 (C. elegans)	chr19:3935185-3949340	+	-1.33674	0.569829	-2.34586	0.018983	0.250125	No	OK	130.743	259.319	2.16823	210.266	308.371	4.33646	0
ENSMUSG00000053091	Lins1	72635	lines homolog 1	chr7:66689888-66717256	+	-1.31772	0.561806	-2.34551	0.0190013	0.250125	No	OK	380.341	601.52	159.161	787.854	415.187	165.87	152.453
ENSMUSG00000007892	Rplp1	56040	ribosomal protein, large, P1	chr9:61913282-61914510	-	0.650932	0.27753	2.34545	0.0190041	0.250125	No	OK	4484.47	3433.59	5535.35	2954.02	3913.16	5769.67	5301.04
ENSMUSG00000046822	Slc39a3	106947	solute carrier family 39 (zinc transporter), member 3	chr10:81028539-81033912	-	1.06592	0.454525	2.34513	0.0190205	0.250125	No	OK	1563.76	911.253	2216.27	1228.98	593.522	2789.43	1643.11
ENSMUSG00000026377	Nifk	67949	nucleolar protein interacting with the FHA domain of MKI67	chr1:118321842-118333831	+	1.36022	0.580261	2.34416	0.0190702	0.250361	No	OK	1041.44	390.44	1692.43	93.5469	687.334	1097.13	2287.74
ENSMUSG00000025956	Mettl21a	67099	methyltransferase like 21A	chr1:64606479-64617168	-	1.42393	0.607481	2.34399	0.0190787	0.250361	No	OK	437.37	98.6147	776.126	176.795	20.4343	274.281	1277.97
ENSMUSG00000031231	Cox7b	66142	cytochrome c oxidase subunit VIIb	chrX:106015699-106022450	+	0.814398	0.347516	2.34349	0.0191045	0.250434	No	OK	10627.9	7433.78	13822.1	6212.72	8654.83	9002.5	18641.6
ENSMUSG00000009090	Ap1b1	11764	adaptor protein complex AP-1, beta 1 subunit	chr11:4986823-5042794	+	-0.852524	0.36388	-2.34287	0.019136	0.250583	No	OK	2857.89	3763.58	1952.2	4472.23	3054.92	1511.26	2393.14
ENSMUSG00000056211	R3hdm1	226412	R3H domain containing 1	chr1:128103305-128237735	+	0.991759	0.423519	2.34171	0.0191955	0.251097	No	OK	1146.78	710.681	1582.89	617.925	803.438	1255.41	1910.37
ENSMUSG00000019792	Trmt11	73681	tRNA methyltransferase 11	chr10:30534224-30600749	-	1.41369	0.604018	2.34048	0.0192591	0.251665	No	OK	249.688	69.7471	429.628	99.5545	39.9397	278.618	580.639
ENSMUSG00000036733	Rbm42	68035	RNA binding motif protein 42	chr7:30640994-30650228	-	-0.990103	0.423268	-2.33919	0.0193256	0.252268	No	OK	1341.12	1850.45	831.789	1688.14	2012.77	597.348	1066.23
ENSMUSG00000026339	Ccdc93	70829	coiled-coil domain containing 93	chr1:121431066-121506460	+	-1.36663	0.584332	-2.3388	0.019346	0.252269	No	OK	353.704	683.015	24.3926	658.261	707.768	48.7852	0
ENSMUSG00000090841	Myl6	17904	myosin, light polypeptide 6, alkali, smooth muscle and non-muscle	chr10:128490858-128493886	-	0.474635	0.202988	2.33824	0.0193749	0.252315	No	OK	10338.2	8603.91	12072.5	8294.78	8913.05	11875.4	12269.6
ENSMUSG00000000568	Hnrnpd	11991	heterogeneous nuclear ribonucleoprotein D	chr5:99955934-99978938	-	-1.03088	0.440935	-2.33795	0.0193901	0.252315	No	OK	1029.26	1440.71	617.806	1352.57	1528.85	777.311	458.3
ENSMUSG00000027679	Dnajc19	67713	DnaJ heat shock protein family (Hsp40) member C19	chr3:34057279-34081354	-	1.05561	0.451804	2.33644	0.0194684	0.252629	No	OK	1088.99	639.785	1538.2	433.406	846.164	1512.34	1564.06
ENSMUSG00000027679	Dnajc19-ps	100503724	DnaJ heat shock protein family (Hsp40) member C19, pseudogene	NA	NA	1.05561	0.451804	2.33644	0.0194684	0.252629	No	OK	1088.99	639.785	1538.2	433.406	846.164	1512.34	1564.06
ENSMUSG00000022023	Wbp4	22380	WW domain binding protein 4	chr14:79459936-79481268	-	0.646505	0.276741	2.33613	0.0194842	0.252629	No	OK	5828.57	4472.14	7185	4791.49	4152.8	6011.42	8358.57
ENSMUSG00000024902	Mrpl11	66419	mitochondrial ribosomal protein L11	chr19:4962305-4966995	+	0.923711	0.395504	2.33553	0.0195156	0.252629	No	OK	3081.44	2006.92	4155.97	1305.37	2708.47	3490.85	4821.09
ENSMUSG00000035093	Secisbp2l	70354	SECIS binding protein 2-like	chr2:125736985-125782870	-	1.04981	0.44952	2.3354	0.0195226	0.252629	No	OK	1044.84	616.901	1472.79	538.109	695.693	1070.02	1875.55
ENSMUSG00000027993	Trim2	80890	tripartite motif-containing 2	chr3:84160438-84270783	-	-0.572669	0.245215	-2.33537	0.019524	0.252629	No	OK	6267.56	7548.63	4986.5	7518.94	7578.32	4447.04	5525.95
ENSMUSG00000028744	Pqlc2	212555	PQ loop repeat containing 2	chr4:139298004-139310700	-	-1.4144	0.605701	-2.33514	0.0195362	0.252629	No	OK	447.348	776.068	118.628	134.742	1417.39	114.916	122.339
ENSMUSG00000024613	Tcof1	21453	treacle ribosome biogenesis factor 1	chr18:60813755-60848964	-	1.23719	0.530004	2.3343	0.01958	0.252932	No	OK	555.729	266.445	845.013	172.504	360.386	762.134	927.893
ENSMUSG00000031907	Zfp90	22751	zinc finger protein 90	chr8:106415338-106425889	+	1.35116	0.579199	2.3328	0.0196585	0.25327	No	OK	259.152	13.3025	505.001	26.6051	0	486.768	523.234
ENSMUSG00000059325	Hopx	74318	HOP homeobox	chr5:77086985-77115123	-	0.553904	0.237454	2.33268	0.0196649	0.25327	No	OK	6433.87	5164.43	7703.31	4908.21	5420.65	8276.14	7130.47
ENSMUSG00000032526	Deb1	26901	differentially expressed in B16F10 1	chr9:121710388-121712921	+	0.859278	0.368372	2.33264	0.0196673	0.25327	No	OK	2186.07	1486.2	2885.94	1296.78	1675.61	3525.55	2246.33
ENSMUSG00000015943	Bola1	69168	bolA-like 1 (E. coli)	chr3:96196587-96197586	-	1.00549	0.431189	2.3319	0.019706	0.253496	No	OK	1944.91	1191.12	2698.7	1154.32	1227.91	1621.84	3775.57
ENSMUSG00000024742	Fen1	14156	flap structure specific endonuclease 1	chr19:10199131-10203943	-	-1.13	0.48466	-2.33153	0.0197256	0.253496	No	OK	786.866	1143.73	430.005	974.09	1313.37	305.721	554.289
ENSMUSG00000045302	Preb	50907	prolactin regulatory element binding	chr5:30951666-30960327	-	-0.827503	0.35507	-2.33053	0.019778	0.253907	No	OK	2333.43	3048.69	1618.17	3448.36	2649.02	1305.28	1931.07
ENSMUSG00000049800	Sertad2	58172	SERTA domain containing 2	chr11:20543252-20653023	+	-0.976166	0.419064	-2.3294	0.0198381	0.254397	No	OK	1471.66	2021.36	921.963	2636.48	1406.25	944.265	899.661
ENSMUSG00000052911	Lamb2	16779	laminin, beta 2	chr9:108479861-108490530	+	1.32632	0.569511	2.32887	0.0198661	0.254397	No	OK	157.17	3.0038	311.337	6.0076	0	468.338	154.335
ENSMUSG00000022629	Kif21a	16564	kinesin family member 21A	chr15:90933274-91049951	-	0.545622	0.234309	2.32865	0.0198777	0.254397	No	OK	20641	16632.1	24649.9	18065.7	15198.4	28257.5	21042.3
ENSMUSG00000021982	Cdadc1	71891	cytidine and dCMP deaminase domain containing 1	chr14:59559387-59597959	-	0.819841	0.352371	2.32664	0.0199844	0.2555	No	OK	1756.44	1223.71	2289.17	1039.31	1408.11	2289.65	2288.68
ENSMUSG00000085622	3110056K07Rik	73204	RIKEN cDNA 3110056K07 gene	chr12:70991614-71015823	-	-1.30986	0.563339	-2.32518	0.0200625	0.256127	No	OK	168.966	337.933	0	613.634	62.2316	0	0
ENSMUSG00000001630	Stk38l	232533	serine/threonine kinase 38 like	chr6:146724929-146778814	+	-1.40264	0.603298	-2.32495	0.0200747	0.256127	No	OK	452.643	774.952	130.335	1347.42	202.485	185.384	75.2855
ENSMUSG00000028936	LOC102642602	102642602	60S ribosomal protein L22	NA	NA	0.816623	0.35144	2.32365	0.0201442	0.256633	No	OK	3008.12	2099.5	3916.75	2645.06	1553.93	3644.8	4188.7
ENSMUSG00000028936	Rpl22	19934	ribosomal protein L22	chr4:152325725-152334082	+	0.816623	0.35144	2.32365	0.0201442	0.256633	No	OK	3008.12	2099.5	3916.75	2645.06	1553.93	3644.8	4188.7
ENSMUSG00000031751	Amfr	23802	autocrine motility factor receptor	chr8:93971587-94012640	-	-0.793778	0.341639	-2.32344	0.0201556	0.256633	No	OK	3303.92	4269.89	2337.95	3385.71	5154.08	2708.12	1967.77
ENSMUSG00000048310	Pskh1	244631	protein serine kinase H1	chr8:105900473-105931802	+	-1.32653	0.57186	-2.31968	0.0203583	0.258948	No	OK	96.6728	190.707	2.63877	94.4052	287.008	4.33646	0.941068
ENSMUSG00000057335	Cep170	545389	centrosomal protein 170	chr1:176733652-176807124	-	0.997486	0.430545	2.3168	0.0205147	0.260541	No	OK	966.207	594.523	1337.89	653.112	535.935	1564.38	1111.4
ENSMUSG00000038677	Scube3	268935	signal peptide, CUB domain, EGF-like 3	chr17:28142525-28171345	+	-1.32687	0.572767	-2.3166	0.0205254	0.260541	No	OK	86.2223	169.806	2.63877	162.205	177.406	4.33646	0.941068
ENSMUSG00000021461	Fancc	14088	Fanconi anemia, complementation group C	chr13:63311536-63431745	-	1.38204	0.596975	2.31507	0.0206093	0.261338	No	OK	349.586	113.294	585.877	169.929	56.6586	828.265	343.49
ENSMUSG00000020886	Dlg4	13385	discs, large homolog 4 (Drosophila)	chr11:70018604-70045531	+	-1.32465	0.572299	-2.31461	0.0206346	0.261392	No	OK	750.153	1199.52	300.789	1672.69	726.345	486.768	114.81
ENSMUSG00000028522	Mier1	71148	MEIR1 treanscription regulator	chr4:103114389-103165754	+	-1.29071	0.558398	-2.31146	0.0208074	0.263314	No	OK	377.253	591.558	162.948	725.203	457.913	137.683	188.214
ENSMUSG00000002733	Plekha3	83435	pleckstrin homology domain-containing, family A (phosphoinositide binding specific) member 3	chr2:76675314-76697335	+	1.20502	0.521502	2.31068	0.0208506	0.263591	No	OK	891.532	443.374	1339.69	217.99	668.757	1441.87	1237.5
ENSMUSG00000035329	Fbxo33	70611	F-box protein 33	chr12:59200654-59219483	-	1.23079	0.532821	2.30994	0.0208914	0.263666	No	OK	637.519	305.44	969.597	285.79	325.09	1395.26	543.937
ENSMUSG00000037872	Ackr1	13349	atypical chemokine receptor 1 (Duffy blood group)	chr1:173331885-173333503	-	-0.913546	0.395508	-2.3098	0.020899	0.263666	No	OK	1969.14	2648.82	1289.46	2342.11	2955.54	1657.61	921.306
ENSMUSG00000022253	Nadk2	68646	NAD kinase 2, mitochondrial	chr15:9071259-9110496	+	-1.4024	0.607427	-2.30875	0.0209574	0.264136	No	OK	192.332	341.646	43.0183	320.119	363.172	67.2152	18.8214
ENSMUSG00000042271	Nxt2	237082	nuclear transport factor 2-like export factor 2	chrX:142228176-142239700	+	-1.38662	0.601202	-2.30641	0.0210875	0.265506	No	OK	231.748	392.92	70.5765	484.899	300.941	49.8693	91.2836
ENSMUSG00000038312	Edem2	108687	ER degradation enhancer, mannosidase alpha-like 2	chr2:155701672-155729475	-	-1.26697	0.549528	-2.30556	0.0211352	0.265735	No	OK	789.995	1224.17	355.822	1750.79	697.551	194.057	517.588
ENSMUSG00000023011	Faim2	72393	Fas apoptotic inhibitory molecule 2	chr15:99497004-99528165	-	-1.35579	0.588112	-2.30532	0.0211485	0.265735	No	OK	441.22	723.918	158.522	1018.72	429.119	241.758	75.2855
ENSMUSG00000000154	Slc22a18	18400	solute carrier family 22 (organic cation transporter), member 18	chr7:143473754-143499332	+	1.07861	0.468119	2.30413	0.0212155	0.266259	No	OK	889.624	509.288	1269.96	659.12	359.457	1148.08	1391.84
ENSMUSG00000053898	Ech1	51798	enoyl coenzyme A hydratase 1, peroxisomal	chr7:28825337-28832239	+	-0.961598	0.417394	-2.30382	0.021233	0.266259	No	OK	2293.47	3137.58	1449.37	3669.79	2605.37	929.087	1969.66
ENSMUSG00000042043	Tbca	21371	tubulin cofactor A	chr13:94788942-94842899	+	0.636857	0.276635	2.30216	0.0213264	0.267161	No	OK	8063.84	6214.35	9913.33	4956.27	7472.43	9409.04	10417.6
ENSMUSG00000025373	Rnf41	67588	ring finger protein 41	chr10:128411615-128441441	+	-0.657684	0.285792	-2.30127	0.0213764	0.26731	No	OK	5258.68	6507.8	4009.56	7724.06	5291.54	4045.92	3973.19
ENSMUSG00000001333	Sync	68828	syncoilin	chr4:129287620-129308559	+	-1.29963	0.564768	-2.30118	0.0213814	0.26731	No	OK	115.36	229.779	0.941068	363.889	95.6694	0	1.88214
ENSMUSG00000041570	Camsap2	67886	calmodulin regulated spectrin-associated protein family, member 2	chr1:136268122-136346104	-	1.0856	0.471872	2.30063	0.0214126	0.267431	No	OK	2041.55	1160.25	2922.85	1091.67	1228.84	4441.62	1404.07
ENSMUSG00000026628	Atf3	11910	activating transcription factor 3	chr1:191170296-191183333	-	-1.3361	0.581238	-2.29871	0.0215216	0.267614	No	OK	147.983	286.484	9.48221	385.345	187.624	1.08412	17.8803
ENSMUSG00000037742	Eef1a1	13627	eukaryotic translation elongation factor 1 alpha 1	chr9:78478453-78481724	-	-0.616437	0.26819	-2.29851	0.0215328	0.267614	No	OK	8516.04	10402.3	6629.73	8865.5	11939.2	5782.68	7476.79
ENSMUSG00000028795	Ccdc28b	66264	coiled coil domain containing 28B	chr4:129619273-129623908	-	-1.22639	0.533603	-2.29832	0.0215438	0.267614	No	OK	437.067	664.353	209.78	558.707	770	234.169	185.39
ENSMUSG00000022021	Diaph3	56419	diaphanous related formin 3	chr14:86656322-87141114	-	-1.364	0.593516	-2.29817	0.0215522	0.267614	No	OK	216.657	408.594	24.7201	611.917	205.271	46.617	2.8232
ENSMUSG00000035828	Pim3	223775	proviral integration site 3	chr15:88862193-88865726	+	-1.10064	0.478931	-2.29811	0.0215554	0.267614	No	OK	1624.16	2339.33	908.995	3340.23	1338.44	640.713	1177.28
ENSMUSG00000023495	Pcbp4	59092	poly(rC) binding protein 4	chr9:106453837-106464011	+	-0.607523	0.264359	-2.29809	0.0215565	0.267614	No	OK	5621.29	6846.82	4395.75	6278.8	7414.85	4914.3	3877.2
ENSMUSG00000034254	Agpat1	55979	1-acylglycerol-3-phosphate O-acyltransferase 1 (lysophosphatidic acid acyltransferase, alpha)	chr17:34605860-34613449	+	1.15723	0.503682	2.29755	0.0215876	0.267733	No	OK	505.133	265.777	744.488	267.767	263.788	686.245	802.731
ENSMUSG00000046229	Scand1	19018	SCAN domain-containing 1	chr2:156311845-156312704	-	1.0071	0.438566	2.29636	0.0216555	0.268231	No	OK	1149.27	700.163	1598.39	659.12	741.206	2060.9	1135.87
ENSMUSG00000016559	Gm10257	544973	H3 histone, family 3A pseudogene	NA	NA	0.582903	0.253868	2.29609	0.0216709	0.268231	No	OK	4968.58	3932.13	6005.04	4269.69	3594.57	5742.56	6267.51
ENSMUSG00000016559	H3f3c	625328	H3 histone, family 3C	NA	NA	0.582903	0.253868	2.29609	0.0216709	0.268231	No	OK	4968.58	3932.13	6005.04	4269.69	3594.57	5742.56	6267.51
ENSMUSG00000016559	H3f3b	15081	H3 histone, family 3B	chr11:116021960-116024504	-	0.582903	0.253868	2.29609	0.0216709	0.268231	No	OK	4968.58	3932.13	6005.04	4269.69	3594.57	5742.56	6267.51
ENSMUSG00000016559	Gm12657	667250	predicted gene 12657	chr4:94593649-94600319	+	0.582903	0.253868	2.29609	0.0216709	0.268231	No	OK	4968.58	3932.13	6005.04	4269.69	3594.57	5742.56	6267.51
ENSMUSG00000034902	Pip5k1c	18717	phosphatidylinositol-4-phosphate 5-kinase, type 1 gamma	chr10:81292962-81319974	+	-0.800697	0.348864	-2.29515	0.0217244	0.268436	No	OK	1668.85	2162.85	1174.84	2391.88	1933.82	1232.64	1117.05
ENSMUSG00000024163	Mapk8ip3	30957	mitogen-activated protein kinase 8 interacting protein 3	chr17:24897505-24936977	-	-0.910218	0.396602	-2.29504	0.0217307	0.268436	No	OK	6245.43	8395.81	4095.04	8917	7874.62	5955.05	2235.04
ENSMUSG00000034994	Eef2	13629	eukaryotic translation elongation factor 2	chr10:81176630-81182509	+	-0.50139	0.218534	-2.29434	0.0217711	0.268669	No	OK	14045.9	16544.5	11547.3	16514.9	16574	10197.2	12897.3
ENSMUSG00000036550	Cnot1	234594	CCR4-NOT transcription complex, subunit 1	chr8:95719450-95807462	-	1.31835	0.574871	2.2933	0.021831	0.269141	No	OK	331.025	131.979	530.071	99.5545	164.403	638.544	421.599
ENSMUSG00000024776	Stambpl1	76630	STAM binding protein like 1	chr19:34192269-34240328	+	-1.31402	0.573401	-2.29162	0.0219276	0.270064	No	OK	398.972	637.273	160.671	483.183	791.363	224.412	96.93
ENSMUSG00000031865	Dctn1	13191	dynactin 1	chr6:83165923-83200117	+	-0.585707	0.25567	-2.29088	0.0219706	0.270326	No	OK	5828.13	7050.55	4605.7	6993.71	7107.4	4024.24	5187.17
ENSMUSG00000043673	Kcns3	238076	potassium voltage-gated channel, delayed-rectifier, subfamily S, member 3	chr12:11090201-11150373	-	-1.37309	0.599611	-2.28996	0.0220235	0.270708	No	OK	309.075	520.323	97.8261	289.223	751.423	56.374	139.278
ENSMUSG00000005813	Metap1	75624	methionyl aminopeptidase 1	chr3:138458959-138489382	-	0.966813	0.422342	2.28917	0.0220695	0.271005	No	OK	2126.49	1336.93	2916.05	838.489	1835.37	3304.39	2527.71
ENSMUSG00000047260	Emc6	66048	ER membrane protein complex subunit 6	chr11:73175502-73177042	-	0.759116	0.331757	2.28817	0.0221276	0.271433	No	OK	2722.36	1963.57	3481.15	1568.84	2358.3	3453.99	3508.3
ENSMUSG00000015790	Surf1	20930	surfeit gene 1	chr2:26913377-26916530	-	-0.952514	0.416341	-2.28782	0.022148	0.271433	No	OK	3305.44	4510.5	2100.39	4841.27	4179.73	1182.77	3018.01
ENSMUSG00000074582	Arfgef2	99371	ADP-ribosylation factor guanine nucleotide-exchange factor 2 (brefeldin A-inhibited)	chr2:166805580-166898051	+	-0.989907	0.432903	-2.28667	0.0222151	0.271856	No	OK	4533.83	6269.14	2798.52	7090.69	5447.59	4211.79	1385.25
ENSMUSG00000038276	Asic3	171209	acid-sensing (proton-gated) ion channel 3	chr5:24413450-24417834	+	-1.15974	0.507217	-2.28648	0.0222263	0.271856	No	OK	891.431	1316.54	466.324	1650.37	982.702	649.386	283.262
ENSMUSG00000026080	Chst10	98388	carbohydrate sulfotransferase 10	chr1:38863872-38898160	-	-1.38835	0.607465	-2.28548	0.0222849	0.272221	No	OK	437.361	773.396	101.327	222.281	1324.51	23.8506	178.803
ENSMUSG00000034570	Inpp5j	170835	inositol polyphosphate 5-phosphatase J	chr11:3494271-3504821	-	-1.38578	0.606492	-2.28491	0.0223184	0.272221	No	OK	176.612	316.967	36.2576	332.993	300.941	57.4582	15.0571
ENSMUSG00000024382	Ercc3	13872	excision repair cross-complementing rodent repair deficiency, complementation group 3	chr18:32240330-32270147	+	1.18323	0.517939	2.28449	0.022343	0.272221	No	OK	580.058	294.357	865.758	340.717	247.997	620.114	1111.4
ENSMUSG00000037075	Rnf139	75841	ring finger protein 139	chr15:58889228-58902390	+	-1.28491	0.562452	-2.28447	0.0223437	0.272221	No	OK	130.356	260.17	0.542058	54.0684	466.272	1.08412	0
ENSMUSG00000037997	Parp11	101187	poly (ADP-ribose) polymerase family, member 11	chr6:127453722-127494239	+	1.34113	0.587821	2.28152	0.0225175	0.27385	No	OK	412.12	150.339	673.901	240.304	60.3739	650.47	697.332
ENSMUSG00000034974	Dapk3	13144	death-associated protein kinase 3	chr10:81183917-81193197	+	1.14749	0.502964	2.28146	0.0225215	0.27385	No	OK	827.589	438.569	1216.61	617.066	260.072	1102.55	1330.67
ENSMUSG00000024927	Rela	19697	v-rel reticuloendotheliosis viral oncogene homolog A (avian)	chr19:5637489-5648130	+	-0.997729	0.437433	-2.28087	0.0225559	0.274	No	OK	1149.65	1594.76	704.526	1446.12	1743.41	508.45	900.602
ENSMUSG00000006241	Ccdc159	67119	coiled-coil domain containing 159	chr9:21927470-21935872	+	1.35368	0.593967	2.27904	0.0226646	0.275052	No	OK	252.733	30.3447	475.121	30.038	30.6514	918.246	31.9963
ENSMUSG00000002980	Bcam	57278	basal cell adhesion molecule	chr7:19756137-19770532	-	-0.751614	0.32992	-2.27817	0.0227166	0.275413	No	OK	11097.2	14158.7	8035.69	15263.6	13053.8	5326.26	10745.1
ENSMUSG00000033671	Cep350	74081	centrosomal protein 350	chr1:155844963-155973255	-	-1.28467	0.564063	-2.27753	0.0227547	0.275607	No	OK	548.115	862.294	233.935	1267.6	456.984	307.889	159.982
ENSMUSG00000044674	Fzd1	14362	frizzled class receptor 1	chr5:4753838-4758216	-	-1.28733	0.565463	-2.2766	0.0228102	0.27579	No	OK	142.753	283.337	2.16823	450.57	116.104	4.33646	0
ENSMUSG00000035776	Cd99l2	171486	CD99 antigen-like 2	chrX:71420059-71492849	-	0.642468	0.282238	2.27633	0.0228261	0.27579	No	OK	4263.8	3275.12	5252.48	2809.84	3740.4	5511.65	4993.31
ENSMUSG00000024924	Vldlr	22359	very low density lipoprotein receptor	chr19:27217019-27254231	+	-1.3574	0.596353	-2.27616	0.0228364	0.27579	No	OK	187.254	349.819	24.69	87.5393	612.099	39.0282	10.3518
ENSMUSG00000022619	Mapk8ip2	60597	mitogen-activated protein kinase 8 interacting protein 2	chr15:89453910-89462447	+	-0.802411	0.352718	-2.27494	0.0229096	0.276314	No	OK	6481.26	8408.15	4554.36	7081.25	9735.06	6041.78	3066.94
ENSMUSG00000027367	Stard7	99138	START domain containing 7	chr2:127270228-127298934	+	0.997801	0.438653	2.27469	0.0229243	0.276314	No	OK	1963.62	1202.57	2724.67	1711.31	693.836	2778.59	2670.75
ENSMUSG00000078851	Hist3h2a	319162	histone cluster 3, H2a	chr11:58954684-58955192	+	-1.31606	0.578929	-2.27326	0.0230104	0.277084	No	OK	518.596	833.698	203.494	1161.18	506.212	310.057	96.93
ENSMUSG00000026578	Ccdc181	74895	coiled-coil domain containing 181	chr1:164275597-164287847	+	-0.99903	0.439676	-2.2722	0.0230745	0.277586	No	OK	889.163	1234.4	543.924	1422.94	1045.86	606.021	481.827
ENSMUSG00000031903	Pla2g15	192654	phospholipase A2, group XV	chr8:106150398-106164715	+	1.24731	0.549168	2.27127	0.0231305	0.277991	No	OK	488.737	223.681	753.793	241.162	206.2	456.413	1051.17
ENSMUSG00000067714	Lpar5	381810	lysophosphatidic acid receptor 5	chr6:125067919-125082472	+	-1.37336	0.604783	-2.27083	0.0231571	0.278042	No	OK	131.951	239.159	24.7426	260.043	218.275	18.43	31.0553
ENSMUSG00000040035	Disp2	214240	dispatched homolog 2 (Drosophila)	chr2:118779718-118795175	+	-0.764843	0.336911	-2.27017	0.0231974	0.278235	No	OK	4246.68	5442.22	3051.13	4545.18	6339.26	3754.29	2347.97
ENSMUSG00000005069	Pex5	19305	peroxisomal biogenesis factor 5	chr6:124396815-124414863	-	-1.18185	0.520775	-2.26942	0.023243	0.278235	No	OK	626.976	936.897	317.054	1000.69	873.1	198.393	435.715
ENSMUSG00000048040	Arxes2	76976	adipocyte-related X-chromosome expressed sequence 2	chrX:135993819-135995359	+	0.904856	0.398754	2.26921	0.0232556	0.278235	No	OK	2972.7	1952.94	3992.46	1465.85	2440.04	5191.83	2793.09
ENSMUSG00000022095	Fam160b2	239170	family with sequence similarity 160, member B2	chr14:70583294-70599835	-	-1.24599	0.549159	-2.26891	0.0232737	0.278235	No	OK	742.058	1144.09	340.024	987.821	1300.36	532.301	147.748
ENSMUSG00000022788	Fgd4	224014	FYVE, RhoGEF and PH domain containing 4	chr16:16416914-16560219	-	1.34015	0.590803	2.26835	0.0233079	0.278235	No	OK	102.322	10.975	193.669	15.4481	6.50181	239.59	147.748
ENSMUSG00000027907	S100a11	20195	S100 calcium binding protein A11	chr3:93520495-93526288	+	-1.30479	0.575241	-2.26825	0.0233138	0.278235	No	OK	306.639	489.833	123.446	398.218	581.447	109.496	137.396
ENSMUSG00000056498	Tmem154	320782	transmembrane protein 154	chr3:84666191-84704575	+	-1.28171	0.565195	-2.26773	0.0233456	0.278235	No	OK	136.187	270.205	2.16823	408.517	131.894	4.33646	0
ENSMUSG00000061130	Ppm1b	19043	protein phosphatase 1B, magnesium dependent, beta isoform	chr17:84958000-85017128	+	0.798891	0.352304	2.26762	0.0233523	0.278235	No	OK	2239.31	1576.3	2902.31	1827.17	1325.44	3331.49	2473.13
ENSMUSG00000020072	Pbld2	67307	phenazine biosynthesis-like protein domain containing 2	chr10:63024511-63058812	+	1.26915	0.559832	2.26701	0.0233893	0.278409	No	OK	188.396	0	376.793	0	0	41.1964	712.389
ENSMUSG00000020072	Pbld1	68371	phenazine biosynthesis-like protein domain containing 1	chr10:63061616-63077536	+	1.26915	0.559832	2.26701	0.0233893	0.278409	No	OK	188.396	0	376.793	0	0	41.1964	712.389
ENSMUSG00000037217	Syn1	20964	synapsin I	chrX:20860510-20920918	-	-0.705872	0.311473	-2.26624	0.0234367	0.278706	No	OK	4618.57	5807.27	3429.87	6249.62	5364.92	2676.68	4183.05
ENSMUSG00000020955	Ap4s1	11782	adaptor-related protein complex AP-4, sigma 1	chr12:51690965-51738933	+	1.10355	0.487359	2.26435	0.0235528	0.279655	No	OK	1188.1	658.663	1717.54	538.968	778.359	971.368	2463.72
ENSMUSG00000030116	Mfap5	50530	microfibrillar associated protein 5	chr6:122513675-122529287	+	1.27298	0.562296	2.2639	0.0235803	0.279655	No	OK	115.788	0.893529	230.682	0.858229	0.92883	30.3552	431.009
ENSMUSG00000032549	Rab6b	270192	RAB6B, member RAS oncogene family	chr9:103112073-103185270	+	-0.522858	0.230991	-2.26354	0.0236023	0.279655	No	OK	17303.3	20523.1	14083.6	23538.6	17507.5	14813.4	13353.8
ENSMUSG00000028670	Lypla2	26394	lysophospholipase 2	chr4:135968224-135972594	-	-0.702877	0.310579	-2.26312	0.0236282	0.279655	No	OK	4057.56	5097.13	3017.99	5787.89	4406.37	2517.32	3518.65
ENSMUSG00000027273	Snap25	20614	synaptosomal-associated protein 25	chr2:136713449-136782428	+	0.485188	0.21439	2.26311	0.023629	0.279655	No	OK	16053.1	13291.8	18814.4	11780.9	14802.8	18501.5	19127.2
ENSMUSG00000030037	Mrpl53	68499	mitochondrial ribosomal protein L53	chr6:83109107-83109932	+	0.647853	0.286542	2.26094	0.0237631	0.280974	No	OK	4660.35	3568.95	5751.75	2948.87	4189.02	5690.53	5812.98
ENSMUSG00000048707	Tprn	97031	taperin	chr2:25262597-25269886	+	1.30385	0.576918	2.26002	0.0238199	0.281378	No	OK	474.528	189.842	759.215	296.089	83.5947	873.798	644.632
ENSMUSG00000021048	Mthfd1	108156	methylenetetrahydrofolate dehydrogenase (NADP+ dependent), methenyltetrahydrofolate cyclohydrolase, formyltetrahydrofolate synthase	chr12:76255231-76319820	+	1.37064	0.606816	2.25875	0.0238991	0.282045	No	OK	485.131	105.069	865.193	8.58229	201.556	511.703	1218.68
ENSMUSG00000006941	Eif1b	68969	eukaryotic translation initiation factor 1B	chr9:120492605-120495327	+	0.554431	0.245622	2.25725	0.0239924	0.282878	No	OK	10395.8	8336.8	12454.8	9086.93	7586.68	10816.2	14093.4
ENSMUSG00000061458	Nol10	217431	nucleolar protein 10	chr12:17348492-17430095	+	1.34509	0.59646	2.25513	0.0241252	0.284174	No	OK	485.82	164.47	807.171	280.641	48.2991	559.404	1054.94
ENSMUSG00000020741	Cluh	74148	clustered mitochondria (cluA/CLU1) homolog	chr11:74649494-74670847	+	-0.878183	0.38952	-2.25453	0.0241631	0.284351	No	OK	1440.21	1917.54	962.874	1536.23	2298.85	1022.32	903.426
ENSMUSG00000001802	Lrp3	435965	low density lipoprotein receptor-related protein 3	chr7:35200877-35215345	-	-1.36599	0.606407	-2.2526	0.0242843	0.285507	No	OK	521.6	933.121	110.079	1239.28	626.96	213.571	6.58748
ENSMUSG00000033060	Lmo7	380928	LIM domain only 7	chr14:101729927-101934693	+	1.26785	0.562955	2.25214	0.0243137	0.285583	No	OK	108.361	1.28734	215.434	2.57469	0	269.945	160.923
ENSMUSG00000015189	Casd1	213819	CAS1 domain containing 1	chr6:4601065-4643381	+	1.11443	0.49505	2.25114	0.0243764	0.285831	No	OK	647.737	353.797	941.677	329.56	378.034	1186.02	697.332
ENSMUSG00000038544	Inip	66209	INTS3 and NABP interacting protein	chr4:59769646-59783855	-	1.14234	0.507465	2.25107	0.0243808	0.285831	No	OK	491.135	259.746	722.524	278.924	240.567	724.19	720.858
ENSMUSG00000074238	Ap1ar	211556	adaptor-related protein complex 1 associated regulatory protein	chr3:127807264-127837492	-	0.716376	0.318385	2.25003	0.0244471	0.286249	No	OK	5827.7	4301.17	7354.24	5448.04	3154.31	7785.04	6923.44
ENSMUSG00000022037	Clu	12759	clusterin	chr14:65968482-65981548	+	-0.872053	0.387616	-2.24979	0.0244626	0.286249	No	OK	1517.75	2016.96	1018.54	1749.93	2283.99	839.106	1197.98
ENSMUSG00000038886	Man2a2	140481	mannosidase 2, alpha 2	chr7:80349096-80371375	-	1.16095	0.516162	2.24921	0.0244994	0.28641	No	OK	958.528	494.995	1422.06	724.345	265.645	1770.36	1073.76
ENSMUSG00000001783	Rtcb	28088	RNA 2',3'-cyclic phosphate and 5'-OH ligase	chr10:85938636-85957793	-	0.577096	0.256685	2.24827	0.0245592	0.286653	No	OK	4903.21	3889.27	5917.15	3493.85	4284.69	5836.88	5997.43
ENSMUSG00000085396	Firre	103012	functional intergenic repeating RNA element	chrX:50563119-50635321	-	1.26262	0.561624	2.24816	0.0245663	0.286653	No	OK	109.264	0.92883	217.598	0	1.85766	324.151	111.046
ENSMUSG00000026409	Pfkfb2	18640	6-phosphofructo-2-kinase/fructose-2,6-biphosphatase 2	chr1:130692254-130715821	-	-1.36532	0.607456	-2.2476	0.0246016	0.286778	No	OK	332.579	585.868	79.2908	1066.78	104.958	60.7105	97.8711
ENSMUSG00000070738	Dgkd	227333	diacylglycerol kinase, delta	chr1:87853286-87944489	+	1.08529	0.482938	2.24726	0.0246231	0.286778	No	OK	765.672	431.131	1100.21	312.395	549.867	957.274	1243.15
ENSMUSG00000048878	Hexim1	192231	hexamethylene bis-acetamide inducible 1	chr11:103116324-103119724	+	0.742468	0.330482	2.24662	0.0246644	0.28697	No	OK	2077.05	1510.57	2643.54	1313.95	1707.19	2625.73	2661.34
ENSMUSG00000044667	Plppr4	229791	phospholipid phosphatase related 4	chr3:117319145-117360876	-	1.28116	0.570352	2.24626	0.0246871	0.28697	No	OK	151.616	5.61379	297.619	10.2987	0.92883	60.7105	534.527
ENSMUSG00000027935	Rab13	68328	RAB13, member RAS oncogene family	chr3:90220783-90226387	+	1.25459	0.558609	2.24592	0.0247089	0.28697	No	OK	154.798	0	309.597	0	0	63.9628	555.23
ENSMUSG00000025795	Rassf3	192678	Ras association (RalGDS/AF-6) domain family member 3	chr10:121410350-121476250	-	0.97504	0.434543	2.24383	0.0248436	0.288224	No	OK	1624.93	1010.36	2239.51	1100.25	920.47	3056.12	1422.9
ENSMUSG00000062591	Tubb4a	22153	tubulin, beta 4A class IVA	chr17:57080065-57087782	-	-0.842246	0.375412	-2.24352	0.0248633	0.288224	No	OK	4621.97	6081.24	3162.69	7255.47	4907.01	2107.52	4217.87
ENSMUSG00000030499	Kctd15	233107	potassium channel tetramerisation domain containing 15	chr7:34639015-34652841	-	-1.22832	0.547669	-2.24282	0.0249087	0.288482	No	OK	418.171	641.536	194.805	797.294	485.778	221.16	168.451
ENSMUSG00000027375	Mal	17153	myelin and lymphocyte protein, T cell differentiation protein	chr2:127633225-127656695	-	-1.08701	0.484898	-2.24172	0.0249792	0.288822	No	OK	669.684	963.381	375.988	1169.77	756.996	414.132	337.844
ENSMUSG00000018102	Hist1h2bc	68024	histone cluster 1, H2bc	chr13:23684198-23684667	+	0.758834	0.338533	2.24154	0.0249912	0.288822	No	OK	2682.44	1932.22	3432.65	1743.92	2120.52	2768.83	4096.47
ENSMUSG00000036890	Gtdc1	227835	glycosyltransferase-like domain containing 1	chr2:44564411-44861622	-	1.30438	0.581979	2.24128	0.0250078	0.288822	No	OK	117.776	9.18239	226.369	2.57469	15.7901	129.01	323.727
ENSMUSG00000042116	Vwa1	246228	von Willebrand factor A domain containing 1	chr4:155768494-155774561	-	1.32866	0.593036	2.24044	0.0250622	0.289181	No	OK	243.651	30.0811	457.22	2.57469	57.5874	218.991	695.449
ENSMUSG00000025220	Mgea5	76055	meningioma expressed antigen 5 (hyaluronidase)	chr19:45750258-45783291	-	0.830482	0.370909	2.23904	0.025153	0.28941	No	OK	2021.56	1393.69	2649.43	1186.07	1601.3	2130.29	3168.58
ENSMUSG00000045248	Med26	70625	mediator complex subunit 26	chr8:72494558-72548310	-	-1.28316	0.573129	-2.23887	0.0251644	0.28941	No	OK	102.266	199.754	4.77687	258.327	141.182	1.08412	8.46961
ENSMUSG00000024560	Cxxc1	74322	CXXC finger 1 (PHD domain)	chr18:74216211-74221491	+	-1.3398	0.598445	-2.2388	0.025169	0.28941	No	OK	122.411	226.483	18.3396	127.876	325.09	14.0935	22.5856
ENSMUSG00000040699	Limd2	67803	LIM domain containing 2	chr11:106156255-106160142	-	0.983888	0.439491	2.2387	0.0251757	0.28941	No	OK	2240.42	1382.48	3098.36	1424.66	1340.3	1717.24	4479.49
ENSMUSG00000030616	Sytl2	83671	synaptotagmin-like 2	chr7:90302354-90410719	+	1.12138	0.500986	2.23835	0.0251985	0.28941	No	OK	794.294	429.166	1159.42	529.527	328.806	784.9	1533.94
ENSMUSG00000021816	Ppp3cb	19056	protein phosphatase 3, catalytic subunit, beta isoform	chr14:20499363-20546573	-	0.941197	0.420701	2.23721	0.0252726	0.289993	No	OK	3879.33	2475.49	5283.16	1633.21	3317.78	7110.72	3455.6
ENSMUSG00000039844	Rapgef1	107746	Rap guanine nucleotide exchange factor (GEF) 1	chr2:29619719-29740363	+	-1.30226	0.582803	-2.23447	0.025452	0.291379	No	OK	707.275	1139.01	275.535	908.006	1370.02	474.843	76.2265
ENSMUSG00000045316	Fahd1	68636	fumarylacetoacetate hydrolase domain containing 1	chr17:24848895-24850302	-	1.27655	0.571432	2.23395	0.0254865	0.291379	No	OK	852.021	356.81	1347.23	572.439	141.182	700.339	1994.12
ENSMUSG00000002486	Tchp	77832	trichoplein, keratin filament binding	chr5:114707778-114722327	+	-1.33711	0.598588	-2.23377	0.0254981	0.291379	No	OK	195.465	361.177	29.7529	82.39	639.964	44.4488	15.0571
ENSMUSG00000028617	Lrrc42	77809	leucine rich repeat containing 42	chr4:107233513-107253533	-	-1.122	0.502307	-2.23369	0.0255038	0.291379	No	OK	717.889	1048.57	387.213	1277.9	819.228	498.693	275.733
ENSMUSG00000029544	Cabp1	29867	calcium binding protein 1	chr5:115168690-115186121	-	-0.994323	0.44517	-2.23358	0.0255106	0.291379	No	OK	1533.43	2129.55	937.302	2445.09	1814	591.927	1282.68
ENSMUSG00000037111	Setd7	73251	SET domain containing (lysine methyltransferase) 7	chr3:51515317-51560823	-	0.898873	0.402581	2.23278	0.0255638	0.291718	No	OK	1552	1021.22	2082.77	1107.12	935.331	2620.31	1545.23
ENSMUSG00000058230	Arhgap35	232906	Rho GTPase activating protein 35	chr7:16494472-16614993	-	-0.944387	0.423089	-2.23212	0.0256069	0.291942	No	OK	1221.7	1666.13	777.267	1935.31	1396.96	612.526	942.009
ENSMUSG00000053746	Ptrh1	329384	peptidyl-tRNA hydrolase 1 homolog	chr2:32775820-32777593	+	0.892689	0.400116	2.23107	0.0256762	0.292464	No	OK	1216.81	804.192	1629.43	659.12	949.264	1582.81	1676.04
ENSMUSG00000038023	Atp6v0a2	21871	ATPase, H+ transporting, lysosomal V0 subunit A2	chr5:124629051-124724455	+	1.28047	0.574035	2.23066	0.0257039	0.292511	No	OK	670.438	277.005	1063.87	288.365	265.645	1775.78	351.96
ENSMUSG00000003847	Nfat5	54446	nuclear factor of activated T cells 5	chr8:107293469-107379517	+	0.822586	0.368914	2.22975	0.025764	0.292672	No	OK	1639.85	1135.72	2143.98	1033.31	1238.13	1800.72	2487.24
ENSMUSG00000022237	Ankrd33b	67434	ankyrin repeat domain 33B	chr15:31323954-31367759	-	1.24707	0.559373	2.2294	0.025787	0.292672	No	OK	94.678	0.464415	188.891	0	0.92883	102.991	274.792
ENSMUSG00000024925	Rnaseh2c	68209	ribonuclease H2, subunit C	chr19:5601872-5602959	+	0.928389	0.416434	2.22938	0.0257886	0.292672	No	OK	1656.48	1066.62	2246.33	1166.33	966.912	1540.53	2952.13
ENSMUSG00000025738	Fbxl16	214931	F-box and leucine-rich repeat protein 16	chr17:25809084-25821265	+	-0.728501	0.327155	-2.22678	0.0259622	0.294373	No	OK	3390	4296.51	2483.49	3325.64	5267.39	2439.26	2527.71
ENSMUSG00000050555	Hyls1	76832	hydrolethalus syndrome 1	chr9:35560820-35570069	-	-1.25886	0.565652	-2.22549	0.0260481	0.295077	No	OK	148.622	293.45	3.79441	385.345	201.556	7.58881	0
ENSMUSG00000004771	Rab11a	53869	RAB11A, member RAS oncogene family	chr9:64715299-64737756	-	0.714397	0.321073	2.22503	0.0260794	0.295079	No	OK	8546.51	6310.79	10782.2	7387.63	5233.95	7958.5	13606
ENSMUSG00000018574	Acadvl	11370	acyl-Coenzyme A dehydrogenase, very long chain	chr11:70010182-70015428	-	-1.24169	0.558119	-2.22478	0.0260958	0.295079	No	OK	193.869	387.267	0.470534	757.816	16.7189	0	0.941068
ENSMUSG00000028894	Inpp5b	16330	inositol polyphosphate-5-phosphatase B	chr4:124741849-124801511	+	-1.26683	0.569644	-2.2239	0.0261555	0.295234	No	OK	413.341	651.055	175.626	396.502	905.609	215.739	135.514
ENSMUSG00000027177	Hipk3	15259	homeodomain interacting protein kinase 3	chr2:104426481-104494489	-	1.05913	0.476437	2.22301	0.026215	0.295234	No	OK	1684.02	968.921	2399.12	1102.82	835.018	3571.08	1227.15
ENSMUSG00000032890	Rims3	242662	regulating synaptic membrane exocytosis 3	chr4:120877868-120891560	+	-0.684471	0.307904	-2.223	0.0262157	0.295234	No	OK	5325.38	6653.51	3997.25	8065.63	5241.39	4451.38	3543.12
ENSMUSG00000039753	Fbxl5	242960	F-box and leucine-rich repeat protein 5	chr5:43757748-43782149	-	0.899101	0.404506	2.22271	0.0262352	0.295234	No	OK	1224.06	804.747	1643.38	769.831	839.662	1965.5	1321.26
ENSMUSG00000029128	Rab28	100972	RAB28, member RAS oncogene family	chr5:41626986-41708179	-	1.07318	0.482869	2.22251	0.0262488	0.295234	No	OK	1921.08	1089.91	2752.26	509.788	1670.04	2362.29	3142.23
ENSMUSG00000078622	Ccdc47	67163	coiled-coil domain containing 47	chr11:106199355-106216367	-	0.81061	0.364814	2.22198	0.0262844	0.295234	No	OK	1524.2	1063.17	1985.23	1193.8	932.545	1840.83	2129.64
ENSMUSG00000048911	Rnf24	51902	ring finger protein 24	chr2:131298487-131352892	-	1.34826	0.606831	2.2218	0.026297	0.295234	No	OK	321.441	72.099	570.783	87.5393	56.6586	1055.93	85.6372
ENSMUSG00000075316	Scn9a	20274	sodium channel, voltage-gated, type IX, alpha	chr2:66480080-66634962	-	-0.615254	0.276959	-2.22146	0.0263198	0.295234	No	OK	7990.92	9763.77	6218.08	10525.3	9002.22	7424.03	5012.13
ENSMUSG00000032812	Arap1	69710	ArfGAP with RhoGAP domain, ankyrin repeat and PH domain 1	chr7:101378121-101412586	+	0.767205	0.345368	2.22141	0.0263233	0.295234	No	OK	2380.91	1705.26	3056.56	1525.93	1884.6	3615.53	2497.6
ENSMUSG00000031622	Sin3b	20467	transcriptional regulator, SIN3B (yeast)	chr8:72723269-72758203	+	1.01208	0.455963	2.21966	0.0264419	0.295841	No	OK	1663.31	999.641	2326.99	807.593	1191.69	1386.58	3267.39
ENSMUSG00000026019	Wdr12	57750	WD repeat domain 12	chr1:60076867-60098500	-	1.27638	0.575047	2.21961	0.0264451	0.295841	No	OK	601.852	248.577	955.126	87.5393	409.614	933.424	976.829
ENSMUSG00000021983	Atp8a2	50769	ATPase, aminophospholipid transporter-like, class I, type 8A, member 2	chr14:59647740-60086834	-	-0.689336	0.310573	-2.21956	0.0264488	0.295841	No	OK	2123.53	2657.53	1589.54	2751.48	2563.57	1541.61	1637.46
ENSMUSG00000021983	LOC108168164	108168164	uncharacterized LOC108168164	NA	NA	-0.689336	0.310573	-2.21956	0.0264488	0.295841	No	OK	2123.53	2657.53	1589.54	2751.48	2563.57	1541.61	1637.46
ENSMUSG00000028145	Them4	75778	thioesterase superfamily member 4	chr3:94310131-94332532	+	-1.23099	0.554699	-2.2192	0.0264733	0.295849	No	OK	539.306	832.153	246.459	780.988	883.317	126.842	366.076
ENSMUSG00000096188	Cmtm4	97487	CKLF-like MARVEL transmembrane domain containing 4	chr8:104348192-104395807	-	1.32619	0.597715	2.21877	0.0265024	0.295908	No	OK	291.656	44.0135	539.298	2.57469	85.4523	642.881	435.715
ENSMUSG00000052305	Hbb-bs	100503605	hemoglobin, beta adult s chain	chr7:103826522-103827928	-	1.29076	0.58199	2.21784	0.026566	0.296351	No	OK	10514.3	4155.48	16873.1	3977.03	4333.92	6314.98	27431.2
ENSMUSG00000052305	Hbb-b1	15129	hemoglobin, beta adult major chain	chr7:103826531-103827929	-	1.29076	0.58199	2.21784	0.026566	0.296351	No	OK	10514.3	4155.48	16873.1	3977.03	4333.92	6314.98	27431.2
ENSMUSG00000052305	Hbb-b2	15130	hemoglobin, beta adult minor chain	chr7:103812523-103813923	-	1.29076	0.58199	2.21784	0.026566	0.296351	No	OK	10514.3	4155.48	16873.1	3977.03	4333.92	6314.98	27431.2
ENSMUSG00000021113	Snapc1	75627	small nuclear RNA activating complex, polypeptide 1	chr12:73964529-73984820	+	0.858899	0.387347	2.21739	0.0265967	0.296428	No	OK	1577.85	1066.34	2089.35	1252.16	880.53	1771.45	2407.25
ENSMUSG00000023075	Akirin1	68050	akirin 1	chr4:123735194-123750299	-	-0.994806	0.448766	-2.21676	0.0266397	0.296547	No	OK	1083.44	1506.13	660.741	1952.47	1059.79	722.021	599.461
ENSMUSG00000020464	Pnpt1	71701	polyribonucleotide nucleotidyltransferase 1	chr11:29130750-29161828	+	-1.22916	0.554551	-2.2165	0.0266573	0.296547	No	OK	429.411	662.145	196.676	860.803	463.486	235.253	158.099
ENSMUSG00000021752	Kctd6	71393	potassium channel tetramerisation domain containing 6	chr14:8214080-8223569	+	0.956143	0.431449	2.21612	0.0266832	0.296547	No	OK	1368.67	861.635	1875.7	583.596	1139.67	1799.63	1951.78
ENSMUSG00000031342	Gpm6b	14758	glycoprotein m6b	chrX:166344552-166389033	+	1.33547	0.60274	2.21567	0.0267139	0.296547	No	OK	504.65	158.523	850.777	30.038	287.008	977.873	723.682
ENSMUSG00000032849	Abcc4	239273	ATP-binding cassette, sub-family C (CFTR/MRP), member 4	chr14:118482691-118706219	-	-1.28791	0.581321	-2.21549	0.0267267	0.296547	No	OK	539.57	864.738	214.402	1298.5	430.977	111.664	317.14
ENSMUSG00000051989	Smim11	68936	small integral membrane protein 11	chr16:92301302-92313041	+	1.02777	0.463997	2.21503	0.0267578	0.296628	No	OK	1225.06	725.254	1724.87	974.948	475.561	2088.01	1361.73
ENSMUSG00000044475	Ascc1	69090	activating signal cointegrator 1 complex subunit 1	chr10:60002804-60099990	+	1.16149	0.524615	2.21398	0.0268298	0.296968	No	OK	462.188	235.734	688.641	196.534	274.934	638.544	738.739
ENSMUSG00000059493	Nhs	195727	Nance-Horan syndrome (human)	chrX:161836429-162159441	-	-1.30542	0.589661	-2.21385	0.0268391	0.296968	No	OK	133.225	251.363	15.0872	87.5393	415.187	7.58881	22.5856
ENSMUSG00000032475	Nck1	17973	non-catalytic region of tyrosine kinase adaptor protein 1	chr9:100494301-100546134	-	1.33668	0.603866	2.21354	0.0268603	0.296968	No	OK	214.225	41.067	387.383	40.3368	41.7973	693.834	80.9319
ENSMUSG00000028096	Gpr89	67549	G protein-coupled receptor 89	chr3:96871065-96905298	-	-1.16387	0.525936	-2.21296	0.0269006	0.297025	No	OK	834.231	1244.46	423.998	1539.66	949.264	621.199	226.797
ENSMUSG00000031059	Ndufb11	104130	NADH dehydrogenase (ubiquinone) 1 beta subcomplex, 11	chrX:20615325-20617564	-	0.759613	0.343285	2.21277	0.0269132	0.297025	No	OK	5538.4	3983.59	7093.21	2860.48	5106.7	5918.19	8268.23
ENSMUSG00000034533	Scn10a	20264	sodium channel, voltage-gated, type X, alpha	chr9:119608455-119719032	-	-0.564784	0.255382	-2.21153	0.0269991	0.297709	No	OK	14749.4	17734.7	11764	21268.6	14200.9	12013.1	11514.9
ENSMUSG00000029560	Snx8	231834	sorting nexin 8	chr5:140340292-140389308	-	1.26781	0.57344	2.21088	0.0270444	0.297944	No	OK	495.665	207.532	783.799	91.8305	323.233	682.993	884.604
ENSMUSG00000006782	Cnp	12799	2',3'-cyclic nucleotide 3' phosphodiesterase	chr11:100574938-100581739	+	-0.784524	0.355022	-2.20979	0.0271196	0.298507	No	OK	1672.65	2160.15	1185.16	2333.52	1986.77	1324.79	1045.53
ENSMUSG00000018411	Mapt	17762	microtubule-associated protein tau	chr11:104231435-104332089	+	-0.449968	0.203679	-2.2092	0.0271608	0.298696	No	OK	12023.1	13937.5	10108.7	13166.9	14708	10430.3	9787.11
ENSMUSG00000024012	Mtch1	56462	mitochondrial carrier 1	chr17:29332075-29347904	-	-0.435051	0.197065	-2.20765	0.0272685	0.299396	No	OK	18948.5	21861.8	16035.2	21003.4	22720.1	14910.9	17159.4
ENSMUSG00000058351	Smim4	66487	small integral membrane protein 4	chr14:31124504-31128930	-	1.3047	0.591006	2.20759	0.0272725	0.299396	No	OK	329.328	121.583	537.073	171.646	71.5199	709.012	365.135
ENSMUSG00000032625	Thsd7a	330267	thrombospondin, type I, domain containing 7A	chr6:12311607-12749253	-	-0.817677	0.370664	-2.20598	0.0273854	0.300298	No	OK	1412.93	1845.51	980.347	1808.29	1882.74	852.115	1108.58
ENSMUSG00000028759	Hp1bp3	15441	heterochromatin protein 1, binding protein 3	chr4:138217126-138244682	+	0.715436	0.324354	2.20573	0.0274031	0.300298	No	OK	2211.72	1631.25	2792.19	1823.74	1438.76	2939.04	2645.34
ENSMUSG00000007029	Vars	22321	valyl-tRNA synthetase	chr17:35000906-35016329	+	-1.21258	0.550178	-2.20397	0.0275263	0.301382	No	OK	582.27	891.604	272.937	1300.22	482.991	328.487	217.387
ENSMUSG00000016181	Diexf	215193	digestive organ expansion factor homolog (zebrafish)	chr1:193104402-193130251	-	-1.33814	0.607454	-2.20286	0.0276046	0.301974	No	OK	252.783	443.037	62.5284	260.043	626.031	20.5982	104.459
ENSMUSG00000005899	Smpd4	77626	sphingomyelin phosphodiesterase 4	chr16:17619353-17644830	+	1.33345	0.605842	2.20099	0.0277369	0.303154	No	OK	233.311	67.8784	398.743	77.2406	58.5163	609.273	188.214
ENSMUSG00000024150	Mcfd2	193813	multiple coagulation factor deficiency 2	chr17:87254442-87265947	-	-0.66659	0.302923	-2.20053	0.0277695	0.303244	No	OK	4928.61	6124.25	3732.97	7113	5135.5	3169.96	4295.98
ENSMUSG00000058897	Col25a1	77018	collagen, type XXV, alpha 1	chr3:130180844-130599883	+	1.25307	0.569717	2.19946	0.027845	0.303576	No	OK	105.337	4.60885	206.064	0.858229	8.35947	127.926	284.203
ENSMUSG00000035770	Dync1li2	234663	dynein, cytoplasmic 1 light intermediate chain 2	chr8:104417673-104443047	-	0.884927	0.402348	2.19941	0.0278488	0.303576	No	OK	9462.01	6273.35	12650.7	5204.3	7342.4	18677.2	6624.18
ENSMUSG00000033356	Pus7l	78895	pseudouridylate synthase 7-like	chr15:94522639-94543507	-	-1.23001	0.559372	-2.19891	0.0278843	0.303697	No	OK	103.355	205.626	1.08412	284.932	126.321	2.16823	0
ENSMUSG00000074916	Chst14	72136	carbohydrate (N-acetylgalactosamine 4-0) sulfotransferase 14	chr2:118926496-118928583	+	-1.27842	0.581923	-2.19689	0.028028	0.304949	No	OK	369.635	591.594	147.677	871.102	312.087	134.43	160.923
ENSMUSG00000032202	Rab27a	11891	RAB27A, member RAS oncogene family	chr9:73044809-73097614	+	1.09224	0.497237	2.19661	0.0280483	0.304949	No	OK	816.057	451.032	1181.08	607.626	294.439	1398.51	963.654
ENSMUSG00000006412	Pfdn2	18637	prefoldin 2	chr1:171345698-171358170	+	0.745563	0.339637	2.19518	0.028151	0.305798	No	OK	2982.08	2161.24	3802.92	1798.85	2523.63	4451.38	3154.46
ENSMUSG00000026023	Cdk15	271697	cyclin-dependent kinase 15	chr1:59256906-59352369	+	-0.735916	0.335883	-2.19099	0.0284528	0.308806	No	OK	3757.52	4776.75	2738.29	5842.82	3710.67	3127.67	2348.91
ENSMUSG00000002006	Pdzd4	245469	PDZ domain containing 4	chrX:73793356-73824969	-	1.17739	0.537596	2.1901	0.0285173	0.309236	No	OK	587.65	290.03	885.269	186.236	393.824	1115.56	654.984
ENSMUSG00000025269	Apex2	77622	apurinic/apyrimidinic endonuclease 2	chrX:150571506-150588155	-	-1.21813	0.556338	-2.18956	0.0285563	0.309389	No	OK	249.463	497.914	1.01259	992.112	3.71532	1.08412	0.941068
ENSMUSG00000024286	Ccny	67974	cyclin Y	chr18:9314043-9450150	-	-0.954958	0.43627	-2.18891	0.0286031	0.309627	No	OK	1349.78	1851.52	848.044	1233.27	2469.76	865.125	830.963
ENSMUSG00000061904	Slc25a3	18674	solute carrier family 25 (mitochondrial carrier, phosphate carrier), member 3	chr10:91116577-91123963	-	0.446802	0.204191	2.18815	0.0286584	0.309955	No	OK	11379.5	9579.77	13179.3	9545.22	9614.31	13959.1	12399.5
ENSMUSG00000001924	Uba1	22201	ubiquitin-like modifier activating enzyme 1	chrX:20658301-20683179	+	-0.785295	0.359052	-2.18713	0.0287328	0.31049	No	OK	4527.98	5852.62	3203.33	5993.87	5711.37	2117.28	4289.39
ENSMUSG00000005506	Celf1	13046	CUGBP, Elav-like family member 1	chr2:90940396-91019497	+	0.868017	0.397076	2.18602	0.0288141	0.311097	No	OK	2855.6	1913.98	3797.21	1927.58	1900.39	5213.51	2380.9
ENSMUSG00000009394	Syn2	20965	synapsin II	chr6:115134901-115276563	+	-0.714265	0.326873	-2.18515	0.0288781	0.311517	No	OK	5692.5	7185.83	4199.17	8413.22	5958.44	5194	3204.34
ENSMUSG00000022661	Cd200	17470	CD200 antigen	chr16:45382134-45409053	-	1.15507	0.528791	2.18436	0.0289355	0.311688	No	OK	1370.31	697.501	2043.11	260.902	1134.1	2333.02	1753.21
ENSMUSG00000031107	Rbmx2	209003	RNA binding motif protein, X-linked 2	chrX:48695003-48710719	+	1.1467	0.524988	2.18425	0.0289441	0.311688	No	OK	430.225	221.53	638.919	225.714	217.346	626.619	651.219
ENSMUSG00000029636	Wasf3	245880	WAS protein family, member 3	chr5:146385005-146471125	+	1.15719	0.530214	2.18249	0.0290735	0.312686	No	OK	466.725	236.62	696.829	254.036	219.204	855.368	538.291
ENSMUSG00000020516	Rps6kb1	72508	ribosomal protein S6 kinase, polypeptide 1	chr11:86513982-86544807	-	1.15507	0.529334	2.18212	0.0291008	0.312686	No	OK	869.37	442.168	1296.57	236.013	648.323	909.573	1683.57
ENSMUSG00000036198	Arhgap36	75404	Rho GTPase activating protein 36	chrX:49470449-49500250	+	-1.17493	0.538474	-2.18196	0.0291123	0.312686	No	OK	529.213	797.219	261.207	501.206	1093.23	286.207	236.208
ENSMUSG00000004934	Pias4	59004	protein inhibitor of activated STAT 4	chr10:81153965-81167720	-	-0.932253	0.427326	-2.1816	0.0291393	0.312706	No	OK	855.695	1164.45	546.939	1125.14	1203.76	501.946	591.932
ENSMUSG00000037808	Fam76b	72826	family with sequence similarity 76, member B	chr9:13827726-13846522	+	1.26704	0.581551	2.17872	0.0293524	0.314721	No	OK	134.633	12.0042	257.262	1.71646	22.2919	240.674	273.851
ENSMUSG00000002477	Snrpd1	20641	small nuclear ribonucleoprotein D1	chr18:10617795-10628230	+	0.781626	0.359037	2.17701	0.02948	0.315576	No	OK	2004.49	1420.8	2588.18	1543.1	1298.5	2093.43	3082.94
ENSMUSG00000048232	Fbxo10	269529	F-box protein 10	chr4:45034247-45084604	-	1.24561	0.572341	2.17634	0.0295302	0.315576	No	OK	113.176	6.47202	219.879	12.0152	0.92883	187.552	252.206
ENSMUSG00000004568	Arhgef18	102098	rho/rac guanine nucleotide exchange factor (GEF) 18	chr8:3393007-3456600	+	-1.16327	0.534515	-2.1763	0.0295327	0.315576	No	OK	876.714	1313.88	439.552	1105.4	1522.35	678.657	200.448
ENSMUSG00000037902	Sirpa	19261	signal-regulatory protein alpha	chr2:129593168-129632228	+	-1.16503	0.535328	-2.17629	0.0295336	0.315576	No	OK	1104.83	1657.23	552.436	1203.24	2111.23	870.545	234.326
ENSMUSG00000043909	Trp53bp1	27223	transformation related protein 53 binding protein 1	chr2:121194834-121271407	-	-1.09009	0.50098	-2.17592	0.029561	0.315597	No	OK	848.784	1229.71	467.855	1186.93	1272.5	273.197	662.512
ENSMUSG00000025318	Jph3	57340	junctophilin 3	chr8:121730558-121791083	+	-0.952048	0.437717	-2.17503	0.0296276	0.315785	No	OK	3402.99	4665.85	2140.13	5253.22	4078.49	3182.96	1097.29
ENSMUSG00000019362	D8Ertd738e	101966	DNA segment, Chr 8, ERATO Doi 738, expressed	chr8:84246234-84249761	-	0.476223	0.218952	2.17501	0.0296294	0.315785	No	OK	8273.06	6873.76	9672.35	7080.39	6667.14	9087.06	10257.6
ENSMUSG00000030042	Pole4	66979	polymerase (DNA-directed), epsilon 4 (p12 subunit)	chr6:82646711-82652865	-	1.09824	0.50521	2.17383	0.0297176	0.31596	No	OK	880.382	480.625	1280.14	272.059	689.192	1138.32	1421.95
ENSMUSG00000034341	Wbp2	22378	WW domain binding protein 2	chr11:116078572-116086964	-	-0.628134	0.28897	-2.1737	0.0297278	0.31596	No	OK	8179.14	10040.8	6317.48	9006.25	11075.4	4965.25	7669.71
ENSMUSG00000004268	Emg1	14791	EMG1 N1-specific pseudouridine methyltransferase	chr6:124704369-124712178	-	0.823845	0.37901	2.17367	0.0297296	0.31596	No	OK	1890.39	1304.45	2476.34	1041.03	1567.86	2095.6	2857.08
ENSMUSG00000033031	C330027C09Rik	224171	RIKEN cDNA C330027C09 gene	chr16:48994187-49019705	+	-1.20466	0.554266	-2.17344	0.0297476	0.31596	No	OK	108.093	216.185	0	254.036	178.335	0	0
ENSMUSG00000062006	Gm4705	100043876	predicted gene 4705	NA	NA	0.619735	0.28524	2.17268	0.0298041	0.316168	No	OK	2930.27	2273.06	3587.49	2388.45	2157.67	3774.89	3400.08
ENSMUSG00000062006	Rpl34-ps1	619547	ribosomal protein L34, pseudogene 1	chr3:130726836-130730329	-	0.619735	0.28524	2.17268	0.0298041	0.316168	No	OK	2930.27	2273.06	3587.49	2388.45	2157.67	3774.89	3400.08
ENSMUSG00000062006	Rpl34	68436	ribosomal protein L34	chr3:130726826-130730337	-	0.619735	0.28524	2.17268	0.0298041	0.316168	No	OK	2930.27	2273.06	3587.49	2388.45	2157.67	3774.89	3400.08
ENSMUSG00000016257	Slmo2	66390	slowmo homolog 2 (Drosophila)	chr2:174465090-174472941	-	1.07251	0.493747	2.17219	0.029841	0.316168	No	OK	1425.11	800.6	2049.63	836.773	764.427	976.789	3122.46
ENSMUSG00000029407	Uso1	56041	USO1 vesicle docking factor	chr5:92137937-92202795	+	0.684094	0.314937	2.17216	0.0298435	0.316168	No	OK	2067.46	1550.2	2584.71	1637.5	1462.91	2540.08	2629.34
ENSMUSG00000026036	Nif3l1	65102	Ngg1 interacting factor 3-like 1 (S. pombe)	chr1:58445150-58462276	+	-1.29689	0.597202	-2.17161	0.0298854	0.316342	No	OK	267.947	441.387	94.5062	390.494	492.28	134.43	54.582
ENSMUSG00000059552	Trp53	22059	transformation related protein 53	chr11:69580358-69591873	+	-1.27593	0.587731	-2.17093	0.0299362	0.316515	No	OK	106.035	199.99	12.0796	83.2482	316.731	11.9253	12.2339
ENSMUSG00000001445	Mrpl10	107732	mitochondrial ribosomal protein L10	chr11:97041585-97049213	+	-1.14843	0.529058	-2.17072	0.0299527	0.316515	No	OK	758.108	1128.84	387.378	1279.62	978.058	201.646	573.111
ENSMUSG00000002871	Tpra1	24100	transmembrane protein, adipocyte asscociated 1	chr6:88902250-88912240	+	-1.02929	0.474471	-2.16934	0.030057	0.317348	No	OK	1419.88	2006.61	833.14	1922.43	2090.8	446.656	1219.62
ENSMUSG00000027472	Pdrg1	68559	p53 and DNA damage regulated 1	chr2:153008889-153015383	-	0.547917	0.252692	2.16832	0.0301345	0.317741	No	OK	9905.11	7960.68	11849.5	7166.21	8755.15	10192.9	13506.2
ENSMUSG00000038370	Pcp4l1	66425	Purkinje cell protein 4-like 1	chr1:171173263-171196268	-	-0.785696	0.362377	-2.16818	0.0301453	0.317741	No	OK	1577.04	2039.44	1114.63	2197.07	1881.81	1254.32	974.947
ENSMUSG00000057322	Rpl38	67671	ribosomal protein L38	chr11:114668542-114672331	+	0.904212	0.417281	2.16691	0.0302416	0.318485	No	OK	1648.05	1074.75	2221.35	833.34	1316.15	2766.66	1676.04
ENSMUSG00000038807	Rap1gap2	380711	RAP1 GTPase activating protein 2	chr11:74383482-74590158	-	-0.652015	0.30104	-2.16588	0.0303207	0.318914	No	OK	3983.22	4928.42	3038.03	5158.81	4698.02	2485.88	3590.18
ENSMUSG00000021709	Erbin	59079	Erbb2 interacting protein	chr13:103818785-103920586	-	1.22856	0.567343	2.16546	0.0303523	0.318914	No	OK	72.5692	3.0744	142.064	4.29114	1.85766	92.1499	191.978
ENSMUSG00000019802	Sec63	140740	SEC63-like (S. cerevisiae)	chr10:42761495-42832514	+	1.18764	0.548472	2.16537	0.0303594	0.318914	No	OK	992.928	476.002	1509.85	169.929	782.074	1653.28	1366.43
ENSMUSG00000055214	Pld5	319455	phospholipase D family, member 5	chr1:175962305-176213942	-	-0.911982	0.421241	-2.16499	0.0303885	0.318951	No	OK	1665.05	2250.89	1079.2	2204.79	2297	710.096	1448.3
ENSMUSG00000010803	Gabra1	14394	gamma-aminobutyric acid (GABA) A receptor, subunit alpha 1	chr11:42130939-42182930	-	1.03959	0.480416	2.16395	0.0304684	0.319298	No	OK	923.323	535.923	1310.72	339	732.847	1273.84	1347.61
ENSMUSG00000039656	Rxrb	20182	retinoid X receptor beta	chr17:34031811-34038403	+	-1.10116	0.508886	-2.16387	0.0304741	0.319298	No	OK	742.633	1082.32	402.952	1259.02	905.609	551.815	254.088
ENSMUSG00000039307	Hexdc	238023	hexosaminidase (glycosyl hydrolase family 20, catalytic domain) containing	chr11:121204432-121222656	+	1.25371	0.579471	2.16355	0.0304991	0.319298	No	OK	359.281	30.6514	687.911	0	61.3028	691.666	684.157
ENSMUSG00000042423	Fbrs	14123	fibrosin	chr7:127485220-127491513	+	-1.27567	0.58971	-2.16322	0.0305244	0.319298	No	OK	207.714	389.552	25.8757	465.16	313.944	49.8693	1.88214
ENSMUSG00000024082	Ndufaf7	73694	NADH dehydrogenase (ubiquinone) 1 alpha subcomplex assembly factor 7	chr17:78937134-78948052	+	-0.910958	0.421416	-2.16166	0.0306444	0.320268	No	OK	1045	1412.29	677.718	1670.97	1153.61	629.871	725.564
ENSMUSG00000042348	Arl15	218639	ADP-ribosylation factor-like 15	chr13:113794507-114157461	+	-1.25927	0.582744	-2.16094	0.0307	0.320268	No	OK	479.94	765.681	194.199	1166.33	365.03	119.253	269.146
ENSMUSG00000032583	Mon1a	72825	MON1 homolog A, secretory traffciking associated	chr9:107888128-107903139	+	-1.15056	0.53248	-2.16075	0.0307144	0.320268	No	OK	806.374	1203.47	409.276	639.38	1767.56	519.292	299.26
ENSMUSG00000029364	Wsb2	59043	WD repeat and SOCS box-containing 2	chr5:117357304-117378589	+	-0.674557	0.312224	-2.16049	0.0307348	0.320268	No	OK	3296.25	4108.83	2483.67	4659.32	3558.35	2163.9	2803.44
ENSMUSG00000001666	Ddt	13202	D-dopachrome tautomerase	chr10:75771232-75773374	-	-0.686155	0.317613	-2.16035	0.0307459	0.320268	No	OK	2902.04	3631.33	2172.75	3475.83	3786.84	1801.8	2543.71
ENSMUSG00000059791	Nrm	106582	nurim (nuclear envelope membrane protein)	chr17:35861317-35865400	+	1.19629	0.553909	2.15972	0.0307945	0.320505	No	OK	166.016	0.429114	331.602	0.858229	0	19.5141	643.691
ENSMUSG00000037349	Nudt22	68323	nudix (nucleoside diphosphate linked moiety X)-type motif 22	chr19:6993018-6996037	-	1.28988	0.597512	2.15875	0.0308693	0.320553	No	OK	675.084	239.079	1111.09	386.203	91.9541	344.749	1877.43
ENSMUSG00000078941	Taf9	108143	TATA-box binding protein associated factor 9	chr13:100651342-100656060	+	1.11592	0.517009	2.15842	0.0308953	0.320553	No	OK	508.629	270.47	746.789	221.423	319.517	842.358	651.219
ENSMUSG00000078941	Ak6	102216272	adenylate kinase 6	chr13:100651342-100666415	+	1.11592	0.517009	2.15842	0.0308953	0.320553	No	OK	508.629	270.47	746.789	221.423	319.517	842.358	651.219
ENSMUSG00000038486	Sv2a	64051	synaptic vesicle glycoprotein 2 a	chr3:96181226-96195180	+	-1.04199	0.482779	-2.15832	0.0309033	0.320553	No	OK	608.701	865.328	352.073	900.282	830.374	401.123	303.024
ENSMUSG00000038909	Kat7	217127	K(lysine) acetyltransferase 7	chr11:95271852-95310246	-	-1.07148	0.496484	-2.15815	0.0309165	0.320553	No	OK	1267.03	1823.68	710.37	2305.2	1342.16	1032.08	388.661
ENSMUSG00000026478	Lamc1	226519	laminin, gamma 1	chr1:153218921-153332786	-	1.31066	0.607388	2.15786	0.0309388	0.320553	No	OK	418.37	113.728	723.012	35.1874	192.268	203.814	1242.21
ENSMUSG00000008489	Elavl2	15569	ELAV (embryonic lethal, abnormal vision, Drosophila)-like 2 (Hu antigen B)	chr4:91250766-91376496	-	0.789509	0.365909	2.15767	0.0309539	0.320553	No	OK	5405.52	3809.41	7001.62	2736.89	4881.93	8787.84	5215.4
ENSMUSG00000030298	Sec13	110379	SEC13 homolog, nuclear pore and COPII coat complex component	chr6:113728051-113740681	-	-1.09057	0.505739	-2.15638	0.0310541	0.321318	No	OK	1320.13	1916.58	723.675	2474.27	1358.88	370.768	1076.58
ENSMUSG00000025967	Eef1b2	55949	eukaryotic translation elongation factor 1 beta 2	chr1:63176830-63180486	+	0.574987	0.266685	2.15605	0.0310795	0.321318	No	OK	5823.47	4618.45	7028.49	5107.32	4129.58	7818.64	6238.34
ENSMUSG00000025917	Cops5	26754	COP9 signalosome subunit 5	chr1:10024599-10038159	-	0.61582	0.285804	2.15469	0.031186	0.322152	No	OK	6340.05	4926.69	7753.41	4274.84	5578.55	6503.61	9003.2
ENSMUSG00000022750	Klhl22	224023	kelch-like 22	chr16:17759620-17793382	+	-0.93318	0.433246	-2.15393	0.0312457	0.322424	No	OK	955.006	1301.69	608.319	1537.09	1066.3	555.067	661.571
ENSMUSG00000028461	Ccdc107	622404	coiled-coil domain containing 107	chr4:43493364-43495921	+	0.846821	0.393221	2.15355	0.0312756	0.322424	No	OK	1114.96	756.717	1473.2	808.451	704.982	1361.65	1584.76
ENSMUSG00000027746	Ufm1	67890	ubiquitin-fold modifier 1	chr3:53853375-53863807	-	0.822298	0.381899	2.15318	0.0313042	0.322424	No	OK	2239.49	1545.16	2933.83	1398.91	1691.4	2111.86	3755.8
ENSMUSG00000027425	Csrp2bp	228714	cysteine and glycine-rich protein 2 binding protein	chr2:144369034-144407675	+	-1.17707	0.546701	-2.15303	0.0313161	0.322424	No	OK	479.929	727.109	232.75	534.677	919.541	297.048	168.451
ENSMUSG00000016024	Lbp	16803	lipopolysaccharide binding protein	chr2:158306492-158332852	+	-1.30411	0.606012	-2.15194	0.0314017	0.322919	No	OK	288.457	511.536	65.3781	943.193	79.8793	78.0564	52.6998
ENSMUSG00000021930	Spryd7	66674	SPRY domain containing 7	chr14:61531850-61556886	-	0.873686	0.406074	2.15155	0.0314331	0.322919	No	OK	2025.4	1348.87	2701.93	1790.27	907.466	2433.84	2970.01
ENSMUSG00000031150	Ccdc120	54648	coiled-coil domain containing 120	chrX:7731713-7741324	-	-1.21509	0.564783	-2.15143	0.0314421	0.322919	No	OK	240	470.857	9.14346	24.0304	917.684	17.3459	0.941068
ENSMUSG00000036299	LOC102641497	102641497	UPF0729 protein C18orf32 homolog	NA	NA	0.603092	0.280608	2.14923	0.0316161	0.324249	No	OK	8091.44	6327.79	9855.09	5416.28	7239.3	8233.86	11476.3
ENSMUSG00000036299	BC031181	407819	cDNA sequence BC031181	chr18:75005899-75009933	+	0.603092	0.280608	2.14923	0.0316161	0.324249	No	OK	8091.44	6327.79	9855.09	5416.28	7239.3	8233.86	11476.3
ENSMUSG00000026204	Ptprn	19275	protein tyrosine phosphatase, receptor type, N	chr1:75247040-75264208	-	-0.670851	0.312158	-2.14907	0.0316285	0.324249	No	OK	4580.1	5702.9	3457.31	6201.56	5204.23	4205.29	2709.34
ENSMUSG00000029781	Fkbp9	27055	FK506 binding protein 9	chr6:56832058-56879360	+	1.18715	0.552468	2.1488	0.03165	0.324249	No	OK	105.321	0	210.642	0	0	197.309	223.974
ENSMUSG00000024835	Coro1b	23789	coronin, actin binding protein 1B	chr19:4148662-4154035	+	0.99542	0.463752	2.14645	0.031837	0.325896	No	OK	1266.11	764.273	1767.94	918.305	610.241	1136.15	2399.72
ENSMUSG00000024947	Men1	17283	multiple endocrine neoplasia 1	chr19:6334978-6340894	+	-1.20078	0.559602	-2.14577	0.0318915	0.326072	No	OK	474.18	729.237	219.123	720.054	738.42	318.73	119.516
ENSMUSG00000011877	Git1	216963	G protein-coupled receptor kinase-interactor 1	chr11:77493411-77507774	+	-1.09144	0.508694	-2.14558	0.0319066	0.326072	No	OK	656.703	954.73	358.676	1086.52	822.943	472.675	244.678
ENSMUSG00000057003	Myh4	17884	myosin, heavy polypeptide 4, skeletal muscle	chr11:67237811-67260447	+	1.24478	0.580761	2.14337	0.0320834	0.326602	No	OK	242.548	22.8137	462.283	43.7697	1.85766	88.8975	835.669
ENSMUSG00000014551	Mrps25	64658	mitochondrial ribosomal protein S25	chr6:92169522-92184023	-	0.536241	0.250217	2.1431	0.0321052	0.326602	No	OK	4915.24	3971.2	5859.29	4245.66	3696.74	5601.63	6116.94
ENSMUSG00000024231	Cul2	71745	cullin 2	chr18:3383224-3436700	+	0.888771	0.414748	2.14292	0.0321196	0.326602	No	OK	953.567	627.731	1279.4	692.591	562.871	1241.31	1317.5
ENSMUSG00000028647	Mycbp	56309	MYC binding protein	chr4:123905012-123912250	+	0.807207	0.376755	2.14253	0.0321512	0.326602	No	OK	1356.05	944.251	1767.85	844.497	1044	1926.47	1609.23
ENSMUSG00000024369	Nelfe	27632	negative elongation factor complex member E, Rdbp	chr17:34850390-34856372	+	0.849092	0.396401	2.142	0.0321933	0.326602	No	OK	1137.2	769.984	1504.42	835.915	704.053	1656.53	1352.32
ENSMUSG00000033684	Qsox1	104009	quiescin Q6 sulfhydryl oxidase 1	chr1:155778154-155812899	-	1.19625	0.558509	2.14187	0.0322042	0.326602	No	OK	434.63	202.052	667.208	281.499	122.606	691.666	642.75
ENSMUSG00000023932	Cdc5l	71702	cell division cycle 5-like (S. pombe)	chr17:45391887-45433707	-	0.797685	0.372461	2.14166	0.0322209	0.326602	No	OK	1292.82	905.665	1679.98	980.955	830.374	1735.67	1624.28
ENSMUSG00000051671	Coa6	67892	cytochrome c oxidase assembly factor 6	chr8:126422500-126425435	+	0.889983	0.415605	2.14141	0.0322406	0.326602	No	OK	1629.5	1071.72	2187.29	997.262	1146.18	1501.5	2873.08
ENSMUSG00000027858	Tspan2	70747	tetraspanin 2	chr3:102734769-102772310	+	0.865093	0.40399	2.14137	0.032244	0.326602	No	OK	2353.21	1575.64	3130.79	2069.19	1082.09	2536.83	3724.75
ENSMUSG00000036840	Siah1a	20437	seven in absentia 1A	chr8:86723937-86746006	-	0.999539	0.466801	2.14125	0.0322537	0.326602	No	OK	722.123	433.904	1010.34	357.881	509.927	1092.79	927.893
ENSMUSG00000052085	Dock8	76088	dedicator of cytokinesis 8	chr19:24999528-25202432	+	-1.18545	0.553638	-2.14119	0.0322585	0.326602	No	OK	102.26	204.049	0.470534	345.866	62.2316	0	0.941068
ENSMUSG00000028398	Tmem261	66928	transmembrane protein 261	chr4:75277353-75278286	-	0.742824	0.346978	2.14084	0.0322873	0.326602	No	OK	2042.95	1480.23	2605.68	1216.11	1744.34	2572.61	2638.76
ENSMUSG00000026496	Parp1	11545	poly (ADP-ribose) polymerase family, member 1	chr1:180568974-180601254	+	-0.876189	0.409311	-2.14064	0.032303	0.326602	No	OK	1511.76	2019.43	1004.1	1543.1	2495.77	841.274	1166.92
ENSMUSG00000015599	Ttbk1	106763	tau tubulin kinase 1	chr17:46442447-46487675	-	-1.23944	0.579081	-2.14035	0.0323265	0.326602	No	OK	500.475	791.246	209.705	1210.96	371.532	282.954	136.455
ENSMUSG00000017778	Cox7c	12867	cytochrome c oxidase subunit VIIc	chr13:86044797-86046795	-	1.05186	0.491759	2.13897	0.0324378	0.326939	No	OK	556.178	317.121	795.235	284.074	350.169	820.676	769.794
ENSMUSG00000017778	LOC102642884	102642884	cytochrome c oxidase subunit 7C, mitochondrial	NA	NA	1.05186	0.491759	2.13897	0.0324378	0.326939	No	OK	556.178	317.121	795.235	284.074	350.169	820.676	769.794
ENSMUSG00000006360	Crip1	12925	cysteine-rich protein 1 (intestinal)	chr12:113152011-113153879	+	1.01915	0.476592	2.13842	0.0324828	0.326939	No	OK	1207.08	711.56	1702.59	878.826	544.294	1065.69	2339.5
ENSMUSG00000020089	Ppa1	67895	pyrophosphatase (inorganic) 1	chr10:61648620-61674165	+	-0.6901	0.322721	-2.13838	0.0324861	0.326939	No	OK	3638.56	4560.12	2717	4323.76	4796.48	3318.48	2115.52
ENSMUSG00000036273	Lrrk2	66725	leucine-rich repeat kinase 2	chr15:91673223-91816124	+	1.21557	0.568526	2.13811	0.0325081	0.326939	No	OK	114.138	6.00209	222.274	0.858229	11.146	316.562	127.985
ENSMUSG00000028180	Zranb2	53861	zinc finger, RAN-binding domain containing 2	chr3:157534396-157548339	+	0.739119	0.345693	2.13808	0.0325105	0.326939	No	OK	3634.34	2638.74	4629.94	1898.4	3379.08	4762.52	4497.37
ENSMUSG00000020184	Mdm2	17246	transformed mouse 3T3 cell double minute 2	chr10:117688874-117710758	-	1.21173	0.56676	2.13799	0.0325176	0.326939	No	OK	511.114	229.317	792.911	296.089	162.545	421.721	1164.1
ENSMUSG00000032047	Acat1	110446	acetyl-Coenzyme A acetyltransferase 1	chr9:53580521-53610350	-	-0.804691	0.376463	-2.1375	0.0325572	0.327072	No	OK	1998.75	2603.95	1393.54	2710.29	2497.62	1038.58	1748.5
ENSMUSG00000042426	Dhx29	218629	DEAH (Asp-Glu-Ala-His) box polypeptide 29	chr13:112927792-112969187	+	-1.29336	0.60544	-2.13623	0.0326607	0.327544	No	OK	234.609	416.868	52.3498	726.92	106.815	30.3552	74.3444
ENSMUSG00000076437	2700094K13Rik	72657	RIKEN cDNA 2700094K13 gene	chr2:84669214-84670708	-	0.713552	0.334045	2.1361	0.0326717	0.327544	No	OK	3195.53	2354.56	4036.5	1987.66	2721.47	4753.85	3319.15
ENSMUSG00000027895	Kcnc4	99738	potassium voltage gated channel, Shaw-related subfamily, member 4	chr3:107438302-107458898	-	-1.21888	0.570651	-2.13595	0.0326833	0.327544	No	OK	429.514	669.952	189.076	682.292	657.611	98.6546	279.497
ENSMUSG00000019082	Slc25a22	68267	solute carrier family 25 (mitochondrial carrier, glutamate), member 22	chr7:141429748-141434594	-	-0.876869	0.410833	-2.13437	0.0328125	0.328575	No	OK	1877.16	2508.49	1245.84	2682.82	2334.15	1659.78	831.904
ENSMUSG00000008822	Acyp1	66204	acylphosphatase 1, erythrocyte (common) type	chr12:85272397-85280435	-	0.693662	0.325093	2.13373	0.0328647	0.328751	No	OK	2140.55	1594.99	2686.11	1406.64	1783.35	2614.89	2757.33
ENSMUSG00000059772	Slx1b	75764	SLX1 structure-specific endonuclease subunit homolog B (S. cerevisiae)	chr7:126688926-126695783	-	1.27744	0.598809	2.1333	0.0328999	0.328751	No	OK	190.726	33.354	348.098	47.2026	19.5054	76.9722	619.223
ENSMUSG00000078794	Dact3	629378	dishevelled-binding antagonist of beta-catenin 3	chr7:16875316-16887301	+	1.29427	0.606921	2.13251	0.0329649	0.328751	No	OK	174.811	42.8298	306.793	65.2254	20.4343	356.674	256.912
ENSMUSG00000024570	Rbfa	68731	ribosome binding factor A	chr18:80192263-80200619	-	-1.13674	0.533122	-2.13222	0.0329884	0.328751	No	OK	492.893	733.428	252.358	889.125	577.732	308.973	195.742
ENSMUSG00000024208	Uqcc2	67267	ubiquinol-cytochrome c reductase complex assembly factor 2	chr17:27122664-27133891	-	0.745424	0.349617	2.13212	0.0329971	0.328751	No	OK	4626.19	3345.67	5906.71	2438.23	4253.11	4865.51	6947.91
ENSMUSG00000050708	Ftl1	14325	ferritin light polypeptide 1	chr7:45457943-45459886	-	-0.606387	0.284462	-2.1317	0.0330314	0.328751	No	OK	11350	13841.8	8858.27	13472.5	14211.1	6668.4	11048.1
ENSMUSG00000050708	LOC100862446	100862446	ferritin light chain 1	NA	NA	-0.606387	0.284462	-2.1317	0.0330314	0.328751	No	OK	11350	13841.8	8858.27	13472.5	14211.1	6668.4	11048.1
ENSMUSG00000041037	Irgq	210146	immunity-related GTPase family, Q	chr7:24530647-24538600	+	-0.909908	0.426951	-2.13118	0.0330747	0.328751	No	OK	2772.56	3750.66	1794.46	5158.81	2342.51	1331.29	2257.62
ENSMUSG00000021102	Glrx5	73046	glutaredoxin 5	chr12:105032617-105040911	+	0.609947	0.286224	2.13101	0.0330881	0.328751	No	OK	11611.7	9046.34	14177.1	6819.49	11273.2	15061.6	13292.6
ENSMUSG00000007872	Id3	15903	inhibitor of DNA binding 3	chr4:136143821-136145392	+	0.886169	0.415868	2.13089	0.0330981	0.328751	No	OK	1409.6	928.898	1890.3	788.712	1069.08	1428.86	2351.73
ENSMUSG00000025534	Gusb	110006	glucuronidase, beta	chr5:129989020-130002828	-	-1.09327	0.513087	-2.13077	0.0331077	0.328751	No	OK	642.246	936.13	348.362	748.375	1123.88	245.01	451.713
ENSMUSG00000006494	Pdk1	228026	pyruvate dehydrogenase kinase, isoenzyme 1	chr2:71873223-71903858	+	0.966428	0.453592	2.13061	0.0331211	0.328751	No	OK	854.652	528.23	1181.07	458.294	598.166	956.19	1405.96
ENSMUSG00000023118	Sympk	68188	symplekin	chr7:19024376-19054622	+	1.17889	0.553434	2.13014	0.0331603	0.328877	No	OK	435.593	207.798	663.388	198.251	217.346	897.648	429.127
ENSMUSG00000051934	Spats2	72572	spermatogenesis associated, serine-rich 2	chr15:99126844-99212466	+	1.24051	0.5825	2.12963	0.0332023	0.329031	No	OK	475.756	195.961	755.552	316.686	75.2352	746.956	764.147
ENSMUSG00000031367	Ap1s2	108012	adaptor-related protein complex 1, sigma 2 subunit	chrX:163909016-163929546	+	-0.725143	0.340674	-2.12855	0.0332913	0.32965	No	OK	2940.45	3729.36	2151.53	3124.81	4333.92	1772.53	2530.53
ENSMUSG00000028668	Tceb3	27224	transcription elongation factor B (SIII), polypeptide 3	chr4:136003369-136021649	-	-1.15055	0.540635	-2.12815	0.0333244	0.329715	No	OK	499.41	748.909	249.911	840.206	657.611	336.076	163.746
ENSMUSG00000035642	Aamdc	66273	adipogenesis associated Mth938 domain containing	chr7:97550330-97579497	-	0.909282	0.427385	2.12755	0.0333747	0.329833	No	OK	1920.73	1243.34	2598.12	923.454	1563.22	3378.11	1818.14
ENSMUSG00000039230	Tbcd	108903	tubulin-specific chaperone d	chr11:121451948-121617170	+	-0.789647	0.371185	-2.12737	0.0333894	0.329833	No	OK	2074	2688.77	1459.23	2657.93	2719.61	1092.79	1825.67
ENSMUSG00000044857	Lemd2	224640	LEM domain containing 2	chr17:27189599-27204438	-	-1.29152	0.607434	-2.12619	0.0334875	0.330539	No	OK	336.408	579.929	92.8876	759.532	400.326	166.954	18.8214
ENSMUSG00000022757	Tfg	21787	Trk-fused gene	chr16:56690328-56717450	-	0.928074	0.43674	2.125	0.0335864	0.331253	No	OK	909.068	579.635	1238.5	597.327	561.942	1470.06	1006.94
ENSMUSG00000027221	Chst1	76969	carbohydrate (keratan sulfate Gal-6) sulfotransferase 1	chr2:92599706-92615252	+	1.19759	0.563789	2.12419	0.0336545	0.331661	No	OK	68.6427	2.71589	134.569	1.71646	3.71532	185.384	83.7551
ENSMUSG00000056228	Cars2	71941	cysteinyl-tRNA synthetase 2 (mitochondrial)(putative)	chr8:11514016-11550771	-	1.2572	0.592115	2.12323	0.0337343	0.332184	No	OK	461.196	66.4521	855.939	10.2987	122.606	43.3646	1668.51
ENSMUSG00000069763	Tmem100	67888	transmembrane protein 100	chr11:90030347-90036505	+	-1.24048	0.584613	-2.12188	0.033848	0.332972	No	OK	431.806	687.654	175.958	285.79	1089.52	163.702	188.214
ENSMUSG00000026162	Nhej1	75570	nonhomologous end-joining factor 1	chr1:74967345-75046639	-	1.17112	0.551986	2.12164	0.0338679	0.332972	No	OK	194.861	0.92883	388.793	0	1.85766	16.2617	761.324
ENSMUSG00000054509	Parp4	328417	poly (ADP-ribose) polymerase family, member 4	chr14:56575618-56659798	+	-1.28347	0.605092	-2.12112	0.0339118	0.33314	No	OK	552.52	930.422	174.617	548.408	1312.44	29.2711	319.963
ENSMUSG00000013033	Adgrl1	330814	adhesion G protein-coupled receptor L1	chr8:83900097-83941954	+	-1.0348	0.488201	-2.11962	0.0340378	0.334114	No	OK	1209.97	1720.48	699.452	1020.43	2420.53	517.123	881.781
ENSMUSG00000025337	Sbds	66711	Shwachman-Bodian-Diamond syndrome homolog (human)	chr5:130245731-130255530	-	-0.698629	0.329782	-2.11846	0.0341365	0.334735	No	OK	1862.25	2341.4	1383.1	2161.02	2521.77	1422.36	1343.85
ENSMUSG00000022120	Rnf219	72486	ring finger protein 219	chr14:104477533-104522666	-	1.24176	0.586223	2.11824	0.034155	0.334735	No	OK	334.717	135.045	534.389	160.489	109.602	761.049	307.729
ENSMUSG00000029684	Wasl	73178	Wiskott-Aldrich syndrome-like (human)	chr6:24613809-24664995	-	-0.721207	0.340713	-2.11676	0.0342803	0.335699	No	OK	1806.08	2288.11	1324.06	2474.27	2101.94	1212.04	1436.07
ENSMUSG00000007891	Ctsd	13033	cathepsin D	chr7:142375915-142387870	-	-0.427712	0.202185	-2.11544	0.034392	0.336527	No	OK	10470.2	12055.4	8884.94	12462.3	11648.5	9033.94	8735.94
ENSMUSG00000042305	Tmem183a	57439	transmembrane protein 183A	chr1:134346096-134361999	-	0.760353	0.359722	2.11373	0.0345385	0.337695	No	OK	2327.59	1666.98	2988.2	1259.88	2074.08	3007.34	2969.07
ENSMUSG00000001794	Capns1	12336	calpain, small subunit 1	chr7:30186941-30195048	-	-0.711196	0.336623	-2.11274	0.0346234	0.33809	No	OK	6427.15	8115.87	4738.44	8982.22	7249.51	3290.29	6186.58
ENSMUSG00000032434	Cmtm6	67213	CKLF-like MARVEL transmembrane domain containing 6	chr9:114731202-114749343	+	-1.07365	0.508244	-2.11247	0.0346457	0.33809	No	OK	561.348	812.47	310.226	638.522	986.417	273.197	347.254
ENSMUSG00000041073	Nacad	192950	NAC alpha domain containing	chr11:6597822-6606054	-	-0.693451	0.328291	-2.1123	0.0346605	0.33809	No	OK	6899.34	8660.26	5138.42	10052.4	7268.09	6514.45	3762.39
ENSMUSG00000020198	Ap3d1	11776	adaptor-related protein complex 3, delta 1 subunit	chr10:80706977-80742211	-	-0.756675	0.358367	-2.11145	0.0347336	0.338537	No	OK	5053	6479.7	3626.3	6453.88	6505.52	2359.04	4893.56
ENSMUSG00000030934	Oat	18242	ornithine aminotransferase	chr7:132557474-132576398	-	1.00704	0.477044	2.11101	0.0347719	0.338644	No	OK	1372.36	814.645	1930.07	992.112	637.177	1118.81	2741.33
ENSMUSG00000044254	Pcsk9	100102	proprotein convertase subtilisin/kexin type 9	chr4:106442333-106464325	-	-1.13789	0.539242	-2.11017	0.0348434	0.339075	No	OK	488.3	729.4	247.201	761.249	697.551	330.655	163.746
ENSMUSG00000011589	Fsd1	240121	fibronectin type 3 and SPRY domain-containing protein	chr17:55986510-55996881	+	-1.23014	0.583136	-2.10953	0.0348985	0.339296	No	OK	699.502	1109.18	289.823	1260.74	957.623	78.0564	501.589
ENSMUSG00000063659	Zbtb18	30928	zinc finger and BTB domain containing 18	chr1:177445820-177450764	+	1.26885	0.601623	2.10905	0.03494	0.339296	No	OK	287	98.6953	475.305	50.6355	146.755	642.881	307.729
ENSMUSG00000097290	1300002E11Rik	100043489	RIKEN cDNA 1300002E11 gene	chr16:21794346-21809039	+	1.27872	0.606326	2.10896	0.034948	0.339296	No	OK	363.292	110.868	615.715	104.704	117.033	132.262	1099.17
ENSMUSG00000020321	Mdh1	17449	malate dehydrogenase 1, NAD (soluble)	chr11:21556691-21571934	-	-0.402483	0.190927	-2.10804	0.0350272	0.339576	No	OK	14868	16981.4	12754.7	17059	16903.8	13250.1	12259.3
ENSMUSG00000028796	Phc2	54383	polyhomeotic-like 2 (Drosophila)	chr4:128654701-128752881	+	-0.617816	0.293082	-2.10799	0.0350315	0.339576	No	OK	2602.04	3185.91	2018.17	3375.41	2996.4	2026.21	2010.12
ENSMUSG00000024429	Gnl1	14670	guanine nucleotide binding protein-like 1	chr17:35979954-35989462	+	0.981341	0.465723	2.10713	0.0351059	0.33958	No	OK	2304.82	1400.84	3208.81	1271.89	1529.78	4867.68	1549.94
ENSMUSG00000026696	Vamp4	53330	vesicle-associated membrane protein 4	chr1:162570827-162599078	+	-0.518892	0.246286	-2.10687	0.035129	0.33958	No	OK	4523.97	5364.12	3683.81	5551.88	5176.37	3758.63	3609
ENSMUSG00000032216	Nedd4	17999	neural precursor cell expressed, developmentally down-regulated 4	chr9:72662346-72749848	+	-0.723752	0.343602	-2.10637	0.0351721	0.33958	No	OK	5358.26	6795.34	3921.19	8941.89	4648.79	4154.33	3688.05
ENSMUSG00000030064	Frmd4b	232288	FERM domain containing 4B	chr6:97286866-97617657	-	-1.10663	0.525463	-2.106	0.0352043	0.33958	No	OK	693.96	1020.93	366.987	1385.18	656.683	263.44	470.534
ENSMUSG00000029312	Klhl8	246293	kelch-like 8	chr5:103862049-103911229	-	1.15709	0.549425	2.106	0.0352046	0.33958	No	OK	123.88	0	247.761	0	0	82.3928	413.129
ENSMUSG00000020283	Pex13	72129	peroxisomal biogenesis factor 13	chr11:23646478-23665935	-	1.12781	0.535613	2.10563	0.0352362	0.33958	No	OK	490.53	251.635	729.424	205.117	298.154	921.499	537.35
ENSMUSG00000021987	Mtmr6	219135	myotubularin related protein 6	chr14:60265204-60302371	+	0.782833	0.371807	2.10548	0.0352494	0.33958	No	OK	3777.64	2666.77	4888.51	1939.6	3393.94	5992.99	3784.04
ENSMUSG00000037787	Apopt1	68020	apoptogenic, mitochondrial 1	chr12:111713268-111734224	+	0.866535	0.411635	2.10511	0.035282	0.33958	No	OK	1142.82	762.368	1523.27	750.092	774.644	1221.8	1824.73
ENSMUSG00000033751	Gadd45gip1	102060	growth arrest and DNA-damage-inducible, gamma interacting protein 1	chr8:84832281-84835482	+	0.820442	0.389784	2.10487	0.035303	0.33958	No	OK	1260.22	868.113	1652.32	753.525	982.702	1509.09	1795.56
ENSMUSG00000001334	Fndc5	384061	fibronectin type III domain containing 5	chr4:129136998-129144593	+	-0.957433	0.454872	-2.10484	0.0353052	0.33958	No	OK	1216.68	1678.03	755.327	1578.28	1777.78	1028.83	481.827
ENSMUSG00000032375	Aph1b	208117	aph1 homolog B, gamma secretase subunit	chr9:66775486-66795423	-	1.26491	0.601059	2.10446	0.0353383	0.339636	No	OK	273.413	95.1918	451.635	45.4861	144.897	505.198	398.072
ENSMUSG00000021094	Dhrs7	66375	dehydrogenase/reductase (SDR family) member 7	chr12:72650352-72664828	-	0.727456	0.345791	2.10375	0.0354006	0.339852	No	OK	2366.83	1728.15	3005.5	1364.58	2091.72	3012.76	2998.24
ENSMUSG00000051790	Nlgn2	216856	neuroligin 2	chr11:69823122-69834849	-	-0.945214	0.449344	-2.10354	0.0354183	0.339852	No	OK	1542.6	2117.66	967.549	2892.23	1343.09	1150.25	784.851
ENSMUSG00000021488	Nsd1	18193	nuclear receptor-binding SET-domain protein 1	chr13:55209781-55318325	+	0.780477	0.371079	2.10326	0.0354428	0.339852	No	OK	1565.1	1106.45	2023.75	1022.15	1190.76	1704.23	2343.26
ENSMUSG00000004393	Ddx56	52513	DEAD (Asp-Glu-Ala-Asp) box polypeptide 56	chr11:6257544-6267729	-	-1.09018	0.518549	-2.10237	0.0355208	0.340337	No	OK	728.981	1064.32	393.646	1414.36	714.27	510.619	276.674
ENSMUSG00000058672	Tubb2a	22151	tubulin, beta 2A class IIA	chr13:34074279-34078008	-	0.453855	0.216016	2.10102	0.035639	0.340846	No	OK	15932.7	13364.4	18500.9	12409.1	14319.8	20248	16753.8
ENSMUSG00000034098	Fstl5	213262	follistatin-like 5	chr3:76074560-76710005	+	1.15776	0.551068	2.10093	0.0356467	0.340846	No	OK	78.5568	0.429114	156.685	0.858229	0	185.384	127.985
ENSMUSG00000022538	Lsg1	224092	large 60S subunit nuclear export GTPase 1	chr16:30561368-30587589	-	1.18404	0.563638	2.10071	0.0356663	0.340846	No	OK	87.5316	3.89733	171.166	6.86583	0.92883	226.58	115.751
ENSMUSG00000018412	Kansl1	76719	KAT8 regulatory NSL complex subunit 1	chr11:104333228-104442291	-	-1.00183	0.476944	-2.10051	0.0356837	0.340846	No	OK	638.476	896.709	380.242	859.945	933.474	435.815	324.669
ENSMUSG00000022999	Lmbr1l	74775	limb region 1 like	chr15:98903920-98918098	-	-1.16946	0.556867	-2.10007	0.0357226	0.340956	No	OK	454.523	692.416	216.631	452.287	932.545	266.693	166.569
ENSMUSG00000060843	Ctnna3	216033	catenin (cadherin associated protein), alpha 3	chr10:63457510-65003667	+	1.16048	0.553115	2.09808	0.0358982	0.342352	No	OK	106.83	1.35794	212.301	0.858229	1.85766	22.7664	401.836
ENSMUSG00000040105	Plpp6	74411	phospholipid phosphatase 6	chr19:28963919-28966801	+	-1.19009	0.56737	-2.09756	0.0359437	0.342352	No	OK	329.378	508.689	150.067	459.152	558.227	177.795	122.339
ENSMUSG00000046865	LOC102643269	102643269	rRNA 2'-O-methyltransferase fibrillarin	NA	NA	1.24703	0.594537	2.09747	0.0359516	0.342352	No	OK	159.212	25.5538	292.869	22.3139	28.7937	523.628	62.1105
ENSMUSG00000046865	Fbl	14113	fibrillarin	chr7:28169747-28179269	+	1.24703	0.594537	2.09747	0.0359516	0.342352	No	OK	159.212	25.5538	292.869	22.3139	28.7937	523.628	62.1105
ENSMUSG00000002205	Vrk3	101568	vaccinia related kinase 3	chr7:44748628-44777514	+	1.02173	0.487791	2.09461	0.0362061	0.343945	No	OK	637.657	371.754	903.56	378.479	365.03	1100.38	706.742
ENSMUSG00000030407	Qpctl	67369	glutaminyl-peptide cyclotransferase-like	chr7:19140216-19149196	-	-1.15655	0.552179	-2.09452	0.036214	0.343945	No	OK	106.395	211.706	1.08412	80.6735	342.738	2.16823	0
ENSMUSG00000000631	Myo18a	360013	myosin XVIIIA	chr11:77777234-77865988	+	0.836463	0.399367	2.09447	0.0362177	0.343945	No	OK	2441.41	1662.25	3220.58	2244.27	1080.23	3006.25	3434.9
ENSMUSG00000005615	Pcyt1a	13026	phosphate cytidylyltransferase 1, choline, alpha isoform	chr16:32430920-32475065	+	-1.26087	0.602069	-2.09423	0.0362394	0.343945	No	OK	442.298	732.252	152.344	1256.45	208.058	91.0657	213.623
ENSMUSG00000037896	Rcor1	217864	REST corepressor 1	chr12:111039797-111113386	+	-0.928611	0.443507	-2.09379	0.0362787	0.343945	No	OK	1175.58	1604.37	746.793	1946.46	1262.28	928.003	565.582
ENSMUSG00000055200	Sertad3	170742	SERTA domain containing 3	chr7:27473839-27477364	+	1.22506	0.58511	2.09372	0.0362848	0.343945	No	OK	275.238	33.4026	517.073	0.858229	65.9469	327.403	706.742
ENSMUSG00000020733	Slc9a3r1	26941	solute carrier family 9 (sodium/hydrogen exchanger), member 3 regulator 1	chr11:115163340-115181178	+	1.15096	0.549804	2.0934	0.0363131	0.34395	No	OK	121.107	0.464415	241.75	0	0.92883	447.74	35.7606
ENSMUSG00000027828	Ssr3	67437	signal sequence receptor, gamma	chr3:65379656-65392553	-	0.814261	0.389288	2.09167	0.0364681	0.345156	No	OK	4004.1	2767.17	5241.03	3281.01	2253.34	7113.97	3368.08
ENSMUSG00000023912	Slc25a27	74011	solute carrier family 25, member 27	chr17:43641899-43667015	-	1.26788	0.606395	2.09085	0.0365416	0.345566	No	OK	499.226	153.936	844.515	73.8077	234.065	162.617	1526.41
ENSMUSG00000026278	Bok	51800	BCL2-related ovarian killer	chr1:93685574-93695770	+	-1.19087	0.569641	-2.09057	0.036567	0.345566	No	OK	239.296	462.594	15.9982	653.97	271.218	0	31.9963
ENSMUSG00000003363	Pld3	18807	phospholipase D family, member 3	chr7:27531999-27553218	-	-0.808795	0.387006	-2.08988	0.0366288	0.345814	No	OK	2597.69	3393.86	1801.52	2587.56	4200.17	1367.07	2235.98
ENSMUSG00000042401	Crtac1	72832	cartilage acidic protein 1	chr19:42283036-42431783	-	0.978238	0.468134	2.08965	0.036649	0.345814	No	OK	851.744	517.805	1185.68	542.401	493.208	847.779	1523.59
ENSMUSG00000052151	Plpp2	50784	phospholipid phosphatase 2	chr10:79526423-79533787	-	-1.2111	0.579728	-2.08908	0.0367002	0.346034	No	OK	243.734	462.604	24.8631	168.213	756.996	48.7852	0.941068
ENSMUSG00000032322	Pstpip1	19200	proline-serine-threonine phosphatase-interacting protein 1	chr9:56089975-56128890	+	1.25472	0.601033	2.08761	0.0368334	0.346401	No	OK	410.274	81.5605	738.988	4.29114	158.83	367.515	1110.46
ENSMUSG00000026344	Lypd1	72585	Ly6/Plaur domain containing 1	chr1:125867621-125912214	-	-1.22104	0.584937	-2.08747	0.0368461	0.346401	No	OK	94.8874	178.309	11.466	90.9722	265.645	9.75704	13.175
ENSMUSG00000000303	Cdh1	12550	cadherin 1	chr8:106603349-106670247	+	0.817099	0.391445	2.08739	0.0368527	0.346401	No	OK	8489.19	5854.19	11124.2	7434.84	4273.54	15531	6717.35
ENSMUSG00000028057	Rit1	19769	Ras-like without CAAX 1	chr3:88716853-88731048	+	0.592931	0.284062	2.08733	0.0368584	0.346401	No	OK	4903.96	3850.9	5957.01	3207.2	4494.61	5649.33	6264.69
ENSMUSG00000038240	Pdss2	71365	prenyl (solanesyl) diphosphate synthase, subunit 2	chr10:43221485-43464882	+	-1.24676	0.597384	-2.08704	0.0368848	0.346401	No	OK	141.731	258.372	25.089	391.352	125.392	37.9441	12.2339
ENSMUSG00000024007	Ppil1	68816	peptidylprolyl isomerase (cyclophilin)-like 1	chr17:29250834-29263971	-	-1.1673	0.559375	-2.0868	0.0369063	0.346401	No	OK	943.372	1439.31	447.437	1477.01	1401.6	142.019	752.855
ENSMUSG00000063972	Nr6a1	14536	nuclear receptor subfamily 6, group A, member 1	chr2:38723373-38784515	-	1.26479	0.606311	2.08605	0.0369742	0.346713	No	OK	415.3	101.965	728.635	16.3063	187.624	1230.47	226.797
ENSMUSG00000048039	Isg20l2	229504	interferon stimulated exonuclease gene 20-like 2	chr3:87930313-87940686	+	1.24975	0.599167	2.08581	0.0369954	0.346713	No	OK	244.794	45.9097	443.678	80.6735	11.146	769.722	117.634
ENSMUSG00000033991	Ttc37	218343	tetratricopeptide repeat domain 37	chr13:76098733-76187983	+	1.24406	0.597344	2.08265	0.0372836	0.349151	No	OK	482.757	179.297	786.217	66.9418	291.652	1190.36	382.074
ENSMUSG00000069662	Marcks	17118	myristoylated alanine rich protein kinase C substrate	chr10:37133242-37138926	-	0.761506	0.36574	2.0821	0.0373333	0.349353	No	OK	1471.91	1051.85	1891.97	1051.33	1052.36	2138.96	1644.99
ENSMUSG00000027998	Plrg1	53317	pleiotropic regulator 1	chr3:83055537-83072291	+	-1.09006	0.524144	-2.07969	0.0375542	0.351156	No	OK	925.377	1354.87	495.884	639.38	2070.36	526.88	464.888
ENSMUSG00000029162	Khk	16548	ketohexokinase	chr5:30921558-30931248	+	0.961549	0.462455	2.07923	0.0375965	0.351287	No	OK	1954.99	1204.87	2705.11	1011.85	1397.89	1440.79	3969.43
ENSMUSG00000028879	Stx12	100226	syntaxin 12	chr4:132854063-132884458	-	0.683176	0.32864	2.0788	0.0376358	0.35139	No	OK	5641.61	4221.66	7061.56	3237.24	5206.09	8341.19	5781.92
ENSMUSG00000038618	Rassf7	66985	Ras association (RalGDS/AF-6) domain family (N-terminal) member 7	chr7:141215859-141218658	+	-1.17155	0.563766	-2.07809	0.0377015	0.351739	No	OK	182.719	356.222	9.21499	394.785	317.66	18.43	0
ENSMUSG00000037847	Nmrk1	225994	nicotinamide riboside kinase 1	chr19:18632015-18652184	+	1.18797	0.572294	2.0758	0.0379123	0.35344	No	OK	281.177	22.2919	540.062	0	44.5838	547.479	532.645
ENSMUSG00000027313	Chac1	69065	ChaC, cation transport regulator 1	chr2:119351241-119354327	+	-1.1617	0.559836	-2.07507	0.0379798	0.353804	No	OK	277.98	545.119	10.8412	1018.72	71.5199	21.6823	0
ENSMUSG00000035478	Mbd3	17192	methyl-CpG binding domain protein 3	chr10:80392538-80399531	-	-0.946132	0.456243	-2.07374	0.038103	0.354686	No	OK	741.635	1020.32	462.95	869.386	1171.25	477.011	448.89
ENSMUSG00000078670	Fam174b	100038347	family with sequence similarity 174, member B	chr7:73740306-73776919	+	-1.21889	0.588262	-2.07201	0.0382642	0.35592	No	OK	501.39	798.551	204.228	739.793	857.31	342.581	65.8748
ENSMUSG00000031824	6430548M08Rik	234797	RIKEN cDNA 6430548M08 gene	chr8:120114151-120165307	+	-0.765907	0.369817	-2.07105	0.0383545	0.356494	No	OK	2238.64	2882.59	1594.69	3614	2151.17	1705.31	1484.06
ENSMUSG00000034684	Sema3f	20350	sema domain, immunoglobulin domain (Ig), short basic domain, secreted, (semaphorin) 3F	chr9:107681501-107705591	-	-1.23989	0.599723	-2.06744	0.0386931	0.359153	No	OK	125.693	226.941	24.4453	331.276	122.606	28.187	20.7035
ENSMUSG00000027523	Gnas	14683	GNAS (guanine nucleotide binding protein, alpha stimulating) complex locus	chr2:174284319-174346742	+	-0.658385	0.318464	-2.06738	0.0386985	0.359153	No	OK	25498	31658.5	19337.4	36147.7	27169.2	13043	25631.9
ENSMUSG00000033111	3830406C13Rik	218734	RIKEN cDNA 3830406C13 gene	chr14:12284202-12303231	+	1.07017	0.517861	2.06651	0.0387801	0.359506	No	OK	1217.46	666.79	1768.14	284.932	1048.65	1659.78	1876.49
ENSMUSG00000030722	Nfatc2ip	18020	nuclear factor of activated T cells, cytoplasmic, calcineurin dependent 2 interacting protein	chr7:126382853-126396737	-	-1.1546	0.558851	-2.06603	0.0388256	0.359506	No	OK	67.2014	131.979	2.42419	99.5545	164.403	1.08412	3.76427
ENSMUSG00000039357	Fut11	73068	fucosyltransferase 11	chr14:20694967-20700197	+	1.18886	0.575527	2.06569	0.0388576	0.359506	No	OK	306.718	136.058	477.379	113.286	158.83	403.291	551.466
ENSMUSG00000028134	Ptbp2	56195	polypyrimidine tract binding protein 2	chr3:119718741-119783388	-	1.21652	0.588987	2.06545	0.0388807	0.359506	No	OK	1020.54	414.761	1626.33	78.0988	751.423	2156.31	1096.34
ENSMUSG00000027133	Nop10	66181	NOP10 ribonucleoprotein	chr2:112261925-112262898	+	0.517769	0.25072	2.06513	0.0389109	0.359506	No	OK	6567.4	5348.32	7786.48	4660.18	6036.46	7739.5	7833.45
ENSMUSG00000047789	Slc38a9	268706	solute carrier family 38, member 9	chr13:112660765-112738752	+	-0.869284	0.420951	-2.06505	0.0389182	0.359506	No	OK	1109.78	1483.22	736.347	1199.8	1766.63	819.592	653.101
ENSMUSG00000037236	Matr3	17184	matrin 3	chr18:35562157-35592045	+	0.708826	0.343285	2.06483	0.038939	0.359506	No	OK	3646.31	2687.57	4605.04	3330.79	2044.35	5262.3	3947.78
ENSMUSG00000042557	Sin3a	20466	transcriptional regulator, SIN3A (yeast)	chr9:57076375-57128368	+	-1.24297	0.602185	-2.06411	0.0390076	0.359872	No	OK	236.677	423.286	50.0687	774.122	72.4487	31.4394	68.698
ENSMUSG00000045098	Kmt5b	225888	lysine methyltransferase 5B	chr19:3767420-3818303	+	1.24978	0.60594	2.06254	0.0391562	0.36074	No	OK	221.866	71.083	372.648	55.7849	86.3811	199.477	545.82
ENSMUSG00000038324	Trpc4ap	56407	transient receptor potential cation channel, subfamily C, member 4 associated protein	chr2:155634276-155692384	-	-0.802542	0.38911	-2.0625	0.0391597	0.36074	No	OK	2304.5	3006.74	1602.26	3497.28	2516.2	1156.75	2047.76
ENSMUSG00000015165	Hnrnpl	15388	heterogeneous nuclear ribonucleoprotein L	chr7:28810889-28822266	+	0.764861	0.371059	2.0613	0.0392749	0.361517	No	OK	1293.31	921.39	1665.24	993.829	848.95	1697.73	1632.75
ENSMUSG00000035172	Plekhh3	217198	pleckstrin homology domain containing, family H (with MyTH4 domain) member 3	chr11:101162679-101171302	-	-1.16906	0.567313	-2.0607	0.0393314	0.361517	No	OK	222.057	429.478	14.6356	363.889	495.066	29.2711	0
ENSMUSG00000063873	Slc24a3	94249	solute carrier family 24 (sodium/potassium/calcium exchanger), member 3	chr2:145242610-145641939	+	-1.25058	0.606988	-2.0603	0.03937	0.361605	No	OK	262.724	445.272	80.1756	589.603	300.941	131.178	29.1731
ENSMUSG00000089847	Timm10b	14356	translocase of inner mitochondrial membrane 10B	chr7:105640539-105641845	+	0.854175	0.414847	2.05901	0.0394933	0.362209	No	OK	2295.84	1539.64	3052.04	945.768	2133.52	3019.26	3084.82
ENSMUSG00000030127	Cops7a	26894	COP9 signalosome subunit 7A	chr6:124958806-124965397	-	-0.717354	0.348404	-2.05897	0.0394971	0.362209	No	OK	2634.98	3337.92	1932.03	3462.09	3213.75	1476.57	2387.49
ENSMUSG00000063146	Clip2	269713	CAP-GLY domain containing linker protein 2	chr5:134489382-134552434	-	-1.1918	0.578987	-2.05843	0.039549	0.362209	No	OK	285.509	446.447	124.571	436.838	456.055	105.159	143.983
ENSMUSG00000030780	BC017158	233913	cDNA sequence BC017158	chr7:128271378-128298131	-	-1.23679	0.600854	-2.05839	0.0395523	0.362209	No	OK	217.732	357.209	78.2557	438.555	275.862	87.8134	68.698
ENSMUSG00000028706	Nsun4	72181	NOL1/NOP2/Sun domain family, member 4	chr4:116031769-116053876	-	1.17724	0.572646	2.05578	0.0398037	0.364242	No	OK	464.47	210.146	718.793	321.836	98.4559	681.909	755.678
ENSMUSG00000050896	Rtn4rl2	269295	reticulon 4 receptor-like 2	chr2:84871945-84886692	-	-1.1297	0.549825	-2.05465	0.0399132	0.364975	No	OK	92.7383	184.392	1.08412	112.428	256.357	2.16823	0
ENSMUSG00000030685	Kctd13	233877	potassium channel tetramerisation domain containing 13	chr7:126928878-126945609	+	-1.06798	0.519973	-2.05392	0.0399836	0.36535	No	OK	849.912	1235.03	464.794	1678.7	791.363	298.132	631.457
ENSMUSG00000045639	Zfp629	320683	zinc finger protein 629	chr7:127607034-127614433	-	-1.24089	0.604562	-2.05255	0.0401167	0.366297	No	OK	270.401	477.704	63.0969	72.0912	883.317	79.1405	47.0534
ENSMUSG00000038085	Cnbd2	70873	cyclic nucleotide binding domain containing 2	chr2:156312472-156375638	+	-1.20746	0.588371	-2.05221	0.0401493	0.366326	No	OK	175.398	325.635	25.1605	596.469	54.8009	39.0282	11.2928
ENSMUSG00000031837	Necab2	117148	N-terminal EF-hand calcium binding protein 2	chr8:119446718-119472635	+	-1.17633	0.573291	-2.0519	0.0401797	0.366334	No	OK	537.602	832.33	242.875	1284.77	379.891	172.374	313.376
ENSMUSG00000045210	Vcpip1	70675	valosin containing protein (p97)/p47 complex interacting protein 1	chr1:9718621-9748382	-	0.941179	0.458941	2.05076	0.0402902	0.36696	No	OK	1019.83	637.302	1402.35	832.482	442.123	1564.38	1240.33
ENSMUSG00000023046	Igfbp6	16012	insulin-like growth factor binding protein 6	chr15:102144185-102149512	+	1.23928	0.604487	2.05013	0.0403518	0.36696	No	OK	148.371	34.5895	262.152	17.1646	52.0145	236.337	287.967
ENSMUSG00000045180	Shroom2	110380	shroom family member 2	chrX:152609508-152644149	-	1.12124	0.546941	2.05001	0.0403632	0.36696	No	OK	93.8641	0.429114	187.299	0.858229	0	57.4582	317.14
ENSMUSG00000021707	Dhfr	13361	dihydrofolate reductase	chr13:92354782-92389053	+	-1.23994	0.604915	-2.04977	0.0403872	0.36696	No	OK	216.264	360.39	72.1387	225.714	495.066	87.8134	56.4641
ENSMUSG00000050967	Creg2	263764	cellular repressor of E1A-stimulated genes 2	chr1:39618405-39651182	-	1.23823	0.604111	2.04968	0.0403961	0.36696	No	OK	343.631	117.03	570.231	67.8001	166.26	205.982	934.481
ENSMUSG00000020083	2010107G23Rik	69894	RIKEN cDNA 2010107G23 gene	chr10:62107655-62111013	-	-0.823056	0.401638	-2.04925	0.0404379	0.367072	No	OK	1798.98	2365.56	1232.4	2849.32	1881.81	949.686	1515.12
ENSMUSG00000034220	Gpc1	14733	glypican 1	chr1:92831685-92860196	+	-0.855531	0.417623	-2.04857	0.0405037	0.367375	No	OK	1664.15	2214.29	1114.02	2586.7	1841.87	1437.54	790.497
ENSMUSG00000071724	Smpd5	100503915	sphingomyelin phosphodiesterase 5	chr15:76294433-76296896	+	-1.12095	0.54726	-2.0483	0.0405304	0.367375	No	OK	98.5068	196.472	0.542058	338.142	54.8009	1.08412	0
ENSMUSG00000060935	Tmem263	103266	transmembrane protein 263	chr10:85102626-85117747	+	1.07252	0.52401	2.04675	0.0406824	0.368484	No	OK	735.038	398.602	1071.47	561.282	235.923	1320.45	822.494
ENSMUSG00000057406	Whsc1	107823	Wolf-Hirschhorn syndrome candidate 1 (human)	chr5:33843111-33897966	+	0.961174	0.470119	2.04453	0.0409009	0.370113	No	OK	1434.98	879.816	1990.14	1157.75	601.882	2671.26	1309.03
ENSMUSG00000037994	Slc9b2	97086	solute carrier family 9, subfamily B (NHA2, cation proton antiporter 2), member 2	chr3:135307699-135342767	+	-1.23027	0.601798	-2.04432	0.0409219	0.370113	No	OK	177.97	317.992	37.9477	93.5469	542.436	26.0188	49.8766
ENSMUSG00000029084	Cd38	12494	CD38 antigen	chr5:43868808-43912374	+	1.11318	0.54486	2.04305	0.0410471	0.370896	No	OK	99.7291	0	199.458	0	0	241.758	157.158
ENSMUSG00000021830	Txndc16	70561	thioredoxin domain containing 16	chr14:45134447-45219425	-	-1.01451	0.496655	-2.04269	0.0410835	0.370896	No	OK	763.815	1083.97	443.658	778.413	1389.53	341.497	545.82
ENSMUSG00000030884	Uqcrc2	67003	ubiquinol cytochrome c reductase core protein 2	chr7:120635188-120659523	+	-0.794322	0.388889	-2.04254	0.041098	0.370896	No	OK	1188.63	1547.18	830.077	1598.02	1496.34	928.003	732.151
ENSMUSG00000053641	Dennd4a	102442	DENN/MADD domain containing 4A	chr9:64811010-64919667	+	1.13193	0.554477	2.04144	0.0412069	0.371233	No	OK	390.321	192.424	588.218	244.595	140.253	571.329	605.107
ENSMUSG00000060601	Nr1h2	22260	nuclear receptor subfamily 1, group H, member 2	chr7:44549615-44553965	-	-1.22995	0.602544	-2.04127	0.041224	0.371233	No	OK	334.543	595.653	73.4335	264.334	926.972	7.58881	139.278
ENSMUSG00000028107	Tars2	71807	threonyl-tRNA synthetase 2, mitochondrial (putative)	chr3:95739973-95754977	-	-1.08938	0.533735	-2.04105	0.041246	0.371233	No	OK	607.407	893.815	320.999	569.006	1218.62	243.926	398.072
ENSMUSG00000028383	Hsdl2	72479	hydroxysteroid dehydrogenase like 2	chr4:59581562-59618694	+	1.22737	0.601368	2.04096	0.0412548	0.371233	No	OK	457.649	165.082	750.217	73.8077	256.357	266.693	1233.74
ENSMUSG00000029864	Gstk1	76263	glutathione S-transferase kappa 1	chr6:42245934-42250441	+	1.11093	0.544491	2.04031	0.0413197	0.37137	No	OK	168.911	0	337.821	0	0	28.187	647.455
ENSMUSG00000021974	Fgf9	14180	fibroblast growth factor 9	chr14:58072685-58112720	+	1.2083	0.592246	2.04021	0.0413298	0.37137	No	OK	357.705	58.4457	656.964	1.71646	115.175	329.571	984.357
ENSMUSG00000000339	Rtca	66368	RNA 3'-terminal phosphate cyclase	chr3:116488963-116508175	-	-0.795017	0.389941	-2.03881	0.0414688	0.37235	No	OK	3975.72	5177.29	2774.14	3895.5	6459.08	1880.94	3667.34
ENSMUSG00000038893	Fam117a	215512	family with sequence similarity 117, member A	chr11:95337017-95381872	+	1.22354	0.600664	2.03698	0.0416517	0.373722	No	OK	295.202	107.875	482.528	121.01	94.7406	210.319	754.737
ENSMUSG00000024787	Snx15	69024	sorting nexin 15	chr19:6119403-6128215	-	0.879587	0.432195	2.03516	0.0418347	0.375093	No	OK	1060.79	696.3	1425.27	865.953	526.646	1462.47	1388.08
ENSMUSG00000036934	4921524J17Rik	66714	RIKEN cDNA 4921524J17 gene	chr8:85408758-85432841	-	1.23485	0.60716	2.03381	0.0419703	0.376038	No	OK	342.004	93.4653	590.544	166.496	20.4343	242.842	938.245
ENSMUSG00000018841	Rad51d	19364	RAD51 paralog D	chr11:82871960-82890624	-	0.81601	0.40129	2.03347	0.0420051	0.376079	No	OK	1357.66	933.661	1781.67	1101.97	765.356	1529.69	2033.65
ENSMUSG00000108106	Gm5886	545886	predicted gene 5886	chr6:133763997-133767408	-	-1.23267	0.606617	-2.03205	0.0421489	0.376948	No	OK	206.975	348.14	65.8109	376.762	319.517	34.6917	96.93
ENSMUSG00000024268	Celf4	108013	CUGBP, Elav-like family member 4	chr18:25477619-25753983	-	-0.616151	0.303237	-2.03191	0.0421628	0.376948	No	OK	4102.99	5025.92	3180.06	5260.94	4790.9	2570.44	3789.68
ENSMUSG00000028980	H6pd	100198	hexose-6-phosphate dehydrogenase (glucose 1-dehydrogenase)	chr4:149979473-150009023	-	1.10434	0.543836	2.03066	0.0422898	0.377811	No	OK	122.334	0	244.668	0	0	420.637	68.698
ENSMUSG00000001768	Rin2	74030	Ras and Rab interactor 2	chr2:145786115-145887616	+	1.22264	0.602292	2.02999	0.042358	0.378149	No	OK	323.713	115.733	531.693	189.669	41.7973	420.637	642.75
ENSMUSG00000042275	Pelo	105083	pelota homolog (Drosophila)	chr13:115088354-115090158	-	1.08446	0.53437	2.02941	0.0424167	0.378211	No	OK	508.873	269.617	748.129	230.864	308.371	976.789	519.47
ENSMUSG00000028098	Rnf115	67845	ring finger protein 115	chr3:96727610-96791155	+	1.21602	0.599228	2.02932	0.0424259	0.378211	No	OK	828.758	310.474	1347.04	423.107	197.841	212.487	2481.6
ENSMUSG00000032826	Ank2	109676	ankyrin 2, brain	chr3:126921606-127409058	-	-0.641914	0.316656	-2.02716	0.0426459	0.379641	No	OK	13809.4	17062	10556.7	19129.1	14995	13790	7323.39
ENSMUSG00000015575	Atp6v0e	11974	ATPase, H+ transporting, lysosomal V0 subunit E	chr17:26676395-26699646	+	-0.696225	0.343451	-2.02715	0.0426474	0.379641	No	OK	2322.99	2923.26	1722.72	3076.75	2769.77	2055.48	1389.96
ENSMUSG00000034248	Slc25a37	67712	solute carrier family 25, member 37	chr14:69241850-69285103	-	1.21576	0.599901	2.0266	0.0427029	0.379651	No	OK	232.556	86.4362	378.675	111.57	61.3028	312.225	445.125
ENSMUSG00000035051	Dhx57	106794	DEAH (Asp-Glu-Ala-Asp/His) box polypeptide 57	chr17:80238303-80290476	-	-0.844141	0.416572	-2.0264	0.0427238	0.379651	No	OK	1005.61	1333.69	677.533	1233.27	1434.11	769.722	585.344
ENSMUSG00000090083	Rnf8	58230	ring finger protein 8	chr17:29614788-29641664	+	-0.994985	0.49105	-2.02624	0.0427401	0.379651	No	OK	1012.89	1427.21	598.569	924.312	1930.11	435.815	761.324
ENSMUSG00000049504	Proser1	212127	proline and serine rich 1	chr3:53463816-53481755	+	-1.22881	0.60657	-2.02584	0.0427814	0.379746	No	OK	262.658	441.196	84.1203	654.829	227.563	41.1964	127.044
ENSMUSG00000069917	Hba-a2	110257	hemoglobin alpha, adult chain 2	chr11:32283674-32284493	+	1.01403	0.500736	2.02507	0.0428601	0.380173	No	OK	2709.37	1568.37	3850.36	1681.27	1455.48	1383.33	6317.39
ENSMUSG00000019146	Cacng2	12300	calcium channel, voltage-dependent, gamma subunit 2	chr15:77993622-78119280	-	-1.20506	0.595528	-2.02351	0.0430205	0.381324	No	OK	254.342	408.949	99.7347	535.535	282.364	113.832	85.6372
ENSMUSG00000029422	Rsrc2	208606	arginine/serine-rich coiled-coil 2	chr5:123728425-123749414	-	-0.915147	0.452712	-2.02148	0.0432304	0.382631	No	OK	1305.88	1780.19	831.576	2357.55	1202.83	1000.64	662.512
ENSMUSG00000032382	Snx1	56440	sorting nexin 1	chr9:66088126-66124886	-	-0.9527	0.471405	-2.02098	0.0432819	0.382631	No	OK	1255.86	1738.57	773.153	2206.51	1270.64	507.366	1038.94
ENSMUSG00000010476	Ebf3	13593	early B cell factor 3	chr7:137193670-137314445	-	-0.798851	0.395292	-2.02091	0.0432886	0.382631	No	OK	1353.07	1765.43	940.717	2118.11	1412.75	893.312	988.122
ENSMUSG00000019868	Vta1	66201	vesicle (multivesicular body) trafficking 1	chr10:14655332-14705489	-	-1.01887	0.504168	-2.02089	0.0432912	0.382631	No	OK	1502.73	2141.16	864.295	1586.86	2695.46	1318.29	410.306
ENSMUSG00000017929	B4galt5	56336	UDP-Gal:betaGlcNAc beta 1,4-galactosyltransferase, polypeptide 5	chr2:167298444-167349178	-	-0.731995	0.362893	-2.01711	0.043684	0.385828	No	OK	2841.45	3621.11	2061.78	4413.01	2829.21	1667.37	2456.19
ENSMUSG00000042082	Arsb	11881	arylsulfatase B	chr13:93771678-93943016	+	0.904233	0.448415	2.01651	0.0437469	0.38611	No	OK	732.79	470.594	994.986	504.638	436.55	967.032	1022.94
ENSMUSG00000024055	Cyp4f13	170716	cytochrome P450, family 4, subfamily f, polypeptide 13	chr17:32924687-32947361	-	1.20933	0.599928	2.01579	0.0438217	0.386496	No	OK	310.167	115.999	504.335	149.332	82.6658	776.227	232.444
ENSMUSG00000027365	Trpm7	58800	transient receptor potential cation channel, subfamily M, member 7	chr2:126791557-126876261	-	1.22321	0.607338	2.01405	0.0440041	0.387824	No	OK	286.922	81.3442	492.5	145.041	17.6478	639.628	345.372
ENSMUSG00000071074	Yipf3	28064	Yip1 domain family, member 3	chr17:46248079-46252537	+	-0.708441	0.3518	-2.01376	0.0440348	0.387824	No	OK	1504.02	1901.2	1106.83	1933.59	1868.81	1186.02	1027.65
ENSMUSG00000066613	Zfp932	69504	zinc finger protein 932	chr5:109996526-110010411	+	1.21843	0.605532	2.01216	0.0442029	0.389029	No	OK	149.17	37.6749	260.665	43.7697	31.5802	149.608	371.722
ENSMUSG00000029034	Cpsf3l	71957	cleavage and polyadenylation specific factor 3-like	chr4:155869566-155889103	+	1.17961	0.586692	2.01061	0.0443668	0.38995	No	OK	360.125	153.271	566.979	101.271	205.271	334.992	798.967
ENSMUSG00000022742	Cpox	12892	coproporphyrinogen oxidase	chr16:58670207-58680389	+	-0.894692	0.444993	-2.01058	0.0443702	0.38995	No	OK	1521.27	2058.41	984.142	2627.9	1488.91	1266.25	702.037
ENSMUSG00000028133	Rwdd3	66568	RWD domain containing 3	chr3:121155401-121171695	-	1.1774	0.585806	2.00988	0.0444444	0.390303	No	OK	497.704	213.205	782.203	78.0988	348.311	958.359	606.048
ENSMUSG00000062901	Klhl24	75785	kelch-like 24	chr16:20097553-20127744	+	0.966823	0.481103	2.0096	0.0444739	0.390303	No	OK	1242.18	753.102	1731.27	433.406	1072.8	1414.77	2047.76
ENSMUSG00000055296	Tmem245	242474	transmembrane protein 245	chr4:56876012-56947429	-	-0.611649	0.304438	-2.00911	0.0445258	0.390303	No	OK	2346.51	2870.8	1822.22	2748.91	2992.69	1923.22	1721.21
ENSMUSG00000006288	Ttc5	219022	tetratricopeptide repeat domain 5	chr14:50765408-50785520	-	-1.21343	0.603995	-2.00901	0.044536	0.390303	No	OK	424.732	748.058	101.406	420.532	1075.58	196.225	6.58748
ENSMUSG00000002068	Ccne1	12447	cyclin E1	chr7:38097983-38107490	-	-1.16972	0.582373	-2.00854	0.0445861	0.390466	No	OK	217.425	406.546	28.3036	514.937	298.154	1.08412	55.523
ENSMUSG00000106918	Mrpl33	66845	mitochondrial ribosomal protein L33	chr5:31613950-31622644	+	0.608364	0.303075	2.0073	0.0447174	0.391126	No	OK	4314.69	3356.33	5273.04	2687.11	4025.55	5053.06	5493.02
ENSMUSG00000003378	Grik5	14809	glutamate receptor, ionotropic, kainate 5 (gamma 2)	chr7:25009850-25072369	-	0.984847	0.490648	2.00724	0.0447244	0.391126	No	OK	610.471	363.159	857.782	406.8	319.517	998.471	717.094
ENSMUSG00000007476	Lrrc8a	241296	leucine rich repeat containing 8A	chr2:30237768-30263790	+	-1.01587	0.506268	-2.00658	0.0447948	0.391466	No	OK	767.909	1094.32	441.498	684.867	1503.78	508.45	374.545
ENSMUSG00000022130	Tgds	76355	TDP-glucose 4,6-dehydratase	chr14:118111910-118132765	-	-1.09418	0.545393	-2.00623	0.0448321	0.391517	No	OK	110.193	219.302	1.08412	54.0684	384.535	2.16823	0
ENSMUSG00000035401	Emsy	233545	EMSY, BRCA2-interacting transcriptional repressor	chr7:98590605-98656569	-	1.20886	0.602984	2.0048	0.0449843	0.39257	No	OK	357.501	82.8025	632.199	132.167	33.4379	68.2993	1196.1
ENSMUSG00000025878	Uimc1	20184	ubiquitin interaction motif containing 1	chr13:55027879-55100295	-	1.21371	0.605641	2.00401	0.0450694	0.393036	No	OK	269.948	69.0819	470.814	127.018	11.146	375.104	566.523
ENSMUSG00000031642	Sh3rf1	59009	SH3 domain containing ring finger 1	chr8:61224170-61396072	+	-1.19294	0.595569	-2.00303	0.0451739	0.393672	No	OK	101.081	183.279	18.8816	173.362	193.197	15.1776	22.5856
ENSMUSG00000020744	Slc25a19	67283	solute carrier family 25 (mitochondrial thiamine pyrophosphate carrier), member 19	chr11:115614180-115628295	-	1.08997	0.54457	2.00152	0.0453363	0.394595	No	OK	1102.77	572.051	1633.49	939.76	204.343	1387.67	1879.31
ENSMUSG00000044627	Swi5	72931	SWI5 recombination repair homolog (yeast)	chr2:32278804-32288069	-	0.475856	0.237759	2.00142	0.0453467	0.394595	No	OK	11835.2	9822.17	13848.2	8495.61	11148.7	12929.2	14767.2
ENSMUSG00000066415	Msl2	77853	male-specific lethal 2 homolog (Drosophila)	chr9:101074761-101104799	+	1.19488	0.597093	2.00116	0.0453751	0.394595	No	OK	425.061	166.061	684.062	174.22	157.901	1161.09	207.035
ENSMUSG00000044147	Arf6	11845	ADP-ribosylation factor 6	chr12:69372149-69375980	+	-0.807595	0.403699	-2.00049	0.0454476	0.394689	No	OK	1515.53	1985.03	1046.02	1984.22	1985.84	1326.96	765.089
ENSMUSG00000000581	C1d	57316	C1D nuclear receptor co-repressor	chr11:17257546-17269176	+	0.582669	0.291266	2.00047	0.0454495	0.394689	No	OK	5225.24	4118.43	6332.05	3534.19	4702.66	5435.76	7228.35
ENSMUSG00000033075	Senp1	223870	SUMO1/sentrin specific peptidase 1	chr15:98038743-98093569	-	1.08206	0.541385	1.9987	0.045641	0.3958	No	OK	101.538	0	203.076	0	0	289.459	116.692
ENSMUSG00000020719	Ddx5	13207	DEAD (Asp-Glu-Ala-Asp) box polypeptide 5	chr11:106780355-106788494	-	0.51052	0.255473	1.99833	0.0456805	0.395855	No	OK	4950.58	4042.4	5858.76	3959.87	4124.93	6435.31	5282.22
ENSMUSG00000031772	Cntnap4	170571	contactin associated protein-like 4	chr8:112570042-112882707	+	-0.992121	0.496544	-1.99805	0.0457112	0.395855	No	OK	772.902	1090.52	455.282	1093.38	1087.66	289.459	621.105
ENSMUSG00000021520	Uqcrb	67530	ubiquinol-cytochrome c reductase binding protein	chr13:66900620-66905350	-	0.800994	0.401223	1.99638	0.0458926	0.39715	No	OK	2334.09	1617.86	3050.32	1268.46	1967.26	2180.16	3920.49
ENSMUSG00000017412	Cacnb4	12298	calcium channel, voltage-dependent, beta 4 subunit	chr2:52428319-52676609	-	0.589296	0.295455	1.99454	0.0460935	0.397753	No	OK	3338.41	2622.07	4054.76	2495.73	2748.41	3511.45	4598.06
ENSMUSG00000036748	Cuedc2	67116	CUE domain containing 2	chr19:46329811-46338660	-	0.480192	0.240764	1.99445	0.0461024	0.397753	No	OK	9121.5	7554.46	10688.5	7964.36	7144.56	9334.24	12042.9
ENSMUSG00000027010	Slc25a12	78830	solute carrier family 25 (mitochondrial carrier, Aralar), member 12	chr2:71274294-71367554	-	-0.721499	0.361762	-1.9944	0.0461081	0.397753	No	OK	2156.33	2739.33	1573.34	2896.52	2582.15	1930.81	1215.86
ENSMUSG00000073609	D2hgdh	98314	D-2-hydroxyglutarate dehydrogenase	chr1:93825239-93852361	+	-1.08473	0.543901	-1.99435	0.046114	0.397753	No	OK	72.488	144.434	0.542058	146.757	142.111	1.08412	0
ENSMUSG00000041815	Poldip3	73826	polymerase (DNA-directed), delta interacting protein 3	chr15:83125977-83149336	-	-0.815318	0.408857	-1.99414	0.0461369	0.397753	No	OK	1478.57	1942.77	1014.37	1408.35	2477.19	989.798	1038.94
ENSMUSG00000038417	Fig4	103199	FIG4 phosphoinositide 5-phosphatase	chr10:41188171-41303241	-	-1.13368	0.568551	-1.99398	0.0461544	0.397753	No	OK	405.687	618.71	192.664	584.454	652.967	274.281	111.046
ENSMUSG00000021268	Meg3	17263	maternally expressed 3	chr12:109540995-109571729	+	1.20857	0.606212	1.99364	0.0461918	0.3978	No	OK	2397.15	637.225	4157.07	1037.6	236.852	6831.02	1483.12
ENSMUSG00000034430	Zxdc	80292	ZXD family zinc finger C	chr6:90369493-90385394	+	-1.20379	0.604226	-1.99229	0.0463395	0.398383	No	OK	300.643	527.781	73.505	706.322	349.24	8.67293	138.337
ENSMUSG00000028766	Alpl	11647	alkaline phosphatase, liver/bone/kidney	chr4:137741730-137766475	-	1.07718	0.540684	1.99226	0.0463424	0.398383	No	OK	206.837	0	413.673	0	0	814.171	13.175
ENSMUSG00000030970	Ctbp2	13017	C-terminal binding protein 2	chr7:132987010-133123483	-	1.09408	0.549199	1.99214	0.0463557	0.398383	No	OK	216.877	5.53768	428.216	0.858229	10.2171	7.58881	848.844
ENSMUSG00000038346	Zfp384	269800	zinc finger protein 384	chr6:125009668-125037870	+	-1.20918	0.60717	-1.99151	0.046425	0.398703	No	OK	230.239	395.224	65.2539	157.914	632.533	97.5704	32.9374
ENSMUSG00000033669	Zfp7	223669	zinc finger protein 7	chr15:76879275-76892394	+	1.08052	0.542921	1.9902	0.0465686	0.39966	No	OK	70.1248	0.429114	139.821	0.858229	0	136.599	143.042
ENSMUSG00000036781	Rps27l	67941	ribosomal protein S27-like	chr9:66946075-66949522	+	0.718395	0.361086	1.98954	0.046642	0.399722	No	OK	2840.96	2076.28	3605.64	1786.83	2365.73	2709.21	4502.07
ENSMUSG00000013787	Ehmt2	110147	euchromatic histone lysine N-methyltransferase 2	chr17:34898491-34914050	+	-0.851563	0.428084	-1.98924	0.0466744	0.399722	No	OK	851.497	1134.36	568.636	1100.25	1168.47	616.862	520.411
ENSMUSG00000028969	Cdk5	12568	cyclin-dependent kinase 5	chr5:24418241-24423530	-	-0.656686	0.330157	-1.98901	0.0466999	0.399722	No	OK	4395.1	5461.01	3329.19	6922.47	3999.54	3240.42	3417.96
ENSMUSG00000047710	Champ1	101994	chromosome alignment maintaining phosphoprotein 1	chr8:13869640-13881639	+	0.965461	0.485426	1.98889	0.0467129	0.399722	No	OK	714.09	431.759	996.421	353.59	509.927	1209.87	782.969
ENSMUSG00000049907	Rasl11b	68939	RAS-like, family 11, member B	chr5:74195325-74199477	+	1.20348	0.605166	1.98868	0.0467366	0.399722	No	OK	439.228	151.784	726.672	272.917	30.6514	516.039	937.304
ENSMUSG00000034973	Dopey1	320615	dopey family member 1	chr9:86467153-86555806	+	1.14866	0.577849	1.98782	0.0468321	0.400037	No	OK	168.002	19.9511	316.052	34.3291	5.57298	47.7011	584.403
ENSMUSG00000045201	Lrrc3b	218763	leucine rich repeat containing 3B	chr14:15357515-15438987	-	-1.20496	0.606214	-1.98768	0.0468475	0.400037	No	OK	269.76	449.347	90.1734	738.935	159.759	75.8881	104.459
ENSMUSG00000033319	Fem1c	240263	fem-1 homolog c (C.elegans)	chr18:46504605-46525971	-	1.1159	0.561466	1.98747	0.04687	0.400037	No	OK	434.155	213.121	655.189	125.301	300.941	694.918	615.459
ENSMUSG00000026697	Myoc	17926	myocilin	chr1:162639149-162649694	+	1.07816	0.54264	1.98687	0.0469364	0.400093	No	OK	70.441	0.429114	140.453	0.858229	0	160.449	120.457
ENSMUSG00000063063	Ctnna2	12386	catenin (cadherin associated protein), alpha 2	chr6:76881636-77979667	-	-0.561489	0.282605	-1.98683	0.046941	0.400093	No	OK	3815.21	4591.77	3038.66	4254.24	4929.3	3372.69	2704.63
ENSMUSG00000004096	Cwc15	66070	CWC15 spliceosome-associated protein	chr9:14500618-14510620	+	0.607897	0.306229	1.9851	0.047133	0.401454	No	OK	2786.26	2166.87	3405.66	2271.73	2062	2980.24	3831.09
ENSMUSG00000071604	Fam189a2	381217	family with sequence similarity 189, member A2	chr19:23972749-24031019	-	0.704784	0.35518	1.9843	0.0472221	0.401744	No	OK	1643.74	1210.8	2076.68	1375.74	1045.86	2085.84	2067.53
ENSMUSG00000033597	Caskin1	268932	CASK interacting protein 1	chr17:24488782-24508907	+	-0.830847	0.418728	-1.98422	0.0472317	0.401744	No	OK	1706.18	2255.6	1156.76	2474.27	2036.92	1536.19	777.322
ENSMUSG00000032479	Map4	17758	microtubule-associated protein 4	chr9:110052020-110083954	+	0.418666	0.211104	1.98323	0.0473421	0.402408	No	OK	10087	8587.63	11586.4	8160.04	9015.22	11047.1	12125.7
ENSMUSG00000001569	Nom1	433864	nucleolar protein with MIF4G domain 1	chr5:29434666-29452169	+	-1.00547	0.507328	-1.9819	0.0474907	0.403395	No	OK	1091.69	1552.18	631.203	2233.11	871.242	816.339	446.066
ENSMUSG00000016940	Kctd2	70382	potassium channel tetramerisation domain containing 2	chr11:115420125-115431274	+	0.656308	0.33125	1.98131	0.0475567	0.403679	No	OK	5555.69	4208.28	6903.11	4635.29	3781.27	4969.59	8836.63
ENSMUSG00000043019	Edem3	66967	ER degradation enhancer, mannosidase alpha-like 3	chr1:151755373-151822328	+	1.1349	0.572989	1.98067	0.0476281	0.40401	No	OK	153.728	15.9125	291.544	30.8962	0.92883	325.235	257.853
ENSMUSG00000027710	Acad9	229211	acyl-Coenzyme A dehydrogenase family, member 9	chr3:36065999-36092857	+	-0.872437	0.440607	-1.98008	0.0476945	0.404297	No	OK	801.526	1076.98	526.07	948.343	1205.62	527.965	524.175
ENSMUSG00000032435	Dync1li1	235661	dynein cytoplasmic 1 light intermediate chain 1	chr9:114688830-114723777	+	-0.595113	0.30062	-1.97962	0.047746	0.404458	No	OK	2525.8	3074.32	1977.28	3118.8	3029.84	2141.13	1813.44
ENSMUSG00000022433	Csnk1e	27373	casein kinase 1, epsilon	chr15:79417851-79442057	-	-0.771805	0.390124	-1.97836	0.0478881	0.405315	No	OK	2219.62	2871.86	1567.38	3310.19	2433.53	2004.53	1130.22
ENSMUSG00000049115	Agtr1a	11607	angiotensin II receptor, type 1a	chr13:30336355-30382867	+	-1.03089	0.521187	-1.97797	0.0479321	0.405315	No	OK	1163.63	1675.94	651.319	2633.9	717.985	600.6	702.037
ENSMUSG00000029672	Fam3c	27999	family with sequence similarity 3, member C	chr6:22306521-22356081	-	1.037	0.524303	1.97786	0.047945	0.405315	No	OK	1503.21	834.585	2171.83	1365.44	303.727	2144.38	2199.28
ENSMUSG00000022706	Mrpl40	18100	mitochondrial ribosomal protein L40	chr16:18872017-18876637	-	0.883497	0.446907	1.97692	0.0480512	0.405661	No	OK	1338.03	870.128	1805.92	636.806	1103.45	1341.05	2270.8
ENSMUSG00000081534	Slc48a1	67739	solute carrier family 48 (heme transporter), member 1	chr15:97784364-97792692	+	-0.789366	0.399474	-1.97601	0.0481532	0.406013	No	OK	5231.04	6812.67	3649.41	7933.47	5691.87	2103.19	5195.64
ENSMUSG00000029461	Fam168a	319604	family with sequence similarity 168, member A	chr7:100706701-100841630	+	-0.926789	0.469055	-1.97586	0.0481704	0.406013	No	OK	1406.74	1932.57	880.911	1803.14	2062	1270.58	491.238
ENSMUSG00000042770	Hebp1	15199	heme binding protein 1	chr6:135137518-135168215	-	1.14494	0.579518	1.97568	0.0481909	0.406013	No	OK	217.664	27.8296	407.499	0.858229	54.8009	478.095	336.902
ENSMUSG00000029053	Prkcz	18762	protein kinase C, zeta	chr4:155260117-155361428	-	-1.02543	0.519401	-1.97425	0.0483529	0.40674	No	OK	1119.61	1608.78	630.435	1985.94	1231.63	961.611	299.26
ENSMUSG00000031545	Gpat4	102247	glycerol-3-phosphate acyltransferase 4	chr8:23172945-23208453	-	0.917442	0.464777	1.97394	0.0483886	0.40674	No	OK	3150.53	1988.74	4312.31	2481.14	1496.34	6552.4	2072.23
ENSMUSG00000018160	Med1	19014	mediator complex subunit 1	chr11:98153660-98192906	-	1.05526	0.534643	1.97378	0.0484073	0.40674	No	OK	698.905	377.78	1020.03	209.408	546.152	790.321	1249.74
ENSMUSG00000052949	Rnf157	217340	ring finger protein 157	chr11:116336344-116413032	-	-0.543904	0.275566	-1.97377	0.0484082	0.40674	No	OK	3100.75	3710.86	2490.63	3710.12	3711.6	2376.38	2604.88
ENSMUSG00000046324	Ermp1	226090	endoplasmic reticulum metallopeptidase 1	chr19:29609882-29648420	-	0.979513	0.496429	1.97312	0.0484821	0.406781	No	OK	733.781	435.757	1031.81	346.724	524.789	1318.29	745.326
ENSMUSG00000038594	Cep85l	100038725	centrosomal protein 85-like	chr10:53278080-53379851	-	-1.09575	0.55541	-1.97287	0.0485098	0.406781	No	OK	512.978	766.596	259.359	703.748	829.445	379.441	139.278
ENSMUSG00000020576	Nbas	71169	neuroblastoma amplified sequence	chr12:13269126-13583811	+	0.635888	0.322324	1.97282	0.0485159	0.406781	No	OK	1936.02	1482.72	2389.32	1426.38	1539.07	2509.73	2268.92
ENSMUSG00000060924	Csmd1	94109	CUB and Sushi multiple domains 1	chr8:15892544-17535385	-	-1.19524	0.605926	-1.97258	0.048544	0.406781	No	OK	314.392	521.468	107.316	148.474	894.463	93.234	121.398
ENSMUSG00000004110	Cacna1e	12290	calcium channel, voltage-dependent, R type, alpha 1E subunit	chr1:154392518-154725920	-	-1.11876	0.567729	-1.97059	0.0487711	0.408409	No	OK	84.2675	161.161	7.37424	90.114	232.207	11.9253	2.8232
ENSMUSG00000002983	Relb	19698	avian reticuloendotheliosis viral (v-rel) oncogene related B	chr7:19606221-19629438	-	-1.15315	0.585383	-1.96991	0.0488486	0.408745	No	OK	191.421	353.936	28.9059	32.6127	675.259	17.3459	40.4659
ENSMUSG00000056629	Fkbp2	14227	FK506 binding protein 2	chr19:6977738-6980440	-	0.53226	0.270241	1.96958	0.0488871	0.408745	No	OK	5843.33	4720.3	6966.36	3952.14	5488.45	6898.23	7034.49
ENSMUSG00000024589	Nedd4l	83814	neural precursor cell expressed, developmentally down-regulated gene 4-like	chr18:65023526-65217826	+	-0.428664	0.217665	-1.96938	0.0489099	0.408745	No	OK	7813.86	9005.18	6622.54	9479.99	8530.37	6629.37	6615.71
ENSMUSG00000071072	Ptges3	56351	prostaglandin E synthase 3 (cytosolic)	chr10:128058981-128077254	+	0.813275	0.413138	1.96853	0.0490069	0.409016	No	OK	2032.77	1393.86	2671.68	1181.78	1605.95	3551.56	1791.79
ENSMUSG00000071072	LOC102641464	102641464	prostaglandin E synthase 3	NA	NA	0.813275	0.413138	1.96853	0.0490069	0.409016	No	OK	2032.77	1393.86	2671.68	1181.78	1605.95	3551.56	1791.79
ENSMUSG00000039100	March6	223455	membrane-associated ring finger (C3HC4) 6	chr15:31455898-31531037	-	0.846488	0.430042	1.96839	0.0490236	0.409016	No	OK	1467.89	982.103	1953.68	669.418	1294.79	2189.91	1717.45
ENSMUSG00000060679	Mrps9	69527	mitochondrial ribosomal protein S9	chr1:42851232-42905683	+	0.876753	0.445452	1.96823	0.0490411	0.409016	No	OK	1307.05	853.83	1760.27	694.307	1013.35	1219.63	2300.91
ENSMUSG00000040746	Rnf167	70510	ring finger protein 167	chr11:70647286-70651414	+	-0.845117	0.429493	-1.96771	0.0491017	0.409247	No	OK	1733.3	2305.95	1160.64	1791.98	2819.93	803.33	1517.94
ENSMUSG00000041645	Ddx24	27225	DEAD (Asp-Glu-Ala-Asp) box polypeptide 24	chr12:103407975-103425867	-	-0.553454	0.281317	-1.96737	0.0491403	0.409294	No	OK	4495.49	5397.44	3593.53	4583.8	6211.08	3452.91	3734.16
ENSMUSG00000036180	Gatad2a	234366	GATA zinc finger domain containing 2A	chr8:69907068-69996384	-	-1.05893	0.538586	-1.96612	0.0492843	0.410218	No	OK	1013.5	1483.91	543.096	1657.24	1310.58	871.629	214.564
ENSMUSG00000039068	Zzz3	108946	zinc finger, ZZ domain containing 3	chr3:152396002-152462826	+	1.06129	0.539913	1.96568	0.0493361	0.410375	No	OK	388.055	207.092	569.017	215.415	198.77	594.096	543.937
ENSMUSG00000049076	Acap2	78618	ArfGAP with coiled-coil, ankyrin repeat and PH domains 2	chr16:31092412-31201238	-	-0.957479	0.487358	-1.96463	0.0494567	0.411087	No	OK	695.911	969.687	422.134	1208.39	730.989	371.852	472.416
ENSMUSG00000036599	Chst12	59031	carbohydrate sulfotransferase 12	chr5:140505608-140525238	+	-1.07149	0.545495	-1.96424	0.0495017	0.411087	No	OK	1021.37	1506.83	535.913	1924.15	1089.52	213.571	858.254
ENSMUSG00000071528	Gm15151	102637290	predicted gene 15151	NA	NA	0.782206	0.398309	1.96382	0.0495515	0.411087	No	OK	2218.56	1554.23	2882.9	1031.59	2076.86	2844.72	2921.08
ENSMUSG00000071528	LOC102642507	102642507	up-regulated during skeletal muscle growth protein 5	NA	NA	0.782206	0.398309	1.96382	0.0495515	0.411087	No	OK	2218.56	1554.23	2882.9	1031.59	2076.86	2844.72	2921.08
ENSMUSG00000071528	Usmg5	66477	upregulated during skeletal muscle growth 5	chr19:47083470-47090625	-	0.782206	0.398309	1.96382	0.0495515	0.411087	No	OK	2218.56	1554.23	2882.9	1031.59	2076.86	2844.72	2921.08
ENSMUSG00000027508	Pag1	94212	phosphoprotein associated with glycosphingolipid microdomains 1	chr3:9687481-9833679	-	1.13967	0.580407	1.96356	0.0495808	0.411087	No	OK	381.028	51.1352	710.92	100.413	1.85766	1339.97	81.8729
ENSMUSG00000035891	Cerk	223753	ceramide kinase	chr15:86139100-86186141	-	-0.621748	0.316703	-1.96319	0.0496244	0.411087	No	OK	1966.37	2415.53	1517.21	2391.03	2440.04	1557.87	1476.54
ENSMUSG00000019837	Gtf3c6	67371	general transcription factor IIIC, polypeptide 6, alpha	chr10:40249202-40257665	-	0.71675	0.365097	1.96318	0.0496258	0.411087	No	OK	1920.83	1403.5	2438.15	1173.2	1633.81	2786.18	2090.11
ENSMUSG00000074698	Csnk2a1	12995	casein kinase 2, alpha 1 polypeptide	chr2:152226839-152281851	+	0.660809	0.336691	1.96265	0.0496863	0.411087	No	OK	3207.31	2421.87	3992.76	1920.72	2923.03	4504.5	3481.01
ENSMUSG00000039191	Rbpj	19664	recombination signal binding protein for immunoglobulin kappa J region	chr5:53590345-53657445	+	1.07221	0.546309	1.96265	0.0496863	0.411087	No	OK	78.7642	1.82236	155.706	0.858229	2.78649	277.534	33.8785
ENSMUSG00000009741	Ubp1	22221	upstream binding protein 1	chr9:113930933-113977201	+	1.18998	0.606615	1.96167	0.0498011	0.411524	No	OK	164.501	45.923	283.078	35.1874	56.6586	410.88	155.276
ENSMUSG00000041852	Tcf20	21411	transcription factor 20	chr15:82808625-82912134	-	1.09806	0.559839	1.96138	0.0498349	0.411524	No	OK	359.64	179.621	539.659	217.132	142.111	598.432	480.886
ENSMUSG00000070426	Rnf121	75212	ring finger protein 121	chr7:102019871-102065132	-	-1.19045	0.606955	-1.96135	0.0498385	0.411524	No	OK	241.392	413.883	68.9013	325.269	502.497	17.3459	120.457
ENSMUSG00000086040	Wipf3	330319	WAS/WASL interacting protein family, member 3	chr6:54452882-54503768	+	-0.797036	0.406471	-1.96087	0.0498944	0.411712	No	OK	2126.86	2779.28	1474.44	3709.26	1849.3	1316.12	1632.75
ENSMUSG00000022475	Hdac7	56233	histone deacetylase 7	chr15:97792663-97844502	-	1.07601	0.549062	1.95972	0.0500289	0.412487	No	OK	155.653	5.10856	306.198	0	10.2171	105.159	507.236
ENSMUSG00000028842	Ago3	214150	argonaute RISC catalytic subunit 3	chr4:126340677-126429542	-	0.980894	0.50061	1.9594	0.0500664	0.412487	No	OK	566.955	335.077	798.834	400.793	269.361	846.695	750.973
ENSMUSG00000025613	Cct8	12469	chaperonin containing Tcp1, subunit 8 (theta)	chr16:87483324-87495869	-	0.68843	0.351457	1.95879	0.0501378	0.412487	No	OK	5792.36	4304.23	7280.49	2821.86	5786.61	6988.21	7572.78
ENSMUSG00000019797	1700021F05Rik	67851	RIKEN cDNA 1700021F05 gene	chr10:43525120-43540994	-	0.998861	0.509948	1.95875	0.0501419	0.412487	No	OK	976.957	565.698	1388.22	371.613	759.783	865.125	1911.31
ENSMUSG00000035900	Gramd4	223752	GRAM domain containing 4	chr15:86058726-86137636	+	0.963949	0.492346	1.95787	0.0502453	0.412962	No	OK	945.879	569.132	1322.63	525.236	613.028	1867.93	777.322
ENSMUSG00000047228	BC048546	232400	cDNA sequence BC048546	chr6:128539821-128581606	-	0.624931	0.319514	1.95588	0.0504791	0.414168	No	OK	6033.06	4646.21	7419.91	4534.02	4758.39	5364.21	9475.62
ENSMUSG00000059839	Zfp874b	408067	zinc finger protein 874b	chr13:67471512-67484253	-	1.05702	0.540462	1.95577	0.050492	0.414168	No	OK	114.403	0.893529	227.912	0.858229	0.92883	9.75704	446.066
ENSMUSG00000024777	Ppp2r5b	225849	protein phosphatase 2, regulatory subunit B', beta	chr19:6227766-6235840	-	-0.692668	0.354312	-1.95497	0.0505868	0.414452	No	OK	3904.3	4914.97	2893.64	6140.63	3689.31	3449.66	2337.61
ENSMUSG00000015981	Stk32c	57740	serine/threonine kinase 32C	chr7:139103637-139213307	-	-1.18244	0.604857	-1.95491	0.0505934	0.414452	No	OK	352.669	613.76	91.5777	614.492	613.028	175.627	7.52855
ENSMUSG00000027680	Fxr1	14359	fragile X mental retardation gene 1, autosomal homolog	chr3:34020078-34069344	+	1.02392	0.523909	1.95438	0.0506557	0.414689	No	OK	976.973	547.401	1406.54	793.862	300.941	1891.78	921.306
ENSMUSG00000021098	4930447C04Rik	75801	RIKEN cDNA 4930447C04 gene	chr12:72881108-72917765	-	1.0619	0.543446	1.95401	0.0507	0.414779	No	OK	108.719	1.85766	215.58	0	3.71532	86.7293	344.431
ENSMUSG00000018669	Cdk5rap3	80280	CDK5 regulatory subunit associated protein 3	chr11:96907424-96916514	-	1.17129	0.599633	1.95335	0.0507786	0.415149	No	OK	819.304	319.645	1318.96	42.0532	597.237	1334.55	1303.38
ENSMUSG00000031668	Eif2ak3	13666	eukaryotic translation initiation factor 2 alpha kinase 3	chr6:70844514-70905241	+	1.05299	0.539187	1.95292	0.0508292	0.415289	No	OK	625.987	336.428	915.546	243.737	429.119	1274.92	556.171
ENSMUSG00000027599	Armc1	74252	armadillo repeat containing 1	chr3:19132143-19163065	-	-1.04684	0.536224	-1.95225	0.0509084	0.415663	No	OK	1483.95	2163.06	804.843	1935.31	2390.81	1344.3	265.381
ENSMUSG00000025078	Nhlrc2	66866	NHL repeat containing 2	chr19:56548260-56598846	+	-1.06943	0.547971	-1.95161	0.0509842	0.416008	No	OK	52.8044	104.054	1.55465	123.585	84.5235	2.16823	0.941068
ENSMUSG00000049299	Trappc1	245828	trafficking protein particle complex 1	chr11:69323985-69325793	+	-0.984034	0.504468	-1.95064	0.0511004	0.416683	No	OK	3098.2	4375.66	1820.74	4235.36	4515.97	602.769	3038.71
ENSMUSG00000047804	Akap10	56697	A kinase (PRKA) anchor protein 10	chr11:61871306-61930257	-	1.18283	0.606809	1.94926	0.0512648	0.417475	No	OK	176.179	50.32	302.039	41.195	59.4451	462.918	141.16
ENSMUSG00000075703	Ept1	28042	ethanolaminephosphotransferase 1 (CDP-ethanolamine-specific)	chr5:30232580-30272430	+	0.747307	0.383397	1.94917	0.0512746	0.417475	No	OK	2402.77	1720.93	3084.61	2138.71	1303.15	3705.51	2463.72
ENSMUSG00000030701	Plekhb1	27276	pleckstrin homology domain containing, family B (evectins) member 1	chr7:100643895-100658456	-	1.17596	0.603374	1.94898	0.0512983	0.417475	No	OK	613.474	226.651	1000.3	33.4709	419.831	797.909	1202.69
ENSMUSG00000044155	Lsm8	76522	LSM8 homolog, U6 small nuclear RNA associated	chr6:18848634-18854052	+	1.0603	0.544198	1.94837	0.051371	0.417793	No	OK	779.491	413.255	1145.73	645.388	181.122	1026.66	1264.8
ENSMUSG00000019809	Pex3	56535	peroxisomal biogenesis factor 3	chr10:13523944-13553142	-	-1.17154	0.601912	-1.94637	0.0516103	0.419465	No	OK	377.195	611.329	143.062	176.795	1045.86	157.197	128.926
ENSMUSG00000034006	Pqlc1	66943	PQ loop repeat containing 1	chr18:80255244-80292724	+	0.512913	0.263585	1.94591	0.0516652	0.419637	No	OK	12756.7	10398.4	15114.9	10676.4	10120.5	11958.9	18270.8
ENSMUSG00000004892	Bcan	12032	brevican	chr3:87987530-88000356	-	-1.13231	0.582295	-1.94457	0.0518268	0.420565	No	OK	105.893	196.424	15.3621	169.929	222.919	26.0188	4.70534
ENSMUSG00000037119	Fam91a1	210998	family with sequence similarity 91, member A1	chr15:58415467-58457801	+	0.913396	0.469757	1.9444	0.0518472	0.420565	No	OK	1862.86	1174.96	2550.76	768.115	1581.8	3537.47	1564.06
ENSMUSG00000018923	Med11	66172	mediator complex subunit 11	chr11:70451930-70453726	+	0.865961	0.445529	1.94367	0.0519351	0.421003	No	OK	1211.77	796.271	1627.27	535.535	1057.01	1749.76	1504.77
ENSMUSG00000025892	Gria4	14802	glutamate receptor, ionotropic, AMPA4 (alpha 4)	chr9:4417892-4796234	-	-1.07508	0.55337	-1.94279	0.0520411	0.421505	No	OK	366.499	544.073	188.926	637.664	450.482	196.225	181.626
ENSMUSG00000024858	Grk2	110355	G protein-coupled receptor kinase 2	chr19:4285998-4306222	-	-0.501494	0.258188	-1.94236	0.0520933	0.421505	No	OK	6078.82	7175.61	4982.03	7464.87	6886.34	5641.74	4322.33
ENSMUSG00000097145	9230114K14Rik	414108	RIKEN cDNA 9230114K14 gene	chr5:52190680-52197984	+	-1.15778	0.59608	-1.94232	0.0520987	0.421505	No	OK	171.766	308.328	35.2036	418.816	197.841	62.8787	7.52855
ENSMUSG00000029110	Rnf4	19822	ring finger protein 4	chr5:34336249-34353445	+	-0.811816	0.418205	-1.94119	0.0522352	0.421655	No	OK	957.746	1259.47	656.024	1321.67	1197.26	736.115	575.934
ENSMUSG00000012640	Zfp715	69930	zinc finger protein 715	chr7:43296522-43313261	-	-1.05104	0.541476	-1.94107	0.0522502	0.421655	No	OK	162.513	322.673	2.35267	24.8886	620.458	0	4.70534
ENSMUSG00000027318	Adam33	110751	a disintegrin and metallopeptidase domain 33	chr2:131050821-131063814	-	1.04136	0.536506	1.94101	0.0522574	0.421655	No	OK	151.281	0	302.562	0	0	577.834	27.291
ENSMUSG00000027207	Galk2	69976	galactokinase 2	chr2:125866222-125984298	+	-1.0153	0.523276	-1.94028	0.0523458	0.421655	No	OK	1002	1438.86	565.143	2154.15	723.558	414.132	716.153
ENSMUSG00000071489	Ptgdr	19214	prostaglandin D receptor	chr14:44851234-44859375	-	-0.831542	0.42861	-1.94009	0.0523686	0.421655	No	OK	985.836	1306.44	665.235	1308.8	1304.08	533.385	797.085
ENSMUSG00000074093	Svip	75744	small VCP/p97-interacting protein	chr7:51997160-52006018	-	0.782202	0.403184	1.94006	0.0523721	0.421655	No	OK	1313.77	918.822	1708.72	785.279	1052.36	2000.19	1417.25
ENSMUSG00000029673	Auts2	319974	autism susceptibility candidate 2	chr5:131437681-132542343	-	-0.69149	0.356479	-1.93978	0.0524069	0.421655	No	OK	2750.79	3462.65	2038.92	3128.24	3797.06	2547.67	1530.18
ENSMUSG00000031239	Itm2a	16431	integral membrane protein 2A	chrX:107397194-107403360	-	1.04042	0.536419	1.93956	0.0524335	0.421655	No	OK	130.321	0	260.642	0	0	42.2805	479.004
ENSMUSG00000019906	Lin7a	108030	lin-7 homolog A (C. elegans)	chr10:107272393-107425143	+	-1.17646	0.606604	-1.93942	0.0524502	0.421655	No	OK	291.737	484.214	99.2602	523.52	444.909	28.187	170.333
ENSMUSG00000036764	Dnajc12	30045	DnaJ heat shock protein family (Hsp40) member C12	chr10:63382442-63408840	+	0.818449	0.422065	1.93915	0.0524827	0.421655	No	OK	2148.32	1464.12	2832.52	930.32	1997.91	2380.72	3284.33
ENSMUSG00000034997	Htr2a	15558	5-hydroxytryptamine (serotonin) receptor 2A	chr14:74640839-74706859	+	1.16581	0.601334	1.93871	0.0525364	0.421655	No	OK	423.079	162.719	683.438	63.5089	261.93	310.057	1056.82
ENSMUSG00000027194	Ttc17	74569	tetratricopeptide repeat domain 17	chr2:94300765-94406689	-	1.05749	0.545549	1.93841	0.0525738	0.421655	No	OK	50.4873	1.32264	99.6519	1.71646	0.92883	126.842	72.4623
ENSMUSG00000029345	Tfip11	54723	tuftelin interacting protein 11	chr5:112326368-112338073	+	-1.09937	0.567196	-1.93826	0.0525917	0.421655	No	OK	331.201	500.214	162.188	586.17	414.258	183.216	141.16
ENSMUSG00000023156	Rpp14	67053	ribonuclease P 14 subunit	chr14:8080312-8091846	+	-0.832495	0.429537	-1.93812	0.0526087	0.421655	No	OK	1397.82	1853.17	942.471	2412.48	1293.86	827.181	1057.76
ENSMUSG00000029482	Aacs	78894	acetoacetyl-CoA synthetase	chr5:125475872-125517403	+	-0.728002	0.375769	-1.93737	0.0527006	0.421655	No	OK	5590.65	7129.55	4051.74	9047.45	5211.66	5291.57	2811.91
ENSMUSG00000022685	Parn	74108	poly(A)-specific ribonuclease (deadenylation nuclease)	chr16:13537963-13668170	-	-1.17342	0.605933	-1.93655	0.0528	0.421655	No	OK	430.587	710.419	150.756	375.904	1044.93	266.693	34.8195
ENSMUSG00000027420	Bfsp1	12075	beaded filament structural protein 1, in lens-CP94	chr2:143826527-143863173	-	-1.04799	0.541174	-1.9365	0.0528059	0.421655	No	OK	99.678	197.944	1.4116	65.2254	330.663	0	2.8232
ENSMUSG00000034022	Cpsf1	94230	cleavage and polyadenylation specific factor 1	chr15:76595807-76607591	-	-1.04346	0.538838	-1.9365	0.0528062	0.421655	No	OK	492.51	718.456	266.564	880.543	556.369	196.225	336.902
ENSMUSG00000059669	Taf1b	21340	TATA-box binding protein associated factor, RNA polymerase I, B	chr12:24498580-24558571	+	1.16442	0.60138	1.93625	0.052837	0.421655	No	OK	286.981	110.447	463.515	47.2026	173.691	449.908	477.122
ENSMUSG00000039208	Metrnl	210029	meteorin, glial cell differentiation regulator-like	chr11:121702426-121717389	+	-1.13058	0.583907	-1.93623	0.0528396	0.421655	No	OK	172.509	318.525	26.493	306.388	330.663	2.16823	50.8177
ENSMUSG00000020843	Timm22	56322	translocase of inner mitochondrial membrane 22	chr11:76406924-76416313	+	0.789305	0.407661	1.93618	0.0528458	0.421655	No	OK	2625.81	1826.97	3424.65	2021.99	1631.95	2141.13	4708.16
ENSMUSG00000022111	Uchl3	50933	ubiquitin carboxyl-terminal esterase L3 (ubiquitin thiolesterase)	chr14:101653966-101696125	+	0.862554	0.445603	1.9357	0.0529047	0.421655	No	OK	828.315	545.278	1111.35	472.884	617.672	1240.23	982.475
ENSMUSG00000041408	Wapl	218914	WAPL cohesin release factor	chr14:34673927-34747983	+	-1.0581	0.546647	-1.93562	0.0529144	0.421655	No	OK	593.765	873.589	313.941	484.899	1262.28	379.441	248.442
ENSMUSG00000038047	Haus6	230376	HAUS augmin-like complex, subunit 6	chr4:86581284-86612022	-	-1.16016	0.599416	-1.93548	0.0529317	0.421655	No	OK	127.387	226.177	28.5973	157.914	294.439	41.1964	15.9982
ENSMUSG00000025903	Lypla1	18777	lysophospholipase 1	chr1:4807892-4846735	+	0.916552	0.473668	1.93501	0.0529893	0.4218	No	OK	765.063	480.442	1049.68	479.75	481.134	776.227	1323.14
ENSMUSG00000028223	Decr1	67460	2,4-dienoyl CoA reductase 1, mitochondrial	chr4:15917239-15945507	-	1.09617	0.566577	1.93472	0.0530247	0.4218	No	OK	743.192	365.519	1120.87	338.142	392.895	385.945	1855.79
ENSMUSG00000019777	Hdac2	15182	histone deacetylase 2	chr10:36974543-37001888	+	0.772507	0.399332	1.9345	0.0530517	0.4218	No	OK	2030.2	1428.82	2631.59	1065.92	1791.71	3172.12	2091.05
ENSMUSG00000039763	Dnajc28	246738	DnaJ heat shock protein family (Hsp40) member C28	chr16:91614256-91618999	-	-1.06206	0.549243	-1.93368	0.0531531	0.422336	No	OK	137.253	269.085	5.42058	164.78	373.389	10.8412	0
ENSMUSG00000032872	Cyb5r4	266690	cytochrome b5 reductase 4	chr9:87022028-87077774	+	-0.766522	0.396752	-1.93199	0.0533604	0.423712	No	OK	1428.36	1847.47	1009.26	2144.71	1550.22	1176.27	842.256
ENSMUSG00000022551	Cyc1	66445	cytochrome c-1	chr15:76343522-76345934	+	-0.715025	0.370194	-1.93148	0.0534231	0.42379	No	OK	3375	4285.1	2464.9	4732.27	3837.92	1686.88	3242.92
ENSMUSG00000037907	Ankrd13b	268445	ankyrin repeat domain 13b	chr11:77470486-77489678	-	-1.0408	0.5389	-1.93135	0.0534398	0.42379	No	OK	1275.42	1859.09	691.752	2742.9	975.271	1049.42	334.079
ENSMUSG00000062257	Opcml	330908	opioid binding protein/cell adhesion molecule-like	chr9:27791268-28925048	+	0.822655	0.426007	1.93108	0.0534726	0.42379	No	OK	856.211	581.247	1131.17	535.535	626.96	1119.89	1142.46
ENSMUSG00000029016	Clcn6	26372	chloride channel, voltage-sensitive 6	chr4:148004258-148038813	-	0.736849	0.381689	1.9305	0.0535453	0.424088	No	OK	2367.9	1705.8	3030.01	1241.86	2169.75	3462.67	2597.35
ENSMUSG00000037638	Zbtb42	382639	zinc finger and BTB domain containing 42	chr12:112678839-112682747	+	-1.09822	0.568956	-1.93023	0.0535784	0.424088	No	OK	78.4253	148.893	7.95769	60.9342	236.852	6.5047	9.41068
ENSMUSG00000038323	1700066M21Rik	73467	RIKEN cDNA 1700066M21 gene	chr1:57377619-57385422	+	1.1036	0.57201	1.92934	0.0536888	0.424354	No	OK	740.223	356.261	1124.18	111.57	600.953	1170.85	1077.52
ENSMUSG00000015714	Cers2	76893	ceramide synthase 2	chr3:95315189-95323599	+	-1.09378	0.567051	-1.9289	0.0537431	0.424354	No	OK	681.758	1028.08	335.439	1674.4	381.749	291.627	379.251
ENSMUSG00000051439	Cd14	12475	CD14 antigen	chr18:36725063-36726815	-	-1.03328	0.5357	-1.92883	0.0537516	0.424354	No	OK	106.638	213.276	0	76.3824	350.169	0	0
ENSMUSG00000019768	Esr1	13982	estrogen receptor 1 (alpha)	chr10:4611988-5005633	+	-1.03819	0.538321	-1.92858	0.0537836	0.424354	No	OK	67.1143	133.758	0.470534	157.914	109.602	0	0.941068
ENSMUSG00000033237	Arid2	77044	AT rich interactive domain 2 (ARID, RFX-like)	chr15:96287521-96405463	+	1.1649	0.604059	1.92845	0.0537991	0.424354	No	OK	281.883	104.086	459.679	43.7697	164.403	584.339	335.02
ENSMUSG00000039367	Sec24c	218811	Sec24 related gene family, member C (S. cerevisiae)	chr14:20674320-20694850	+	0.77105	0.399858	1.92831	0.0538168	0.424354	No	OK	1441.77	1015.27	1868.27	834.198	1196.33	2179.07	1557.47
ENSMUSG00000063524	Eno1	13806	enolase 1, alpha non-neuron	chr4:150237196-150248873	+	-0.787214	0.408406	-1.92753	0.0539141	0.424851	No	OK	4349.76	5670.85	3028.67	6630.68	4711.02	1737.84	4319.5
ENSMUSG00000021791	Dydc2	71200	DPY30 domain containing 2	chr14:41049208-41069074	-	-1.03206	0.535601	-1.92692	0.0539893	0.425174	No	OK	93.2188	186.438	0	130.451	242.425	0	0
ENSMUSG00000046519	Golph3l	229593	golgi phosphoprotein 3-like	chr3:95588933-95619247	+	-1.09152	0.56663	-1.92633	0.0540633	0.425359	No	OK	431.142	649.575	212.708	364.747	934.403	192.973	232.444
ENSMUSG00000005566	Trim28	21849	tripartite motif-containing 28	chr7:13024151-13031032	+	-0.747978	0.388321	-1.92619	0.0540812	0.425359	No	OK	1697.22	2181.01	1213.42	1984.22	2377.8	925.835	1501
ENSMUSG00000042750	Bex2	12069	brain expressed X-linked 2	chrX:136066564-136068236	-	0.358992	0.186552	1.92436	0.05431	0.426715	No	OK	23262.3	20312.5	26212.1	19478.4	21146.7	25048.5	27375.7
ENSMUSG00000037364	Srrt	83701	serrate RNA effector molecule homolog (Arabidopsis)	chr5:137295703-137307674	-	-0.972348	0.505376	-1.92401	0.0543535	0.426715	No	OK	882.692	1243.14	522.238	1402.35	1083.94	748.04	296.437
ENSMUSG00000042751	Nmnat2	226518	nicotinamide nucleotide adenylyltransferase 2	chr1:152955100-153119261	+	0.72987	0.379353	1.92398	0.0543567	0.426715	No	OK	1733.1	1253.65	2212.54	977.523	1529.78	2376.38	2048.71
ENSMUSG00000035569	Ankrd11	77087	ankyrin repeat domain 11	chr8:122883821-123042284	-	0.558193	0.290183	1.92359	0.0544061	0.426834	No	OK	6883.02	5484.94	8281.09	5335.61	5634.28	10130	6432.2
ENSMUSG00000053702	Nebl	74103	nebulette	chr2:17346733-17731068	-	1.01696	0.528825	1.92306	0.0544725	0.426959	No	OK	1228.98	687.415	1770.55	1104.54	270.289	1539.44	2001.65
ENSMUSG00000031285	Dcx	13193	doublecortin	chrX:143855841-143933219	-	1.16811	0.60747	1.92291	0.0544908	0.426959	No	OK	185.626	58.2096	313.042	30.038	86.3811	372.936	253.147
ENSMUSG00000032580	Rbm5	83486	RNA binding motif protein 5	chr9:107740494-107771002	-	1.00823	0.52443	1.92253	0.0545388	0.427066	No	OK	465.534	263.431	667.637	290.94	235.923	562.656	772.617
ENSMUSG00000098234	Snhg6	73824	small nucleolar RNA host gene 6	chr1:9942024-9944118	-	0.939567	0.488845	1.92201	0.0546043	0.42731	No	OK	603.543	369.698	837.387	338.142	401.254	703.591	971.182
ENSMUSG00000027018	Hat1	107435	histone aminotransferase 1	chr2:71389259-71441622	+	-1.15763	0.602387	-1.92173	0.0546396	0.427316	No	OK	421.614	738.881	104.346	429.114	1048.65	5.42058	203.271
ENSMUSG00000001729	Akt1	11651	thymoma viral proto-oncogene 1	chr12:112653820-112674884	-	-0.766954	0.399476	-1.9199	0.0548705	0.428184	No	OK	2820.82	3650.91	1990.73	4772.61	2529.2	1531.86	2449.6
ENSMUSG00000041203	2310036O22Rik	68544	RIKEN cDNA 2310036O22 gene	chr8:85026832-85030286	+	0.514172	0.267817	1.91986	0.0548751	0.428184	No	OK	5526.44	4500.63	6552.24	3884.34	5116.92	6141.52	6962.96
ENSMUSG00000046204	Pnma2	239157	paraneoplastic antigen MA2	chr14:66911207-66920061	+	0.571788	0.297833	1.91983	0.0548796	0.428184	No	OK	4020.98	3182.1	4859.86	2677.67	3686.52	4431.87	5287.86
ENSMUSG00000034459	Ifit1	15957	interferon-induced protein with tetratricopeptide repeats 1	chr19:34640888-34650009	+	1.14131	0.594508	1.91976	0.0548883	0.428184	No	OK	345.442	145.077	545.806	74.6659	215.488	741.535	350.077
ENSMUSG00000039278	Pcsk1n	30052	proprotein convertase subtilisin/kexin type 1 inhibitor	chrX:7919821-7924410	+	-0.348391	0.181536	-1.91913	0.0549676	0.428238	No	OK	33270	37360.3	29179.7	39021.1	35699.6	28036.3	30323.1
ENSMUSG00000021670	Hmgcr	15357	3-hydroxy-3-methylglutaryl-Coenzyme A reductase	chr13:96648961-96670936	-	0.731788	0.381317	1.91911	0.0549707	0.428238	No	OK	2882.31	2081.69	3682.93	2174.75	1988.62	4907.79	2458.07
ENSMUSG00000032290	Ptpn9	56294	protein tyrosine phosphatase, non-receptor type 9	chr9:56994967-57062807	+	-0.564098	0.293971	-1.91889	0.0549986	0.428238	No	OK	3159.96	3809.38	2510.53	4126.36	3492.4	2749.32	2271.74
ENSMUSG00000021814	Anxa7	11750	annexin A7	chr14:20455260-20480133	-	0.542361	0.282737	1.91825	0.055079	0.428595	No	OK	5504.5	4421.21	6587.79	3647.47	5194.94	6174.04	7001.55
ENSMUSG00000073888	Ccl27a	20301	chemokine (C-C motif) ligand 27A	chr4:41769477-41770212	-	0.891637	0.465145	1.9169	0.0552504	0.42966	No	OK	695.638	445.632	945.644	377.621	513.643	932.34	958.949
ENSMUSG00000005262	Ufd1l	22230	ubiquitin fusion degradation 1 like	chr16:18812293-18835261	+	-0.859864	0.448895	-1.91551	0.0554273	0.430766	No	OK	969.631	1301.17	638.091	1132	1470.34	485.684	790.497
ENSMUSG00000021027	Ralgapa1	56784	Ral GTPase activating protein, alpha subunit 1	chr12:55602889-55821516	-	-0.654306	0.341813	-1.91422	0.0555917	0.43162	No	OK	1629.31	2025.72	1232.9	1909.56	2141.88	1278.17	1187.63
ENSMUSG00000027254	Map1a	17754	microtubule-associated protein 1 A	chr2:121289601-121310832	+	-0.856995	0.447726	-1.91411	0.0556067	0.43162	No	OK	6170.7	8270.89	4070.52	8499.04	8042.74	6432.06	1708.98
ENSMUSG00000031934	Panx1	55991	pannexin 1	chr9:15005784-15045478	-	0.620441	0.324295	1.9132	0.0557222	0.431948	No	OK	4832.93	3726.81	5939.06	2735.17	4718.45	5833.63	6044.48
ENSMUSG00000018507	Trpv2	22368	transient receptor potential cation channel, subfamily V, member 2	chr11:62574485-62600305	+	-0.635708	0.332286	-1.91313	0.0557309	0.431948	No	OK	2690.64	3323.76	2057.51	3727.29	2920.24	2387.22	1727.8
ENSMUSG00000023800	Tiam2	24001	T cell lymphoma invasion and metastasis 2	chr17:3397206-3519397	+	-1.14909	0.600687	-1.91296	0.0557532	0.431948	No	OK	111.544	196.576	26.5118	188.81	204.343	23.8506	29.1731
ENSMUSG00000054426	A930005H10Rik	68161	RIKEN cDNA A930005H10 gene	chr3:115887147-115888120	-	0.991585	0.518641	1.91189	0.0558903	0.432741	No	OK	591.884	341.003	842.766	392.211	289.795	585.423	1100.11
ENSMUSG00000078201	Tmem203	227615	transmembrane protein 203	chr2:25255438-25256352	+	1.15736	0.605657	1.91092	0.0560146	0.433364	No	OK	347.449	124.874	570.025	35.1874	214.56	374.02	766.03
ENSMUSG00000032186	Tmod2	50876	tropomodulin 2	chr9:75565621-75611325	-	-0.515849	0.269976	-1.91072	0.0560405	0.433364	No	OK	9791.18	11616.1	7966.29	13726.5	9505.64	8788.93	7143.65
ENSMUSG00000028876	Epha10	230735	Eph receptor A10	chr4:124881784-124886508	+	1.02377	0.535965	1.91014	0.0561149	0.43348	No	OK	76.0911	0.429114	151.753	0.858229	0	60.7105	242.796
ENSMUSG00000020536	Llgl1	16897	lethal giant larvae homolog 1 (Drosophila)	chr11:60699689-60714188	+	1.13228	0.592797	1.91006	0.0561253	0.43348	No	OK	169.702	33.4952	305.909	43.7697	23.2207	557.236	54.582
ENSMUSG00000024346	Pfdn1	67199	prefoldin 1	chr18:36403678-36454495	-	0.717065	0.375472	1.90977	0.056163	0.433502	No	OK	2741.81	1998.01	3485.61	2007.4	1988.62	2394.81	4576.42
ENSMUSG00000079610	Ankrd39	109346	ankyrin repeat domain 39	chr1:36538170-36547252	-	-1.06997	0.560551	-1.90878	0.0562908	0.433845	No	OK	1235.52	1841.57	629.464	2073.48	1609.66	1089.54	169.392
ENSMUSG00000033228	Scaf11	72193	SR-related CTD-associated factor 11	chr15:96411697-96460843	-	-0.695861	0.364574	-1.9087	0.0563013	0.433845	No	OK	1584	1998.64	1169.36	2263.15	1734.12	1071.11	1267.62
ENSMUSG00000051495	Irf2bp2	270110	interferon regulatory factor 2 binding protein 2	chr8:126588295-126593436	-	-1.15624	0.605852	-1.90846	0.0563323	0.433845	No	OK	465.232	764.06	166.404	776.697	751.423	26.0188	306.788
ENSMUSG00000026827	Gpd2	14571	glycerol phosphate dehydrogenase 2, mitochondrial	chr2:57238381-57370719	+	0.907261	0.475419	1.90834	0.0563474	0.433845	No	OK	1292.33	814.928	1769.72	1132	497.853	1348.64	2190.81
ENSMUSG00000031774	Fam192a	102122	family with sequence similarity 192, member A	chr8:94574940-94601726	-	1.03972	0.544948	1.90793	0.0564	0.433845	No	OK	1328.25	713.637	1942.86	1178.35	248.926	1376.83	2508.89
ENSMUSG00000063694	Cycs	13063	cytochrome c, somatic	chr6:50562562-50566474	-	0.995818	0.521991	1.90773	0.0564263	0.433845	No	OK	449.232	257.078	641.385	230.864	283.293	621.199	661.571
ENSMUSG00000028102	Pex11b	18632	peroxisomal biogenesis factor 11 beta	chr3:96635846-96644015	+	-0.875964	0.459216	-1.90752	0.0564532	0.433845	No	OK	957.618	1294.22	621.012	1244.43	1344.02	433.646	808.378
ENSMUSG00000024959	Bad	12015	BCL2-associated agonist of cell death	chr19:6941860-6951905	+	-0.498498	0.261368	-1.90726	0.0564867	0.433845	No	OK	4970.36	5863.27	4077.44	5204.3	6522.24	3926.67	4228.22
ENSMUSG00000000827	Tpd52l2	66314	tumor protein D52-like 2	chr2:181497141-181517962	+	-0.678266	0.355697	-1.90687	0.0565377	0.433968	No	OK	3009.99	3774.62	2245.36	3752.18	3797.06	1618.59	2872.14
ENSMUSG00000039405	Prss23	76453	protease, serine 23	chr7:89507784-89517586	-	-1.02046	0.53527	-1.90643	0.0565945	0.434098	No	OK	104.896	209.321	0.470534	25.7469	392.895	0	0.941068
ENSMUSG00000023939	Mrpl14	68463	mitochondrial ribosomal protein L14	chr17:45686371-45698495	+	0.646783	0.339349	1.90595	0.0566564	0.434098	No	OK	1928.34	1465	2391.68	1337.98	1592.01	2645.24	2138.11
ENSMUSG00000028458	Tesk1	21754	testis specific protein kinase 1	chr4:43442276-43448075	+	-1.01736	0.533785	-1.90593	0.0566594	0.434098	No	OK	88.9972	177.994	0	177.653	178.335	0	0
ENSMUSG00000060314	Zfp941	407812	zinc finger protein 941	chr7:140809676-140822178	-	1.12682	0.591454	1.90518	0.0567572	0.434579	No	OK	316.073	137.267	494.878	174.22	100.314	290.543	699.214
ENSMUSG00000055897	Ppp4r1l-ps	100043911	protein phosphatase 4, regulatory subunit 1-like, pseudogene	chr2:173579319-173659539	-	-1.155	0.606402	-1.90469	0.056821	0.4348	No	OK	408.683	698.742	118.624	1325.96	71.5199	164.786	72.4623
ENSMUSG00000022858	Tra2b	20462	transformer 2 beta homolog (Drosophila)	chr16:22244551-22266005	-	0.956419	0.502406	1.90368	0.056952	0.435262	No	OK	706.577	423.366	989.788	286.648	560.084	1130.73	848.844
ENSMUSG00000011254	Thg1l	66628	tRNA-histidine guanylyltransferase 1-like (S. cerevisiae)	chr11:45945305-45955503	-	-1.05624	0.554918	-1.90342	0.0569857	0.435262	No	OK	94.7652	183.455	6.07555	22.3139	344.596	6.5047	5.64641
ENSMUSG00000036986	Pml	18854	promyelocytic leukemia	chr9:58217179-58249786	-	1.03968	0.546218	1.90341	0.0569866	0.435262	No	OK	58.1607	2.18087	114.14	3.43291	0.92883	68.2993	159.982
ENSMUSG00000025935	Tram1	72265	translocating chain-associating membrane protein 1	chr1:13564692-13589910	-	1.14536	0.601912	1.90287	0.0570571	0.435533	No	OK	1024.27	399.236	1649.31	760.391	38.082	1342.14	1956.48
ENSMUSG00000038712	Fam63a	75007	family with sequence similarity 63, member A	chr3:95282934-95296164	+	0.712687	0.374756	1.90174	0.0572056	0.436361	No	OK	2067.19	1509.95	2624.43	1148.31	1871.59	2350.36	2898.49
ENSMUSG00000030120	Mlf2	30853	myeloid leukemia factor 2	chr6:124931387-124936149	+	-0.444115	0.233579	-1.90135	0.0572563	0.436361	No	OK	7871.45	9120.94	6621.96	8494.75	9747.14	6092.73	7151.18
ENSMUSG00000039262	Prrc2b	227723	proline-rich coiled-coil 2B	chr2:32151147-32234537	+	-0.610403	0.321065	-1.90118	0.0572781	0.436361	No	OK	4861.86	5955.21	3768.51	6412.69	5497.74	4707.23	2829.79
ENSMUSG00000070939	Tgfbrap1	73122	transforming growth factor, beta receptor associated protein 1	chr1:43047268-43098622	-	1.0557	0.555407	1.90077	0.0573317	0.436361	No	OK	659.596	343.395	975.797	390.494	296.297	1517.76	433.832
ENSMUSG00000006932	Ctnnb1	12387	catenin (cadherin associated protein), beta 1	chr9:120933399-120960507	+	-0.581839	0.306152	-1.90049	0.0573689	0.436361	No	OK	4016.5	4872.18	3160.82	5588.79	4155.58	3598.18	2723.45
ENSMUSG00000030204	Ddx47	67755	DEAD (Asp-Glu-Ala-Asp) box polypeptide 47	chr6:135011611-135023776	+	-0.887633	0.467068	-1.90043	0.0573762	0.436361	No	OK	856.023	1163.18	548.87	1077.08	1249.28	395.702	702.037
ENSMUSG00000032500	Dclk3	245038	doublecortin-like kinase 3	chr9:111439080-111489611	+	-1.15138	0.605987	-1.90001	0.0574314	0.436426	No	OK	426.312	730.839	121.786	1144.02	317.66	13.0094	230.562
ENSMUSG00000067367	Lyar	17089	Ly1 antibody reactive clone	chr5:38220481-38234306	+	-1.14979	0.605204	-1.89983	0.057455	0.436426	No	OK	146.759	252.961	40.5563	285.79	220.133	22.7664	58.3462
ENSMUSG00000041915	Ammecr1l	225339	AMME chromosomal region gene 1-like	chr18:31759823-31784083	+	-0.792287	0.417221	-1.89896	0.0575696	0.436796	No	OK	1419.5	1856.27	982.734	1535.37	2177.18	1216.38	749.09
ENSMUSG00000039852	Rere	68703	arginine glutamic acid dipeptide (RE) repeats	chr4:150281915-150621966	+	0.669761	0.352736	1.89876	0.0575962	0.436796	No	OK	1661.98	1245.78	2078.18	1168.91	1322.65	1837.58	2318.79
ENSMUSG00000022131	Gpr180	58245	G protein-coupled receptor 180	chr14:118137126-118164232	+	-1.08214	0.569994	-1.89852	0.0576275	0.436796	No	OK	750.662	1131.68	369.645	375.046	1888.31	424.973	314.317
ENSMUSG00000032898	Fbxo21	231670	F-box protein 21	chr5:117976769-118010191	+	-0.831395	0.437947	-1.89839	0.0576443	0.436796	No	OK	1188.85	1578.74	798.957	1621.19	1536.28	556.152	1041.76
ENSMUSG00000033166	Dis3	72662	DIS3 homolog, exosome endoribonuclease and 3'-5' exoribonuclease	chr14:99076633-99099770	-	1.03849	0.547628	1.89634	0.0579145	0.438172	No	OK	134.966	6.0076	263.925	12.0152	0	327.403	200.448
ENSMUSG00000025889	Snca	20617	synuclein, alpha	chr6:60731572-60829004	-	1.00484	0.529889	1.89632	0.0579177	0.438172	No	OK	1155.71	650.839	1660.59	898.565	403.112	814.171	2507.01
ENSMUSG00000022812	Gsk3b	56637	glycogen synthase kinase 3 beta	chr16:38089000-38246079	+	-0.672378	0.35459	-1.89621	0.0579317	0.438172	No	OK	4972.19	6223.44	3720.95	7366.18	5080.7	4799.38	2642.52
ENSMUSG00000031682	1700011L22Rik	67687	RIKEN cDNA 1700011L22 gene	chr8:79210429-79248583	-	1.00665	0.531056	1.89556	0.0580182	0.438559	No	OK	437.769	245.837	629.7	255.752	235.923	522.544	736.856
ENSMUSG00000044221	Grsf1	231413	G-rich RNA sequence binding factor 1	chr5:88659232-88676171	-	0.662536	0.349961	1.89317	0.0583354	0.44069	No	OK	3186.82	2398.32	3975.31	2560.95	2235.69	2920.61	5030.01
ENSMUSG00000001089	Luzp1	269593	leucine zipper protein 1	chr4:136469760-136549318	+	-0.681239	0.359956	-1.89256	0.0584161	0.440997	No	OK	1767.99	2220.07	1315.91	1937.88	2502.27	1480.9	1150.93
ENSMUSG00000034111	Tmed8	382620	transmembrane emp24 domain containing 8	chr12:87166241-87200229	-	0.61883	0.327085	1.89196	0.0584967	0.440997	No	OK	2095.64	1616.37	2574.91	1801.42	1431.33	2676.68	2473.13
ENSMUSG00000090000	Ier3ip1	66191	immediate early response 3 interacting protein 1	chr18:76930026-76941614	+	0.832468	0.440016	1.8919	0.0585039	0.440997	No	OK	2291.17	1537.67	3044.67	847.072	2228.26	3228.5	2860.85
ENSMUSG00000037725	Ckap2	80986	cytoskeleton associated protein 2	chr8:22168151-22185819	-	1.0132	0.53573	1.89124	0.0585922	0.440997	No	OK	133.304	1.39324	265.216	0	2.78649	26.0188	504.413
ENSMUSG00000034290	Nek9	217718	NIMA (never in mitosis gene a)-related expressed kinase 9	chr12:85299513-85339362	-	-0.70463	0.37258	-1.89122	0.0585954	0.440997	No	OK	1465.06	1855.19	1074.94	1652.09	2058.29	1194.7	955.184
ENSMUSG00000025821	Zfp282	101095	zinc finger protein 282	chr6:47877554-47908484	+	1.13398	0.599663	1.89103	0.0586201	0.440997	No	OK	177.186	42.083	312.289	72.0912	12.0748	454.245	170.333
ENSMUSG00000040560	Wdr7	104082	WD repeat domain 7	chr18:63708694-63989759	+	0.792824	0.419262	1.891	0.0586246	0.440997	No	OK	1581.35	1093.51	2069.19	930.32	1256.71	2671.26	1467.13
ENSMUSG00000015605	Srf	20807	serum response factor	chr17:46546838-46556162	-	1.06172	0.561643	1.89038	0.0587066	0.441347	No	OK	626.755	320.365	933.144	487.474	153.257	1220.71	645.573
ENSMUSG00000052040	Klf13	50794	Kruppel-like factor 13	chr7:63886350-63938915	-	-0.559051	0.29585	-1.88964	0.0588055	0.441823	No	OK	4435.5	5340.18	3530.81	6043.65	4636.72	3044.2	4017.42
ENSMUSG00000020300	Cpeb4	67579	cytoplasmic polyadenylation element binding protein 4	chr11:31870939-31935635	+	0.900329	0.476564	1.88921	0.0588639	0.441832	No	OK	739.105	467.574	1010.64	465.16	469.988	1268.42	752.855
ENSMUSG00000031948	Kars	85305	lysyl-tRNA synthetase	chr8:111993438-112011354	-	1.03515	0.548064	1.88875	0.0589258	0.441832	No	OK	805.243	431.647	1178.84	345.008	518.287	1849.5	508.177
ENSMUSG00000020737	Hn1	15374	hematological and neurological expressed sequence 1	chr11:115497352-115514370	-	-0.365605	0.193608	-1.88838	0.0589753	0.441832	No	OK	16013.9	18085.5	13942.3	18149	18022.1	14747.2	13137.3
ENSMUSG00000048410	Zfp407	240476	zinc finger protein 407	chr18:84207701-84589504	-	1.139	0.603296	1.88797	0.0590304	0.441832	No	OK	212.418	81.6642	343.171	69.5165	93.8118	444.488	241.855
ENSMUSG00000042594	Sh2b3	16923	SH2B adaptor protein 3	chr5:121815480-121836859	-	-1.13729	0.602529	-1.88753	0.0590892	0.441832	No	OK	169.723	295.852	43.5941	112.428	479.276	26.0188	61.1694
ENSMUSG00000040188	Scamp2	24044	secretory carrier membrane protein 2	chr9:57560943-57588798	+	-1.10829	0.587215	-1.88737	0.0591101	0.441832	No	OK	597.229	924.555	269.903	386.203	1462.91	410.88	128.926
ENSMUSG00000002524	Puf60	67959	poly-U binding splicing factor 60	chr15:76070181-76080946	-	-0.768279	0.407126	-1.88708	0.0591499	0.441832	No	OK	2860.23	3708.42	2012.04	4627.57	2789.28	1362.73	2661.34
ENSMUSG00000004044	Ptrf	19285	polymerase I and transcript release factor	chr11:100956735-100970617	-	0.994317	0.526918	1.88704	0.0591546	0.441832	No	OK	574.806	327.204	822.409	445.421	208.987	875.966	768.853
ENSMUSG00000001507	Itga3	16400	integrin alpha 3	chr11:95044474-95076714	-	-0.914677	0.484761	-1.88686	0.0591787	0.441832	No	OK	614.426	845.697	383.155	790.429	900.965	323.067	443.243
ENSMUSG00000039361	Picalm	233489	phosphatidylinositol binding clathrin assembly protein	chr7:90130231-90209447	+	0.852709	0.451946	1.88675	0.0591941	0.441832	No	OK	2060.12	1359.28	2760.96	1029.02	1689.54	1624.01	3897.9
ENSMUSG00000030103	Bhlhe40	20893	basic helix-loop-helix family, member e40	chr6:108660628-108666925	+	-1.09628	0.581049	-1.88672	0.0591978	0.441832	No	OK	140.975	260.012	21.9383	385.345	134.68	40.1123	3.76427
ENSMUSG00000023973	Cnpy3	72029	canopy FGF signaling regulator 3	chr17:46735710-46752214	-	-0.792915	0.420525	-1.88554	0.0593574	0.442714	No	OK	1025.85	1342.65	709.048	1139.73	1545.57	783.816	634.28
ENSMUSG00000036769	Wdr44	72404	WD repeat domain 44	chrX:23693050-23806001	+	1.10264	0.584857	1.88532	0.0593872	0.442714	No	OK	403.609	185.298	621.919	282.357	88.2388	475.927	767.912
ENSMUSG00000036138	Acaa1a	113868	acetyl-Coenzyme A acyltransferase 1A	chr9:119341293-119350295	+	0.932297	0.4948	1.88419	0.0595393	0.443482	No	OK	842.282	515.673	1168.89	639.38	391.966	800.078	1537.71
ENSMUSG00000032038	St3gal4	20443	ST3 beta-galactoside alpha-2,3-sialyltransferase 4	chr9:35046578-35116810	-	-1.12667	0.598012	-1.88403	0.0595615	0.443482	No	OK	275.508	436.97	114.046	633.373	240.567	95.4022	132.691
ENSMUSG00000022358	Fbxo32	67731	F-box protein 32	chr15:58175878-58214892	-	1.01122	0.536844	1.88365	0.059613	0.443599	No	OK	86.0934	1.32264	170.864	1.71646	0.92883	15.1776	326.551
ENSMUSG00000017204	Gsdma	57911	gasdermin A	chr11:98664350-98677708	+	-1.00091	0.531658	-1.88262	0.0597524	0.44437	No	OK	95.168	190.336	0	284.074	96.5983	0	0
ENSMUSG00000097119	B230354K17Rik	105246278	RIKEN cDNA B230354K17 gene	chr17:45433830-45442544	+	-0.953807	0.506732	-1.88227	0.059799	0.444451	No	OK	896.843	1257.61	536.079	881.401	1633.81	729.61	342.549
ENSMUSG00000051375	Pcdh1	75599	protocadherin 1	chr18:38196693-38209762	-	-1.14101	0.606433	-1.88151	0.0599021	0.444451	No	OK	258.534	440.401	76.6673	708.039	172.762	127.926	25.4088
ENSMUSG00000037363	Letm2	270035	leucine zipper-EF-hand containing transmembrane protein 2	chr8:25578489-25597487	-	-1.00556	0.534459	-1.88146	0.0599093	0.444451	No	OK	67.9007	135.259	0.542058	87.5393	182.979	1.08412	0
ENSMUSG00000091264	Smim13	108934	small integral membrane protein 13	chr13:41249843-41276577	+	-0.910838	0.484113	-1.88146	0.0599097	0.444451	No	OK	1862.66	2560.28	1165.05	2010.83	3109.72	1761.69	568.405
ENSMUSG00000027363	Usp8	84092	ubiquitin specific peptidase 8	chr2:126707327-126759314	+	-0.84732	0.450523	-1.88075	0.0600064	0.444451	No	OK	1163.81	1556.94	770.677	1033.31	2080.58	797.909	743.444
ENSMUSG00000035653	Lrfn5	238205	leucine rich repeat and fibronectin type III domain containing 5	chr12:61523166-61845258	+	-1.00387	0.533805	-1.88059	0.0600276	0.444451	No	OK	810.13	1166.2	454.055	1782.54	549.867	420.637	487.473
ENSMUSG00000019978	Epb41l2	13822	erythrocyte membrane protein band 4.1 like 2	chr10:25359797-25523518	+	1.14222	0.607481	1.88025	0.0600739	0.444451	No	OK	277.953	91.4609	464.444	158.772	24.1496	328.487	600.402
ENSMUSG00000016477	E2f3	13557	E2F transcription factor 3	chr13:29906574-29984391	-	-1.12849	0.60019	-1.88021	0.0600788	0.444451	No	OK	331.934	529.573	134.295	211.124	848.021	166.954	101.635
ENSMUSG00000019796	Lrp11	237253	low density lipoprotein receptor-related protein 11	chr10:7589799-7625477	+	0.592923	0.315356	1.88017	0.0600851	0.444451	No	OK	4728.7	3697.72	5759.67	4232.78	3162.66	4619.42	6899.91
ENSMUSG00000040250	Asun	71177	asunder, spermatogenesis regulator	chr6:146549631-146577835	-	1.04676	0.556948	1.87946	0.0601823	0.444905	No	OK	95.4026	7.36004	183.445	1.71646	13.0036	305.721	61.1694
ENSMUSG00000044700	Tmem201	230917	transmembrane protein 201	chr4:149724862-149737770	-	1.11101	0.591567	1.87808	0.06037	0.445705	No	OK	263.06	52.7315	473.388	5.14937	100.314	143.103	803.672
ENSMUSG00000039849	Pcif1	228866	PDX1 C-terminal inhibiting factor 1	chr2:164879367-164891437	+	-1.04607	0.557026	-1.87796	0.0603868	0.445705	No	OK	513.292	758.322	268.262	441.988	1074.66	336.076	200.448
ENSMUSG00000026452	Syt2	20980	synaptotagmin II	chr1:134646680-134749417	+	-0.846687	0.450875	-1.87788	0.0603981	0.445705	No	OK	2073.49	2773.54	1373.43	1929.3	3617.79	1882.03	864.842
ENSMUSG00000056708	Ier5	15939	immediate early response 5	chr1:155096366-155099636	-	1.00153	0.533499	1.87729	0.0604784	0.445744	No	OK	63.1345	0.429114	125.84	0.858229	0	102.991	148.689
ENSMUSG00000020630	Rnaseh1	19819	ribonuclease H1	chr12:28649601-28659591	+	-0.957744	0.510306	-1.8768	0.0605449	0.445744	No	OK	611.572	859.862	363.283	1044.46	675.259	278.618	447.949
ENSMUSG00000062866	Phactr2	215789	phosphatase and actin regulator 2	chr10:13207716-13324160	-	-0.837994	0.446501	-1.8768	0.0605454	0.445744	No	OK	1355.35	1806.65	904.042	1240.14	2373.16	1086.28	721.799
ENSMUSG00000030956	Fam53b	77938	family with sequence similarity 53, member B	chr7:132712083-132786935	-	1.11433	0.593744	1.87679	0.0605469	0.445744	No	OK	271.139	117.365	424.913	93.5469	141.182	563.74	286.085
ENSMUSG00000029513	Prkab1	19079	protein kinase, AMP-activated, beta 1 non-catalytic subunit	chr5:116013589-116024428	-	0.995822	0.53078	1.87615	0.0606347	0.446046	No	OK	158.002	0	316.003	0	0	18.43	613.577
ENSMUSG00000022035	Ccdc25	67179	coiled-coil domain containing 25	chr14:65837301-65866604	+	0.64173	0.342127	1.87571	0.0606955	0.446046	No	OK	3406.75	2592.99	4220.52	2209.08	2976.9	5153.89	3287.15
ENSMUSG00000037573	Tob1	22057	transducer of ErbB-2.1	chr11:94211453-94215492	+	-1.13395	0.604546	-1.87571	0.0606955	0.446046	No	OK	200.326	324.94	75.711	274.633	375.247	56.374	95.0479
ENSMUSG00000026925	Inpp5e	64436	inositol polyphosphate-5-phosphatase E	chr2:26396248-26409127	-	-0.996803	0.53177	-1.8745	0.0608615	0.447001	No	OK	172.023	343.503	0.542058	681.434	5.57298	1.08412	0
ENSMUSG00000027291	Vps39	269338	VPS39 HOPS complex subunit	chr2:120316460-120353133	-	-0.987302	0.52681	-1.87411	0.0609148	0.447128	No	OK	1076.25	1536.94	615.572	1756.79	1317.08	265.608	965.536
ENSMUSG00000018820	Zfyve27	319740	zinc finger, FYVE domain containing 27	chr19:42170566-42194592	+	-0.774388	0.413329	-1.87354	0.0609943	0.447186	No	OK	2312.32	3006.43	1618.2	3877.48	2135.38	2040.31	1196.1
ENSMUSG00000004035	Gstm7	68312	glutathione S-transferase, mu 7	chr3:107926333-107931745	-	-1.00234	0.535153	-1.873	0.0610682	0.447186	No	OK	198.949	395.187	2.71029	12.0152	778.359	5.42058	0
ENSMUSG00000026104	Stat1	20846	signal transducer and activator of transcription 1	chr1:52119437-52161865	+	-0.983779	0.525253	-1.87296	0.0610735	0.447186	No	OK	545.991	778.358	313.625	937.186	619.529	232.001	395.249
ENSMUSG00000053519	Kcnip1	70357	Kv channel-interacting protein 1	chr11:33629779-33843585	-	-1.0767	0.574954	-1.87267	0.0611144	0.447186	No	OK	356.561	539.457	173.665	332.135	746.779	178.879	168.451
ENSMUSG00000024826	Dpf2	19708	D4, zinc and double PHD fingers family 2	chr19:5896515-5912871	-	-0.780075	0.416582	-1.87256	0.0611287	0.447186	No	OK	1355.44	1766.39	944.485	1315.66	2217.12	843.442	1045.53
ENSMUSG00000021033	Gstz1	14874	glutathione transferase zeta 1 (maleylacetoacetate isomerase)	chr12:87147706-87164723	+	-1.05124	0.561483	-1.87225	0.0611718	0.447186	No	OK	606.73	900.792	312.668	591.32	1210.26	160.449	464.888
ENSMUSG00000037852	Cpe	12876	carboxypeptidase E	chr8:64592550-64693109	-	0.47734	0.25498	1.87207	0.0611975	0.447186	No	OK	31394.7	26003.3	36786.2	26922.6	25084	44900.8	28671.5
ENSMUSG00000001105	Ift20	55978	intraflagellar transport 20	chr11:78536435-78541473	+	0.816904	0.436387	1.87197	0.0612105	0.447186	No	OK	2879.54	1952.21	3806.87	1348.28	2556.14	2364.46	5249.28
ENSMUSG00000005779	Psmb4	19172	proteasome (prosome, macropain) subunit, beta type 4	chr3:94884323-94886958	-	0.455747	0.243492	1.87171	0.0612465	0.447186	No	OK	11953.7	10000.5	13906.9	11599.8	8401.26	14389.5	13424.3
ENSMUSG00000047528	Als2cr12	108812	amyotrophic lateral sclerosis 2 (juvenile) chromosome region, candidate 12 (human)	chr1:58658120-58695989	-	1.02109	0.545745	1.87101	0.0613436	0.447632	No	OK	86.1932	3.89733	168.489	6.86583	0.92883	43.3646	293.613
ENSMUSG00000000776	Polr3d	67065	polymerase (RNA) III (DNA directed) polypeptide D	chr14:70438747-70443471	-	-1.07448	0.574549	-1.87012	0.0614671	0.44827	No	OK	423.565	640.144	206.987	944.052	336.236	241.758	172.216
ENSMUSG00000028488	Sh3gl2	20404	SH3-domain GRB2-like 2	chr4:85205455-85389379	+	0.790197	0.422654	1.86961	0.0615386	0.448435	No	OK	1399.72	968.105	1831.34	896.849	1039.36	1291.18	2371.49
ENSMUSG00000014856	Tmem208	66320	transmembrane protein 208	chr8:105326363-105329057	+	0.77297	0.413477	1.86944	0.0615619	0.448435	No	OK	3293.32	2306.2	4280.44	2497.45	2114.94	2453.35	6107.53
ENSMUSG00000068134	Zfp120	104348	zinc finger protein 120	chr2:150114406-150136678	-	0.938232	0.502046	1.86882	0.0616482	0.4488	No	OK	531.136	321.947	740.325	290.94	352.955	822.844	657.807
ENSMUSG00000071654	Uqcc3	107197	ubiquinol-cytochrome c reductase complex assembly factor 3	chr19:8880013-8880933	-	0.683498	0.365865	1.86817	0.0617379	0.449078	No	OK	4258.97	3162.03	5355.92	3481.83	2842.22	7150.83	3561
ENSMUSG00000022884	Eif4a2	13682	eukaryotic translation initiation factor 4A2	chr16:23107467-23114132	+	0.491287	0.262998	1.86803	0.0617586	0.449078	No	OK	5433.5	4470.59	6396.41	4242.22	4698.95	7202.87	5589.95
ENSMUSG00000028465	Tln1	21894	talin 1	chr4:43531512-43562583	-	-0.851176	0.455761	-1.86759	0.061819	0.449254	No	OK	1357.89	1820.9	894.876	2530.92	1110.88	961.611	828.14
ENSMUSG00000022474	Pmm1	29858	phosphomannomutase 1	chr15:81951105-81960930	-	-0.585554	0.313925	-1.86527	0.062144	0.451352	No	OK	12475.1	15160.6	9789.56	13510.2	16810.9	6862.45	12716.7
ENSMUSG00000020593	Lpin1	14245	lipin 1	chr12:16535668-16589770	-	-0.863662	0.463141	-1.86479	0.0622107	0.451573	No	OK	1810.34	2440.8	1179.89	3063.88	1817.72	1672.79	686.98
ENSMUSG00000033760	Rbm4b	66704	RNA binding motif protein 4B	chr19:4756524-4765941	+	1.01227	0.543077	1.86396	0.0623278	0.452159	No	OK	692.965	380.802	1005.13	181.086	580.518	1049.42	960.831
ENSMUSG00000022508	Bcl6	12053	B cell leukemia/lymphoma 6	chr16:23965051-23988612	-	1.13106	0.606911	1.86363	0.062374	0.452229	No	OK	219.496	67.8862	371.106	20.5975	115.175	454.245	287.967
ENSMUSG00000026771	Spopl	76857	speckle-type POZ protein-like	chr2:23510053-23572104	-	-0.966489	0.518716	-1.86323	0.0624297	0.45237	No	OK	550.973	779.374	322.573	968.94	589.807	267.777	377.368
ENSMUSG00000066150	Slc31a1	20529	solute carrier family 31, member 1	chr4:62360700-62391769	+	1.1274	0.605177	1.86293	0.0624727	0.452418	No	OK	583.84	219.513	948.168	263.476	175.549	129.01	1767.33
ENSMUSG00000030104	Edem1	192193	ER degradation enhancer, mannosidase alpha-like 1	chr6:108828640-108859356	+	-1.1217	0.602217	-1.86261	0.0625172	0.452444	No	OK	286.515	459.089	113.941	716.621	201.556	136.599	91.2836
ENSMUSG00000024170	Telo2	71718	telomere maintenance 2	chr17:25099568-25115905	-	-1.12104	0.601941	-1.86238	0.0625492	0.452444	No	OK	182.47	317.584	47.3547	498.631	136.538	75.8881	18.8214
ENSMUSG00000033361	Prrg3	208748	proline rich Gla (G-carboxyglutamic acid) 3 (transmembrane)	chrX:71962981-71972722	+	-1.07179	0.575756	-1.86154	0.0626681	0.45304	No	OK	161.504	299.842	23.1654	162.205	437.479	44.4488	1.88214
ENSMUSG00000045838	A430105I19Rik	214239	RIKEN cDNA A430105I19 gene	chr2:118754144-118762661	-	-1.10684	0.594721	-1.86111	0.0627292	0.453218	No	OK	170.843	304.242	37.4434	247.17	361.315	68.2993	6.58748
ENSMUSG00000075273	Ttc30b	72421	tetratricopeptide repeat domain 30B	chr2:75935849-75938462	-	1.02996	0.553492	1.86084	0.0627667	0.453226	No	OK	154.534	11.1107	297.957	0.858229	21.3631	44.4488	551.466
ENSMUSG00000030739	Myh14	71960	myosin, heavy polypeptide 14	chr7:44605802-44665503	-	0.988139	0.531254	1.86001	0.0628838	0.453808	No	OK	1072.38	609.651	1535.11	251.461	967.84	1344.3	1725.92
ENSMUSG00000059486	Kbtbd2	210973	kelch repeat and BTB (POZ) domain containing 2	chr6:56777524-56797813	-	0.876804	0.471522	1.85952	0.0629534	0.454047	No	OK	837.56	539.034	1136.09	489.19	588.878	816.339	1455.83
ENSMUSG00000062761	Zfp512	269639	zinc finger protein 512	chr5:31452435-31481753	+	-1.03686	0.557841	-1.85871	0.0630686	0.454613	No	OK	498.68	735.415	261.945	1077.94	392.895	268.861	255.03
ENSMUSG00000039611	Tmem246	67063	transmembrane protein 246	chr4:49584505-49597870	-	0.630755	0.339453	1.85815	0.0631478	0.45492	No	OK	2312.23	1769.81	2854.66	2090.65	1448.97	2994.33	2714.98
ENSMUSG00000027519	Rab22a	19334	RAB22A, member RAS oncogene family	chr2:173659844-173702182	+	-0.782791	0.421336	-1.85788	0.0631859	0.454932	No	OK	1629.73	2127.25	1132.21	2342.96	1911.53	1499.33	765.089
ENSMUSG00000003228	Grk5	14773	G protein-coupled receptor kinase 5	chr19:60889748-61092555	+	1.05688	0.569127	1.85703	0.0633072	0.45512	No	OK	151.165	18.4872	283.842	36.0456	0.92883	315.478	252.206
ENSMUSG00000025290	Rps24	20088	ribosomal protein S24	chr14:24490680-24496146	+	0.714316	0.384748	1.85658	0.0633709	0.45512	No	OK	1305.29	950.148	1660.43	994.687	905.609	1418.02	1902.84
ENSMUSG00000025290	LOC102642752	102642752	40S ribosomal protein S24	NA	NA	0.714316	0.384748	1.85658	0.0633709	0.45512	No	OK	1305.29	950.148	1660.43	994.687	905.609	1418.02	1902.84
ENSMUSG00000045045	Lrfn4	225875	leucine rich repeat and fibronectin type III domain containing 4	chr19:4611783-4615667	-	1.08936	0.586773	1.85653	0.0633776	0.45512	No	OK	210.813	39.1929	382.433	6.86583	71.5199	682.993	81.8729
ENSMUSG00000026239	Pde6d	18582	phosphodiesterase 6D, cGMP-specific, rod, delta	chr1:86543014-86582501	-	-0.875631	0.471672	-1.85644	0.0633911	0.45512	No	OK	3444.23	4670.92	2217.53	3944.42	5397.43	939.929	3495.13
ENSMUSG00000029616	Erp29	67397	endoplasmic reticulum protein 29	chr5:121444752-121452474	-	0.471388	0.253925	1.85641	0.0633952	0.45512	No	OK	4894.56	4064.6	5724.52	3984.76	4144.44	6247.76	5201.28
ENSMUSG00000029730	Mcm7	17220	minichromosome maintenance complex component 7	chr5:138164588-138171862	-	1.00044	0.539453	1.85454	0.0636624	0.456774	No	OK	99.9831	3.1097	196.856	3.43291	2.78649	9.75704	383.956
ENSMUSG00000023088	Abcc1	17250	ATP-binding cassette, sub-family C (CFTR/MRP), member 1	chr16:14361557-14474878	+	-1.11331	0.600497	-1.85399	0.0637412	0.457076	No	OK	179.341	313.462	45.2203	542.401	84.5235	29.2711	61.1694
ENSMUSG00000004187	Kifc2	16581	kinesin family member C2	chr15:76660640-76668196	+	1.07626	0.580843	1.85292	0.0638934	0.45742	No	OK	449.661	214.685	684.636	109.853	319.517	442.319	926.952
ENSMUSG00000027222	Pex16	18633	peroxisomal biogenesis factor 16	chr2:92375238-92381220	+	0.661965	0.357259	1.8529	0.0638971	0.45742	No	OK	2261.38	1699.81	2822.95	1342.27	2057.36	2542.25	3103.64
ENSMUSG00000034683	Ppp1r1c	75276	protein phosphatase 1, regulatory (inhibitor) subunit 1C	chr2:79707779-79818546	+	0.438154	0.236472	1.85288	0.0638997	0.45742	No	OK	11646.5	9820.71	13472.3	8926.44	10715	11924.2	15020.4
ENSMUSG00000021171	Esyt2	52635	extended synaptotagmin-like protein 2	chr12:116281221-116373098	+	0.875567	0.472732	1.85214	0.0640056	0.457915	No	OK	673.205	433.161	913.249	443.704	422.617	1068.94	757.56
ENSMUSG00000028053	Ash1l	192195	ash1 (absent, small, or homeotic)-like (Drosophila)	chr3:88965811-89079375	+	-1.03667	0.559891	-1.85156	0.064089	0.458115	No	OK	776.35	1146.6	406.102	1796.27	496.924	549.647	262.558
ENSMUSG00000040414	Slc25a28	246696	solute carrier family 25, member 28	chr19:43663800-43674881	-	-1.07161	0.578803	-1.85143	0.0641073	0.458115	No	OK	356.972	541.664	172.28	605.909	477.418	100.823	243.737
ENSMUSG00000040599	Mis12	67139	MIS12 kinetochore complex component	chr11:71019610-71027134	+	0.773105	0.417773	1.85054	0.064236	0.458533	No	OK	1111.79	777.274	1446.3	624.791	929.758	1560.04	1332.55
ENSMUSG00000031782	Coq9	67914	coenzyme Q9	chr8:94838416-94854895	+	-0.997619	0.539147	-1.85037	0.0642609	0.458533	No	OK	567.132	817.583	316.681	502.922	1132.24	256.936	376.427
ENSMUSG00000009863	Sdhb	67680	succinate dehydrogenase complex, subunit B, iron sulfur (Ip)	chr4:140961270-140979192	+	-0.837112	0.45243	-1.85026	0.0642765	0.458533	No	OK	5349.49	7139.97	3559.01	5982.71	8297.23	1545.95	5572.07
ENSMUSG00000019851	Perp	64058	PERP, TP53 apoptosis effector	chr10:18845070-18857072	+	1.10074	0.595003	1.84998	0.0643164	0.458554	No	OK	235.065	52.5958	417.533	19.7393	85.4523	59.6264	775.44
ENSMUSG00000036513	Commd2	52245	COMM domain containing 2	chr3:57644348-57651684	-	0.9516	0.514533	1.84945	0.0643936	0.458684	No	OK	817.311	485.375	1149.25	269.484	701.266	1286.85	1011.65
ENSMUSG00000020268	Lyrm7	75530	LYR motif containing 7	chr11:54839288-54860591	-	-1.11701	0.604061	-1.84916	0.0644344	0.458684	No	OK	205.684	331.494	79.8743	307.246	355.742	55.2899	104.459
ENSMUSG00000036966	Spryd3	223918	SPRY domain containing 3	chr15:102116527-102136215	-	-0.639819	0.346019	-1.84909	0.0644453	0.458684	No	OK	4250.17	5264.96	3235.38	5636.85	4893.07	2282.06	4188.7
ENSMUSG00000074364	Ehd2	259300	EH-domain containing 2	chr7:15948986-15967535	-	0.976053	0.528183	1.84794	0.0646105	0.459597	No	OK	144.463	0	288.927	0	0	21.6823	556.171
ENSMUSG00000033020	Polr2f	69833	polymerase (RNA) II (DNA directed) polypeptide F	chr15:79141324-79151774	+	0.617115	0.334001	1.84765	0.0646535	0.459639	No	OK	2964.52	2285.85	3643.18	1806.57	2765.13	3920.16	3366.2
ENSMUSG00000044566	Cage1	71213	cancer antigen 1	chr13:38006051-38036937	-	-1.09192	0.59127	-1.84673	0.0647864	0.460321	No	OK	363.475	651.567	75.3835	1287.34	15.7901	58.5423	92.2247
ENSMUSG00000028690	Mmachc	67096	methylmalonic aciduria cblC type, with homocystinuria	chr4:116702433-116708385	-	-1.07776	0.583813	-1.84607	0.0648817	0.460734	No	OK	344.833	527.26	162.406	301.238	753.281	136.599	188.214
ENSMUSG00000022329	Stk3	56274	serine/threonine kinase 3	chr15:34875498-35155806	-	1.11224	0.603181	1.84395	0.0651903	0.462185	No	OK	176.519	48.2749	304.763	23.1722	73.3775	133.346	476.181
ENSMUSG00000030695	Aldoa	11674	aldolase A, fructose-bisphosphate	chr7:126795233-126799254	-	-0.580104	0.314605	-1.84392	0.0651955	0.462185	No	OK	36630.5	44447.1	28814	46917.6	41976.6	18840.9	38787.1
ENSMUSG00000032633	Flcn	216805	folliculin	chr11:59791407-59810039	-	1.11984	0.607345	1.84382	0.0652087	0.462185	No	OK	342.577	111.661	573.493	119.294	104.029	1061.35	85.6372
ENSMUSG00000054752	Fsd1l	319636	fibronectin type III and SPRY domain containing 1-like	chr4:53631470-53651619	+	0.730873	0.396477	1.84342	0.0652681	0.462185	No	OK	1468.82	1056.72	1880.91	1294.21	819.228	2028.38	1733.45
ENSMUSG00000036139	Hoxc9	15427	homeobox C9	chr15:102977031-102984444	+	-1.11136	0.602889	-1.84339	0.065272	0.462185	No	OK	233.878	374.62	93.136	466.876	282.364	127.926	58.3462
ENSMUSG00000048100	Taf13	99730	TATA-box binding protein associated factor 13	chr3:108571698-108582068	+	0.633067	0.343806	1.84135	0.0655702	0.463888	No	OK	1628.76	1244.41	2013.12	1292.49	1196.33	1871.18	2155.05
ENSMUSG00000031626	Sorbs2	234214	sorbin and SH3 domain containing 2	chr8:45507787-45827906	+	-1.08699	0.590389	-1.84114	0.0656015	0.463888	No	OK	89.2634	160.3	18.2267	156.198	164.403	19.5141	16.9392
ENSMUSG00000055805	Fmnl1	57778	formin-like 1	chr11:103171137-103198900	+	-0.813136	0.441687	-1.84098	0.0656244	0.463888	No	OK	1586.55	2098.05	1075.04	2251.13	1944.97	661.311	1488.77
ENSMUSG00000061576	Dpp6	13483	dipeptidylpeptidase 6	chr5:26817356-27727500	+	-0.519689	0.282368	-1.84047	0.0656994	0.464154	No	OK	3698.66	4396.92	3000.4	3876.62	4917.22	2878.33	3122.46
ENSMUSG00000024038	Ndufv3	78330	NADH dehydrogenase (ubiquinone) flavoprotein 3	chr17:31520114-31531325	+	0.530605	0.288395	1.83986	0.065789	0.464198	No	OK	6056.46	4886.75	7226.17	4546.04	5227.45	5801.11	8651.24
ENSMUSG00000033732	Sf3b3	101943	splicing factor 3b, subunit 3	chr8:110810491-110846803	-	1.11013	0.603431	1.8397	0.0658127	0.464198	No	OK	537.866	212.748	862.983	382.77	42.7262	513.871	1212.1
ENSMUSG00000020918	Kat2a	14534	K(lysine) acetyltransferase 2A	chr11:100704745-100712467	-	-0.784752	0.426574	-1.83966	0.0658177	0.464198	No	OK	962.871	1258.97	666.771	1040.17	1477.77	649.386	684.157
ENSMUSG00000021666	Gfm2	320806	G elongation factor, mitochondrial 2	chr13:97137936-97176443	+	-1.11682	0.607315	-1.83895	0.0659222	0.46433	No	OK	275.945	455.239	96.6519	516.654	393.824	166.954	26.3499
ENSMUSG00000071708	Sms	20603	spermine synthase	chrX:157443953-157492046	-	0.938301	0.510241	1.83894	0.0659245	0.46433	No	OK	1907.66	1147.37	2667.95	896.849	1397.89	4272.5	1063.41
ENSMUSG00000071708	Gm14680	671878	predicted gene 14680	NA	NA	0.938301	0.510241	1.83894	0.0659245	0.46433	No	OK	1907.66	1147.37	2667.95	896.849	1397.89	4272.5	1063.41
ENSMUSG00000022323	Rida	15473	reactive intermediate imine deaminase A homolog	chr15:34484021-34495246	-	0.616509	0.335324	1.83855	0.0659819	0.46433	No	OK	1917.54	1478.67	2356.41	1468.43	1488.91	2075	2637.81
ENSMUSG00000026970	Rbms1	56878	RNA binding motif, single stranded interacting protein 1	chr2:60751952-60881438	-	0.60457	0.328859	1.83839	0.0660055	0.46433	No	OK	4520.51	3508.67	5532.35	4165.84	2851.51	6622.86	4441.84
ENSMUSG00000022051	Bnip3l	12177	BCL2/adenovirus E1B interacting protein 3-like	chr14:66985239-67008877	-	0.675366	0.367394	1.83826	0.066024	0.46433	No	OK	2234.89	1665.25	2804.54	2092.36	1238.13	2798.1	2810.97
ENSMUSG00000000594	Gm2a	14667	GM2 ganglioside activator protein	chr11:55097984-55113028	+	1.11326	0.605755	1.83781	0.06609	0.46433	No	OK	492.854	185.565	800.144	27.4633	343.667	838.022	762.265
ENSMUSG00000050947	Amigo1	229715	adhesion molecule with Ig like domain 1	chr3:108186288-108192286	+	0.733125	0.398923	1.83776	0.066098	0.46433	No	OK	3336.5	2395.92	4277.08	2980.63	1811.22	5668.84	2885.32
ENSMUSG00000040875	Osbpl10	74486	oxysterol binding protein-like 10	chr9:115067278-115232223	+	-1.11182	0.605161	-1.83724	0.0661747	0.464402	No	OK	295.712	478.314	113.109	294.372	662.255	181.047	45.1713
ENSMUSG00000030533	Unc45a	101869	unc-45 myosin chaperone A	chr7:80325291-80340219	-	-0.741691	0.403711	-1.83718	0.066183	0.464402	No	OK	1005.37	1292.94	717.807	1388.61	1197.26	738.283	697.332
ENSMUSG00000063019	Manbal	69161	mannosidase, beta A, lysosomal-like	chr2:157367593-157396763	+	-0.706587	0.384921	-1.83567	0.0664066	0.465708	No	OK	1863.48	2365.28	1361.67	2122.4	2608.15	1696.64	1026.71
ENSMUSG00000021018	Polr2h	245841	polymerase (RNA) II (DNA directed) polypeptide H	chr16:20717825-20722265	+	0.803926	0.438189	1.83466	0.0665568	0.466498	No	OK	1565.41	1067.93	2062.89	841.064	1294.79	1406.1	2719.69
ENSMUSG00000002808	Epdr1	105298	ependymin related protein 1 (zebrafish)	chr13:19591707-19619830	-	-0.429689	0.234267	-1.83419	0.0666263	0.466722	No	OK	10304.7	11888.4	8721.08	13384.1	10392.7	8361.79	9080.37
ENSMUSG00000045576	St7l	229681	suppression of tumorigenicity 7-like	chr3:104864505-104930063	+	1.0803	0.589178	1.83357	0.0667177	0.467099	No	OK	403.653	81.567	725.739	162.205	0.92883	822.844	628.634
ENSMUSG00000021133	Susd6	217684	sushi domain containing 6	chr12:80790531-80880833	+	0.820464	0.447782	1.83228	0.0669091	0.468175	No	OK	1265.49	851.663	1679.33	1153.46	549.867	1690.14	1668.51
ENSMUSG00000042570	Mier2	70427	MIER family member 2	chr10:79540244-79555128	-	-1.05723	0.577636	-1.83027	0.06721	0.4699	No	OK	527.579	796.334	258.825	951.776	640.892	414.132	103.518
ENSMUSG00000032553	Srprb	20818	signal recognition particle receptor, B subunit	chr9:103188032-103202065	-	-1.1115	0.60741	-1.8299	0.067265	0.4699	No	OK	574.853	958.439	191.267	205.975	1710.9	345.833	36.7017
ENSMUSG00000025728	Pigq	14755	phosphatidylinositol glycan anchor biosynthesis, class Q	chr17:25926419-25941989	-	-0.986423	0.539135	-1.82964	0.0673036	0.4699	No	OK	2148.92	3088.29	1209.56	1740.49	4436.09	2001.28	417.834
ENSMUSG00000039568	Ubald1	207740	UBA-like domain containing 1	chr16:4874778-4879851	-	-0.641624	0.350687	-1.82962	0.0673069	0.4699	No	OK	1672.12	2073.46	1270.79	2002.25	2144.67	1424.53	1117.05
ENSMUSG00000071076	Jund	16478	jun D proto-oncogene	chr8:70697738-70700616	+	-0.51107	0.279475	-1.82868	0.0674474	0.470504	No	OK	5463.83	6477.37	4450.28	6589.48	6365.27	3665.4	5235.16
ENSMUSG00000028076	Cd1d1	12479	CD1d1 antigen	chr3:86995835-86999340	-	-0.972442	0.531921	-1.82817	0.0675239	0.470504	No	OK	70.972	140.86	1.08412	143.324	138.396	2.16823	0
ENSMUSG00000056602	Fry	320365	FRY microtubule binding protein	chr5:150259929-150497753	+	-0.899862	0.492266	-1.828	0.0675495	0.470504	No	OK	1220.44	1677.2	763.676	1564.55	1789.85	1133.99	393.367
ENSMUSG00000028614	Ndc1	72787	NDC1 transmembrane nucleoporin	chr4:107367783-107414338	+	0.88531	0.484343	1.82785	0.0675713	0.470504	No	OK	790.738	501.938	1079.54	532.96	470.917	1421.28	737.798
ENSMUSG00000010376	Nedd8	18002	neural precursor cell expressed, developmentally down-regulated gene 8	chr14:55662266-55671906	-	0.357779	0.195745	1.82778	0.0675826	0.470504	No	OK	16606.5	14502.4	18710.6	13873.3	15131.6	17734	19687.1
ENSMUSG00000027245	Hypk	67693	huntingtin interacting protein K	chr2:121457087-121458440	+	0.960041	0.525339	1.82747	0.0676293	0.470565	No	OK	541.95	316.211	767.688	249.745	382.678	959.443	575.934
ENSMUSG00000021431	Snrnp48	67797	small nuclear ribonucleoprotein 48 (U11/U12)	chr13:38204938-38227663	+	0.982258	0.537594	1.82714	0.0676791	0.470576	No	OK	605.246	342.34	868.153	495.198	189.481	884.639	851.667
ENSMUSG00000040112	Mrps35	232536	mitochondrial ribosomal protein S35	chr6:147042769-147070902	+	0.889432	0.486839	1.82695	0.0677066	0.470576	No	OK	1235.83	781.241	1690.43	483.183	1079.3	2200.76	1180.1
ENSMUSG00000026640	Plxna2	18845	plexin A2	chr1:194619828-194816868	+	-0.811504	0.444604	-1.82523	0.0679664	0.471942	No	OK	1681.15	2223.54	1138.75	3106.79	1340.3	1013.65	1263.85
ENSMUSG00000000078	Klf6	23849	Kruppel-like factor 6	chr13:5861488-5870393	+	0.975364	0.534403	1.82515	0.0679791	0.471942	No	OK	1526.88	871.779	2181.98	291.798	1451.76	1891.78	2472.19
ENSMUSG00000036411	9530077C05Rik	68283	RIKEN cDNA 9530077C05 gene	chr9:22411576-22444679	+	-0.976694	0.535235	-1.8248	0.0680318	0.472044	No	OK	857.54	1226.52	488.559	1885.53	567.515	408.712	568.405
ENSMUSG00000022354	Ndufb9	66218	NADH dehydrogenase (ubiquinone) 1 beta subcomplex, 9	chr15:58933809-58939489	+	0.397828	0.218221	1.82305	0.0682955	0.473447	No	OK	11281.4	9683.14	12879.6	8714.45	10651.8	12796.9	12962.3
ENSMUSG00000045275	Lca5l	385668	Leber congenital amaurosis 5-like	chr16:96158405-96192257	-	0.965507	0.529638	1.82295	0.0683102	0.473447	No	OK	85.665	0.92883	170.401	0	1.85766	50.9535	289.849
ENSMUSG00000000787	Ddx3x	13205	DEAD/H (Asp-Glu-Ala-Asp/His) box polypeptide 3, X-linked	chrX:13281021-13293983	+	-0.557842	0.306073	-1.82258	0.0683674	0.47358	No	OK	3560.32	4288.38	2832.26	4370.1	4206.67	3346.67	2317.85
ENSMUSG00000041986	Elmod1	270162	ELMO/CED-12 domain containing 1	chr9:53911459-53975301	-	-1.06385	0.583941	-1.82184	0.0684794	0.474091	No	OK	90.2587	163.958	16.5591	112.428	215.488	22.7664	10.3518
ENSMUSG00000015305	Sash1	70097	SAM and SH3 domain containing 1	chr10:8722218-8886070	-	0.962495	0.528401	1.82152	0.0685273	0.474158	No	OK	63.8806	0.464415	127.297	0	0.92883	182.131	72.4623
ENSMUSG00000031021	Tmem9b	56786	TMEM9 domain family, member B	chr7:109735835-109752263	-	-0.474743	0.260737	-1.82077	0.0686416	0.474685	No	OK	3734.31	4373.68	3094.95	4340.06	4407.3	2956.38	3233.51
ENSMUSG00000033739	Fkbpl	56299	FK506 binding protein-like	chr17:34644882-34646327	+	-1.10242	0.605913	-1.81944	0.0688448	0.475689	No	OK	143.918	243.895	43.9405	156.198	331.592	45.5329	42.3481
ENSMUSG00000062822	4833420G17Rik	67392	RIKEN cDNA 4833420G17 gene	chr13:119462758-119486117	+	1.04665	0.5753	1.81932	0.0688633	0.475689	No	OK	723.82	360.851	1086.79	146.757	574.946	589.759	1583.82
ENSMUSG00000035919	Bbs9	319845	Bardet-Biedl syndrome 9 (human)	chr9:22475714-22888280	+	-1.10279	0.606288	-1.81893	0.0689228	0.475836	No	OK	202.424	342.003	62.8446	537.251	146.755	32.5235	93.1658
ENSMUSG00000052609	Plekhg3	263406	pleckstrin homology domain containing, family G (with RhoGef domain) member 3	chr12:76533559-76579039	+	1.06765	0.58713	1.81843	0.0689984	0.47608	No	OK	629.276	294.652	963.9	502.922	86.3811	688.414	1239.39
ENSMUSG00000051855	Mest	17294	mesoderm specific transcript	chr6:30738049-30748466	+	-1.06845	0.587646	-1.81819	0.0690349	0.47608	No	OK	233.103	419.665	46.5415	749.234	90.0965	6.5047	86.5783
ENSMUSG00000035248	Zcchc6	214290	zinc finger, CCHC domain containing 6	chr13:59771878-59823147	-	0.771406	0.424566	1.81693	0.0692279	0.476902	No	OK	1278.6	892.457	1664.73	929.462	855.452	1197.95	2131.52
ENSMUSG00000033717	Adra2a	11551	adrenergic receptor, alpha 2a	chr19:54045181-54048982	+	-1.08903	0.599387	-1.81691	0.0692309	0.476902	No	OK	252.433	440.319	64.5463	326.127	554.511	122.505	6.58748
ENSMUSG00000028848	Gpn2	100210	GPN-loop GTPase 2	chr4:133584372-133591735	+	-1.09329	0.602063	-1.81591	0.0693836	0.47769	No	OK	243.955	387.897	100.013	223.139	552.654	82.3928	117.634
ENSMUSG00000037949	Ano10	102566	anoctamin 10	chr9:122175873-122294423	-	-1.02608	0.565289	-1.81514	0.0695028	0.47788	No	OK	566.14	837.462	294.819	1114.84	560.084	439.067	150.571
ENSMUSG00000075232	Amd1	11702	S-adenosylmethionine decarboxylase 1	chr10:40287457-40302188	-	1.07476	0.592201	1.81485	0.0695465	0.47788	No	OK	250.905	113.671	388.139	138.175	89.1676	427.142	349.136
ENSMUSG00000033615	Cplx1	12889	complexin 1	chr5:108518553-108550027	-	-0.438825	0.241831	-1.81459	0.0695864	0.47788	No	OK	13380.2	15485.4	11275.1	17265.8	13704.9	9908.82	12641.4
ENSMUSG00000028793	Rnf19b	75234	ring finger protein 19B	chr4:129058270-129084526	+	0.737191	0.406278	1.8145	0.0696008	0.47788	No	OK	1791.04	1280.65	2301.44	1472.72	1088.59	1655.45	2947.43
ENSMUSG00000040430	Pitpnc1	71795	phosphatidylinositol transfer protein, cytoplasmic 1	chr11:107207891-107470720	-	-0.501772	0.276537	-1.81448	0.0696035	0.47788	No	OK	9588.51	11333	7844.06	9183.05	13482.9	8747.73	6940.38
ENSMUSG00000028618	Tmem59	56374	transmembrane protein 59	chr4:107178629-107200996	+	-0.606083	0.334166	-1.81372	0.0697209	0.478422	No	OK	7785.37	9537.4	6033.34	8023.58	11051.2	4252.99	7813.69
ENSMUSG00000024535	Snx24	69226	sorting nexing 24	chr18:53245661-53390825	+	0.957043	0.527762	1.8134	0.0697701	0.478495	No	OK	60.6978	0.464415	120.931	0	0.92883	85.6452	156.217
ENSMUSG00000023286	Ube2j2	140499	ubiquitin-conjugating enzyme E2J 2	chr4:155943812-155959604	+	0.891726	0.492206	1.81169	0.0700335	0.479697	No	OK	805.354	506.355	1104.35	651.396	361.315	848.863	1359.84
ENSMUSG00000024579	Pcyox1l	240334	prenylcysteine oxidase 1 like	chr18:61696836-61707635	-	-1.04072	0.574486	-1.81156	0.0700544	0.479697	No	OK	396.113	593.314	198.912	592.178	594.451	290.543	107.282
ENSMUSG00000036249	Rbm43	71684	RNA binding motif protein 43	chr2:51924448-51934644	-	0.774185	0.427369	1.81151	0.0700612	0.479697	No	OK	1123.8	782.298	1465.31	886.55	678.046	1776.87	1153.75
ENSMUSG00000001383	Zmat2	66492	zinc finger, matrin type 2	chr18:36793922-36799660	+	0.483319	0.266896	1.81089	0.0701583	0.479702	No	OK	8043.69	6638.53	9448.85	7255.47	6021.6	10984.3	7913.44
ENSMUSG00000024620	Pdgfrb	18596	platelet derived growth factor receptor, beta polypeptide	chr18:61045149-61085067	+	1.10004	0.607469	1.81086	0.0701623	0.479702	No	OK	261.788	91.3573	432.218	93.5469	89.1676	118.169	746.267
ENSMUSG00000044496	2510039O18Rik	77034	RIKEN cDNA 2510039O18 gene	chr4:147940894-147947314	+	-0.912077	0.50373	-1.81065	0.0701957	0.479702	No	OK	669.974	927.831	412.117	1232.42	623.245	405.459	418.775
ENSMUSG00000074006	Omp	18378	olfactory marker protein	chr7:98143358-98145447	-	1.08288	0.598107	1.81051	0.0702162	0.479702	No	OK	530.05	228.775	831.325	139.891	317.66	226.58	1436.07
ENSMUSG00000109336	Samd4b	233033	sterile alpha motif domain containing 4B	chr7:28399521-28436191	-	-1.00792	0.557226	-1.80881	0.0704808	0.480886	No	OK	639.774	935.925	343.622	1058.2	813.655	151.776	535.468
ENSMUSG00000052928	Ctif	269037	CBP80/20-dependent translation initiation factor	chr18:75431220-75697696	-	-0.606668	0.335436	-1.80859	0.0705143	0.480886	No	OK	1831.53	2244.34	1418.73	2025.42	2463.26	1455.97	1381.49
ENSMUSG00000015522	Arnt	11863	aryl hydrocarbon receptor nuclear translocator	chr3:95434389-95497239	+	-1.09778	0.607076	-1.80831	0.0705582	0.480886	No	OK	205.02	342.945	67.0947	491.765	194.125	104.075	30.1142
ENSMUSG00000037661	Gpr160	71862	G protein-coupled receptor 160	chr3:30855949-30897194	+	-1.09549	0.605903	-1.80804	0.070601	0.480886	No	OK	351.884	595.195	108.573	60.9342	1129.46	105.159	111.987
ENSMUSG00000004098	Col5a3	53867	collagen, type V, alpha 3	chr9:20770056-20815067	-	0.951376	0.526205	1.80799	0.0706075	0.480886	No	OK	90.8744	0.464415	181.284	0	0.92883	337.16	25.4088
ENSMUSG00000057130	Txnl4a	27366	thioredoxin-like 4A	chr18:80206866-80212732	+	0.824744	0.456189	1.8079	0.0706218	0.480886	No	OK	1135.02	758.944	1511.1	833.34	684.547	1001.72	2020.47
ENSMUSG00000003721	Insig2	72999	insulin induced gene 2	chr1:121304352-121328024	-	1.06917	0.59171	1.80691	0.0707757	0.481611	No	OK	995.21	454.54	1535.88	838.489	70.591	1470.06	1601.7
ENSMUSG00000042396	Rbm7	67010	RNA binding motif protein 7	chr9:48488696-48495330	-	1.09164	0.604223	1.80669	0.0708114	0.481611	No	OK	272.859	108.579	437.139	171.646	45.5126	527.965	346.313
ENSMUSG00000026433	Rab29	226422	RAB29, member RAS oncogene family	chr1:131867276-131872889	+	-0.970541	0.537258	-1.80647	0.0708445	0.481611	No	OK	128.515	252.151	4.87852	90.9722	413.329	9.75704	0
ENSMUSG00000007338	Mrpl49	18120	mitochondrial ribosomal protein L49	chr19:6053629-6057751	-	0.844256	0.467433	1.80615	0.0708944	0.481686	No	OK	717.111	471.341	962.88	497.773	444.909	787.068	1138.69
ENSMUSG00000020921	Tmem101	76547	transmembrane protein 101	chr11:102152546-102156407	-	-1.00111	0.554377	-1.80583	0.0709454	0.481769	No	OK	940.531	1370.4	510.666	2271.73	469.059	508.45	512.882
ENSMUSG00000027674	Pex5l	58869	peroxisomal biogenesis factor 5-like	chr3:32947925-33083060	-	0.852068	0.472025	1.80513	0.0710538	0.48186	No	OK	1078.34	703.654	1453.03	495.198	912.111	1833.24	1072.82
ENSMUSG00000063856	Gpx1	14775	glutathione peroxidase 1	chr9:108339079-108340344	+	0.568319	0.314851	1.80504	0.0710689	0.48186	No	OK	17547.6	13876.8	21218.4	11120.1	16633.5	15428.1	27008.7
ENSMUSG00000023007	Prpf40b	54614	pre-mRNA processing factor 40B	chr15:99295408-99317007	+	0.980201	0.543048	1.805	0.071075	0.48186	No	OK	464.52	261.009	668.032	304.671	217.346	475.927	860.136
ENSMUSG00000005804	Bloc1s6	18457	biogenesis of lysosomal organelles complex-1, subunit 6, pallidin	chr2:122738504-122749487	+	-1.0728	0.59446	-1.80466	0.0711273	0.481951	No	OK	309.466	480.413	138.518	277.208	683.619	181.047	95.989
ENSMUSG00000026740	Dnajc1	13418	DnaJ heat shock protein family (Hsp40) member C1	chr2:18213750-18392830	-	-1.09068	0.604697	-1.80368	0.0712811	0.48273	No	OK	362.24	616.855	107.625	877.968	355.742	204.898	10.3518
ENSMUSG00000061024	Rrs1	59014	ribosome biogenesis regulator 1	chr1:9545407-9547455	+	-0.941461	0.522141	-1.80308	0.0713761	0.48311	No	OK	697.683	981.785	413.582	1399.77	563.8	384.861	442.302
ENSMUSG00000074748	Atxn7l3b	382423	ataxin 7-like 3B	chr10:112925427-112929026	-	0.504536	0.279994	1.80195	0.0715526	0.483531	No	OK	7088.37	5789.7	8387.03	5468.63	6110.77	10045.4	6728.64
ENSMUSG00000003402	Prkcsh	19089	protein kinase C substrate 80K-H	chr9:22002987-22014245	+	-0.783239	0.434719	-1.80172	0.0715902	0.483531	No	OK	1514.88	1983.27	1046.49	2693.12	1273.43	1020.15	1072.82
ENSMUSG00000017264	Exosc10	50912	exosome component 10	chr4:148558426-148582400	+	-1.00107	0.555634	-1.80167	0.0715978	0.483531	No	OK	171.338	326.445	16.2316	644.53	8.35947	24.9347	7.52855
ENSMUSG00000020078	Vps26a	30930	VPS26 retromer complex component A	chr10:62454842-62486805	-	0.994202	0.551851	1.80158	0.0716121	0.483531	No	OK	437.109	239.602	634.617	215.415	263.788	846.695	422.54
ENSMUSG00000024594	Prrc1	73137	proline-rich coiled-coil 1	chr18:57354732-57392719	+	0.821203	0.45589	1.80132	0.0716524	0.483531	No	OK	1591.63	1066.39	2116.87	1047.9	1084.87	3030.1	1203.63
ENSMUSG00000056201	Cfl1	12631	cofilin 1, non-muscle	chr19:5490454-5494031	+	-0.570148	0.316597	-1.80086	0.0717247	0.483531	No	OK	14449.3	17484.6	11414	17865.7	17103.5	7663.62	15164.4
ENSMUSG00000024597	Slc12a2	20496	solute carrier family 12, member 2	chr18:57878677-57946821	+	0.730429	0.405632	1.80072	0.0717473	0.483531	No	OK	2140.9	1536.26	2745.53	1694.14	1378.38	3665.4	1825.67
ENSMUSG00000033624	Pdpr	319518	pyruvate dehydrogenase phosphatase regulatory subunit	chr8:111094744-111135144	+	-1.09357	0.607303	-1.8007	0.0717495	0.483531	No	OK	199.492	332.052	66.9327	135.6	528.504	80.2246	53.6409
ENSMUSG00000046010	Zfp830	66983	zinc finger protein 830	chr11:82764344-82767622	+	-1.09332	0.607402	-1.79999	0.0718615	0.484023	No	OK	457.218	751.398	163.038	1107.12	395.681	24.9347	301.142
ENSMUSG00000062931	Zfp938	237411	zinc finger protein 938	chr10:82224855-82241275	-	0.721137	0.400919	1.79871	0.072065	0.485131	No	OK	1132	817.375	1446.62	733.786	900.965	1607.74	1285.5
ENSMUSG00000029101	Rgs12	71729	regulator of G-protein signaling 12	chr5:34949447-35033593	+	1.09135	0.607066	1.79774	0.0722182	0.485752	No	OK	233.923	77.1745	390.672	20.5975	133.751	337.16	444.184
ENSMUSG00000014226	Cacybp	12301	calcyclin binding protein	chr1:160202366-160212892	-	0.806609	0.448713	1.79761	0.0722396	0.485752	No	OK	3668.23	2486.7	4849.75	1473.58	3499.83	3001.92	6697.58
ENSMUSG00000033849	B3galt2	26878	UDP-Gal:betaGlcNAc beta 1,3-galactosyltransferase, polypeptide 2	chr1:143640696-143649937	+	0.94042	0.523286	1.79714	0.0723129	0.485752	No	OK	130.889	0	261.779	0	0	23.8506	499.707
ENSMUSG00000025348	Itga7	16404	integrin alpha 7	chr10:128933812-128958284	+	-0.919773	0.511825	-1.79704	0.0723286	0.485752	No	OK	832.65	1159.42	505.878	637.664	1681.18	521.46	490.297
ENSMUSG00000097195	Snhg5	72655	small nucleolar RNA host gene 5	chr9:88521052-88522897	-	-0.977365	0.543941	-1.79682	0.0723641	0.485752	No	OK	151.83	294.446	9.21499	157.914	430.977	18.43	0
ENSMUSG00000021550	2210016F16Rik	70153	RIKEN cDNA 2210016F16 gene	chr13:58380045-58385225	-	1.03564	0.57647	1.79653	0.0724104	0.485752	No	OK	821.153	411.332	1230.97	658.261	164.403	1876.6	585.344
ENSMUSG00000048644	Ctxn1	330695	cortexin 1	chr8:4257645-4259274	-	-0.640254	0.356487	-1.79601	0.0724931	0.485752	No	OK	1683.69	2088.41	1278.97	2124.12	2052.71	1470.06	1087.87
ENSMUSG00000039382	Wdr45	54636	WD repeat domain 45	chrX:7722219-7728201	+	-0.798824	0.444792	-1.79595	0.0725021	0.485752	No	OK	1041.87	1373.14	710.595	1753.36	992.919	750.208	670.982
ENSMUSG00000008859	Rala	56044	v-ral simian leukemia viral oncogene A (ras related)	chr13:17880574-17944217	-	0.45807	0.255063	1.79591	0.0725091	0.485752	No	OK	5107.78	4265.39	5950.18	3879.19	4651.58	6266.19	5634.18
ENSMUSG00000055531	Cpsf6	432508	cleavage and polyadenylation specific factor 6	chr10:117344666-117376973	-	0.881276	0.490837	1.79545	0.0725813	0.485974	No	OK	824.602	522.192	1127.01	672.851	371.532	1392.01	862.019
ENSMUSG00000041012	Cmtm8	70031	CKLF-like MARVEL transmembrane domain containing 8	chr9:114789344-114844152	-	-1.07119	0.59688	-1.79464	0.0727106	0.486578	No	OK	416.896	650.136	183.655	994.687	305.585	87.8134	279.497
ENSMUSG00000002372	Ranbp3	71810	RAN binding protein 3	chr17:56673224-56711769	+	0.746195	0.415927	1.79405	0.0728047	0.486789	No	OK	2109.58	1496.59	2722.58	1066.78	1926.39	3403.04	2042.12
ENSMUSG00000037622	Wdtc1	230796	WD and tetratricopeptide repeats 1	chr4:133292465-133339315	-	0.930399	0.51863	1.79395	0.0728205	0.486789	No	OK	613.032	367.363	858.701	383.628	351.098	1162.17	555.23
ENSMUSG00000037012	Hk1	15275	hexokinase 1	chr10:62268854-62379908	-	-0.635951	0.354595	-1.79345	0.0729003	0.48706	No	OK	2465.71	3053.88	1877.54	3615.72	2492.05	2176.91	1578.17
ENSMUSG00000015757	Ppil4	67418	peptidylprolyl isomerase (cyclophilin)-like 4	chr10:7792893-7822563	+	-1.04746	0.584176	-1.79305	0.0729645	0.487227	No	OK	384.505	583.488	185.523	876.252	290.724	151.776	219.269
ENSMUSG00000026142	Rhbdd1	76867	rhomboid domain containing 1	chr1:82316578-82445367	+	1.0063	0.56147	1.79226	0.0730913	0.487666	No	OK	148.18	17.148	279.212	0.858229	33.4379	131.178	427.245
ENSMUSG00000032293	Ireb2	64602	iron responsive element binding protein 2	chr9:54863754-54912534	+	0.918128	0.512446	1.79166	0.0731879	0.487666	No	OK	773.379	470.13	1076.63	504.638	435.621	621.199	1532.06
ENSMUSG00000072640	Lyrm9	66274	LYR motif containing 9	chr11:78826594-78843899	+	-1.04943	0.585735	-1.79165	0.0731894	0.487666	No	OK	1235.72	1879.91	591.536	1513.92	2245.91	1085.2	97.8711
ENSMUSG00000027167	Elp4	77766	elongator acetyltransferase complex subunit 4	chr2:105697319-105904564	-	-1.03363	0.577057	-1.79121	0.0732595	0.487666	No	OK	249.322	456.879	41.7646	871.96	41.7973	5.42058	78.1087
ENSMUSG00000035934	Pknox2	208076	Pbx/knotted 1 homeobox 2	chr9:36890978-37147322	-	-0.949057	0.529843	-1.7912	0.0732605	0.487666	No	OK	791.262	1120.07	462.449	1616.9	623.245	333.908	590.991
ENSMUSG00000037536	Fbxo34	78938	F-box protein 34	chr14:47472560-47531962	+	-0.980583	0.547453	-1.79117	0.0732656	0.487666	No	OK	389.761	562.169	217.353	604.193	520.145	177.795	256.912
ENSMUSG00000024104	Fam21	28006	family with sequence similarity 21	chr6:116208032-116262671	+	-0.724379	0.404578	-1.79046	0.0733804	0.488073	No	OK	1364.73	1746.71	982.742	1398.91	2094.51	1116.64	848.844
ENSMUSG00000037740	Mrps26	99045	mitochondrial ribosomal protein S26	chr2:130563756-130565394	+	0.728001	0.406636	1.7903	0.0734054	0.488073	No	OK	3223.78	2315.75	4131.82	1587.72	3043.77	2960.72	5302.92
ENSMUSG00000069631	Strada	72149	STE20-related kinase adaptor alpha	chr11:106162973-106193603	-	1.03143	0.576224	1.78998	0.0734567	0.488123	No	OK	82.935	13.65	152.22	6.86583	20.4343	110.58	193.86
ENSMUSG00000042747	Krtcap2	66059	keratinocyte associated protein 2	chr3:89246472-89249729	+	-0.627908	0.350843	-1.78971	0.0735004	0.488123	No	OK	2580.38	3187.2	1973.55	3682.66	2691.75	1606.66	2340.44
ENSMUSG00000022124	Fbxl3	50789	F-box and leucine-rich repeat protein 3	chr14:103080238-103099509	-	0.858662	0.479828	1.78952	0.0735308	0.488123	No	OK	816.449	528.047	1104.85	665.985	390.108	1312.86	896.838
ENSMUSG00000020171	Yeats4	64050	YEATS domain containing 4	chr10:117215140-117224507	-	1.0094	0.564231	1.78899	0.073616	0.488428	No	OK	1218.77	644.261	1793.29	166.496	1122.03	1527.52	2059.06
ENSMUSG00000040964	Arhgef10l	72754	Rho guanine nucleotide exchange factor (GEF) 10-like	chr4:140514484-140665887	-	0.911585	0.50984	1.78798	0.0737788	0.488991	No	OK	2666.87	1631.7	3702.05	2015.98	1247.42	6081.89	1322.2
ENSMUSG00000004655	Aqp1	11826	aquaporin 1	chr6:55336298-55348555	+	-0.603764	0.33768	-1.78798	0.0737796	0.488991	No	OK	5777.85	7075.96	4479.73	6646.98	7504.94	3091.9	5867.56
ENSMUSG00000031328	Flna	192176	filamin, alpha	chrX:74223460-74246534	-	-1.01781	0.569405	-1.7875	0.0738565	0.489087	No	OK	143.961	267.443	20.4777	24.0304	510.856	10.8412	30.1142
ENSMUSG00000042682	Selk	80795	selenoprotein K	chr14:29968379-29975074	+	0.418594	0.234192	1.7874	0.0738727	0.489087	No	OK	10360.6	8809.03	11912.2	7756.67	9861.38	11220.6	12603.7
ENSMUSG00000026112	Coa5	76178	cytochrome C oxidase assembly factor 5	chr1:37417084-37430103	-	0.799097	0.447198	1.7869	0.0739542	0.489366	No	OK	3453.5	2352.2	4554.81	2914.54	1789.85	6747.54	2362.08
ENSMUSG00000052917	Senp7	66315	SUMO1/sentrin specific peptidase 7	chr16:56075403-56190031	+	1.06696	0.597545	1.78558	0.0741674	0.490516	No	OK	153.689	39.0219	268.356	22.3139	55.7298	444.488	92.2247
ENSMUSG00000027678	Ncoa3	17979	nuclear receptor coactivator 3	chr2:165992636-166073242	+	1.08073	0.605495	1.78488	0.074281	0.490873	No	OK	343.918	135.066	552.769	58.3596	211.773	226.58	878.958
ENSMUSG00000000420	Galnt1	14423	UDP-N-acetyl-alpha-D-galactosamine:polypeptide N-acetylgalactosaminyltransferase 1	chr18:24205343-24286816	+	1.08335	0.607042	1.78463	0.0743212	0.490873	No	OK	360.593	133.968	587.218	220.565	47.3703	962.695	211.74
ENSMUSG00000028552	Eps15	13858	epidermal growth factor receptor pathway substrate 15	chr4:109280274-109387816	+	0.736162	0.412579	1.78429	0.0743761	0.490873	No	OK	3690.34	2634.5	4746.18	2430.5	2838.5	6831.02	2661.34
ENSMUSG00000020530	Ggnbp2	217039	gametogenetin binding protein 2	chr11:84832360-84870738	-	0.583911	0.327254	1.78427	0.0743795	0.490873	No	OK	3414.54	2676.35	4152.72	2090.65	3262.05	4432.95	3872.5
ENSMUSG00000020936	Nmt1	18107	N-myristoyltransferase 1	chr11:103028561-103066105	+	0.642468	0.360158	1.78385	0.0744484	0.491067	No	OK	2750.95	2085.66	3416.25	2326.66	1844.66	4274.67	2557.82
ENSMUSG00000107476	Zfp862-ps	58894	zinc finger protein 862, pseudogene	chr6:48504338-48534832	+	-1.05704	0.592665	-1.78354	0.0744991	0.491105	No	OK	152.323	269.514	35.1321	165.638	373.389	61.7946	8.46961
ENSMUSG00000035024	Ncapd3	78658	non-SMC condensin II complex, subunit D3	chr9:27030174-27095315	+	-1.08025	0.60575	-1.78333	0.0745331	0.491105	No	OK	290.657	467.908	113.406	490.907	444.909	35.7758	191.037
ENSMUSG00000024866	Acy3	71670	aspartoacylase (aminoacylase) 3	chr19:3986569-3990005	+	-0.937341	0.525693	-1.78306	0.0745772	0.491134	No	OK	96.3224	191.632	1.01259	376.762	6.50181	1.08412	0.941068
ENSMUSG00000042129	Rassf4	213391	Ras association (RalGDS/AF-6) domain family member 4	chr6:116633007-116673836	-	1.08264	0.607356	1.78254	0.074661	0.491372	No	OK	461.557	167.735	755.378	20.5975	314.873	601.684	909.072
ENSMUSG00000043644	0610009L18Rik	66838	RIKEN cDNA 0610009L18 gene	chr11:120348677-120351190	+	-0.930534	0.522083	-1.78235	0.0746923	0.491372	No	OK	85.0656	170.131	0	97.8381	242.425	0	0
ENSMUSG00000019087	Atp6ap1	54411	ATPase, H+ transporting, lysosomal accessory protein 1	chrX:74297096-74304721	+	0.427942	0.240267	1.78111	0.0748947	0.492243	No	OK	7498.03	6347.91	8648.16	6801.46	5894.35	7841.41	9454.91
ENSMUSG00000019846	Lama4	16775	laminin, alpha 4	chr10:38965514-39110188	+	-0.95548	0.536539	-1.78082	0.0749418	0.492243	No	OK	86.8735	170.024	3.72288	314.97	25.0784	6.5047	0.941068
ENSMUSG00000029193	Cckar	12425	cholecystokinin A receptor	chr5:53698484-53707704	-	1.07869	0.60573	1.78081	0.0749435	0.492243	No	OK	402.39	157.452	647.328	248.028	66.8757	204.898	1089.76
ENSMUSG00000041491	Cep78	208518	centrosomal protein 78	chr19:15955772-15984989	-	0.94445	0.530543	1.78016	0.0750504	0.492514	No	OK	278.761	7.39534	550.126	0.858229	13.9324	1.08412	1099.17
ENSMUSG00000032481	Smarcc1	20588	SWI/SNF related, matrix associated, actin dependent regulator of chromatin, subfamily c, member 1	chr9:110132023-110240178	+	-0.657624	0.369437	-1.78007	0.0750641	0.492514	No	OK	1296.04	1618.51	973.571	1647.8	1589.23	906.321	1040.82
ENSMUSG00000056536	Pign	27392	phosphatidylinositol glycan anchor biosynthesis, class N	chr1:105518421-105663676	-	-0.936864	0.526476	-1.7795	0.0751578	0.492869	No	OK	70.3991	139.857	0.941068	66.0836	213.631	0	1.88214
ENSMUSG00000075590	Nrbp2	223649	nuclear receptor binding protein 2	chr15:76085593-76090013	-	0.554335	0.311556	1.77925	0.0751987	0.492877	No	OK	2875.16	2288.97	3461.35	2261.43	2316.5	4002.56	2920.13
ENSMUSG00000026810	Dpm2	13481	dolichol-phosphate (beta-D) mannosyltransferase 2	chr2:32570857-32573571	+	0.864367	0.486097	1.77818	0.0753743	0.49356	No	OK	1917.7	1231.13	2604.26	1095.96	1366.31	1181.69	4026.83
ENSMUSG00000036446	Lum	17022	lumican	chr10:97565500-97572703	+	0.933305	0.52488	1.77813	0.0753823	0.49356	No	OK	86.5407	0.858229	172.223	1.71646	0	35.7758	308.67
ENSMUSG00000026888	Grb14	50915	growth factor receptor bound protein 14	chr2:64912481-65022766	-	0.947445	0.532926	1.77782	0.0754336	0.493635	No	OK	760.158	442.988	1077.33	667.702	218.275	1152.42	1002.24
ENSMUSG00000051331	Cacna1c	12288	calcium channel, voltage-dependent, L type, alpha 1C subunit	chr6:118587239-119108495	-	-0.895968	0.504293	-1.77668	0.075621	0.494363	No	OK	838.869	1156.81	520.924	780.13	1533.5	671.068	370.781
ENSMUSG00000039456	Morc3	338467	microrchidia 3	chr16:93832120-93876073	+	0.925823	0.52115	1.7765	0.0756507	0.494363	No	OK	179.053	0	358.107	0	0	7.58881	708.624
ENSMUSG00000049439	Cyp20a1	77951	cytochrome P450, family 20, subfamily a, polypeptide 1	chr1:60343299-60388060	+	-0.952449	0.536163	-1.77642	0.0756641	0.494363	No	OK	508.187	722.52	293.855	646.246	798.793	196.225	391.484
ENSMUSG00000028948	Nol9	74035	nucleolar protein 9	chr4:152039320-152061494	+	1.01367	0.570721	1.77613	0.0757117	0.494414	No	OK	94.8254	14.2204	175.43	4.29114	24.1496	98.6546	252.206
ENSMUSG00000024158	Hagh	14651	hydroxyacyl glutathione hydrolase	chr17:24850666-24864450	+	-1.00976	0.56888	-1.77499	0.0758996	0.494738	No	OK	9112.11	13463.4	4760.82	15637.8	11289	2089.09	7432.56
ENSMUSG00000006262	Mob1b	68473	MOB kinase activator 1B	chr5:88720870-88758455	+	1.07763	0.607153	1.77489	0.0759156	0.494738	No	OK	272.924	92.2486	453.6	162.205	22.2919	627.703	279.497
ENSMUSG00000062101	Zfp119b	240120	zinc finger protein 119b	chr17:55938374-55949500	-	0.924858	0.521126	1.77473	0.0759424	0.494738	No	OK	89.5522	0	179.104	0	0	75.8881	282.32
ENSMUSG00000015806	Qdpr	110391	quinoid dihydropteridine reductase	chr5:45434031-45450229	-	0.350252	0.197367	1.77463	0.0759597	0.494738	No	OK	15942.4	13963.6	17921.2	13423.6	14503.7	16880.8	18961.6
ENSMUSG00000052727	Map1b	17755	microtubule-associated protein 1B	chr13:99421463-99516602	-	-0.518334	0.292081	-1.77462	0.0759605	0.494738	No	OK	52319.9	62214.7	42425.1	63414.5	61014.8	55321.4	29528.8
ENSMUSG00000086938	4930481A15Rik	74931	RIKEN cDNA 4930481A15 gene	chr19:5406814-5422847	+	0.9259	0.52195	1.77393	0.0760754	0.495227	No	OK	153.534	0.464415	306.604	0	0.92883	4.33646	608.871
ENSMUSG00000049744	Arhgap15	76117	Rho GTPase activating protein 15	chr2:43748823-44387623	+	0.999721	0.563725	1.77342	0.0761592	0.495513	No	OK	300.604	38.6203	562.588	77.2406	0	803.33	321.845
ENSMUSG00000001120	Pcbp3	59093	poly(rC) binding protein 3	chr10:76761853-76961947	-	-0.566179	0.319329	-1.77303	0.0762243	0.495677	No	OK	5776.19	6983.04	4569.34	8736.77	5229.31	4057.85	5080.83
ENSMUSG00000003269	Cyth2	19158	cytohesin 2	chr7:45806636-45814316	-	-0.964194	0.544096	-1.7721	0.0763778	0.496416	No	OK	869.378	1245.61	493.144	1985.94	505.283	513.871	472.416
ENSMUSG00000034613	Ppm1h	319468	protein phosphatase 1H (PP2C domain containing)	chr10:122678761-122921974	+	0.917415	0.517895	1.77143	0.076489	0.496879	No	OK	1301.99	787.37	1816.6	740.651	834.089	2879.41	753.796
ENSMUSG00000022822	Abcc5	27416	ATP-binding cassette, sub-family C (CFTR/MRP), member 5	chr16:20331303-20426394	-	0.677138	0.382311	1.77117	0.0765322	0.496899	No	OK	2507.75	1860.27	3155.23	2104.38	1616.16	4069.77	2240.68
ENSMUSG00000037152	Ndufc1	66377	NADH dehydrogenase (ubiquinone) 1, subcomplex unknown, 1	chr3:51405478-51408955	-	0.64763	0.365724	1.77081	0.0765917	0.497026	No	OK	5125.17	3871.97	6378.37	2977.2	4766.75	4504.5	8252.23
ENSMUSG00000031872	Bean1	65115	brain expressed, associated with Nedd4, 1	chr8:104170512-104219097	+	-0.618862	0.349534	-1.77054	0.076638	0.497067	No	OK	3667.55	4517.09	2818.01	4940.82	4093.35	3601.43	2034.59
ENSMUSG00000027509	Rae1	66679	ribonucleic acid export 1	chr2:173000116-173015739	+	-0.805237	0.4551	-1.76936	0.0768332	0.497773	No	OK	954.873	1264.07	645.676	950.059	1578.08	550.731	740.621
ENSMUSG00000016534	Lamp2	16784	lysosomal-associated membrane protein 2	chrX:38405048-38456460	-	0.63577	0.359387	1.76904	0.0768872	0.497773	No	OK	3973.76	3022.94	4924.58	2663.08	3382.8	6425.56	3423.61
ENSMUSG00000042487	Leo1	235497	Leo1, Paf1/RNA polymerase II complex component	chr9:75441523-75466432	+	0.893955	0.505346	1.769	0.0768942	0.497773	No	OK	986.779	612.978	1360.58	622.216	603.739	710.096	2011.06
ENSMUSG00000029563	Foxp2	114142	forkhead box P2	chr6:15185505-15441977	+	0.920736	0.520513	1.7689	0.0769102	0.497773	No	OK	94.4328	0	188.866	0	0	316.562	61.1694
ENSMUSG00000027709	Mccc1	72039	methylcrotonoyl-Coenzyme A carboxylase 1 (alpha)	chr3:35959305-36000678	-	1.06274	0.600866	1.76868	0.0769471	0.497773	No	OK	172.948	48.0443	297.852	62.6507	33.4379	85.6452	510.059
ENSMUSG00000022404	Slc25a17	20524	solute carrier family 25 (mitochondrial carrier, peroxisomal membrane protein), member 17	chr15:81318920-81360765	-	1.0742	0.607481	1.76828	0.0770133	0.497942	No	OK	869.337	309.233	1429.44	80.6735	537.792	142.019	2716.86
ENSMUSG00000087687	Pet100	100503890	PET100 homolog	chr8:3621550-3624235	+	0.817694	0.46258	1.76768	0.0771144	0.498241	No	OK	2318.03	1550.85	3085.21	774.981	2326.72	2637.65	3532.77
ENSMUSG00000071340	Trappc3l	692132	trafficking protein particle complex 3 like	chr10:34037596-34109815	+	0.838835	0.474609	1.76742	0.0771571	0.498241	No	OK	802.82	526.968	1078.67	579.304	474.632	1372.49	784.851
ENSMUSG00000022840	Adcy5	224129	adenylate cyclase 5	chr16:35155635-35304549	+	-0.831072	0.47027	-1.76722	0.0771912	0.498241	No	OK	1882.66	2520.84	1244.49	1727.61	3314.06	726.358	1762.62
ENSMUSG00000004056	Akt2	11652	thymoma viral proto-oncogene 2	chr7:27591551-27640826	+	-1.06173	0.600848	-1.76705	0.0772199	0.498241	No	OK	312.578	538.189	86.9664	80.6735	995.705	148.524	25.4088
ENSMUSG00000032407	U2surp	67958	U2 snRNP-associated SURP domain containing	chr9:95456893-95511996	-	-0.925141	0.523847	-1.76605	0.0773871	0.498759	No	OK	879.455	1233.09	525.825	1793.7	672.473	381.609	670.041
ENSMUSG00000022434	Fam118a	73225	family with sequence similarity 118, member A	chr15:85037061-85062830	+	0.98974	0.560478	1.76589	0.0774148	0.498759	No	OK	173.467	20.8634	326.07	0.858229	40.8685	556.152	95.989
ENSMUSG00000021360	Gcnt2	14538	glucosaminyl (N-acetyl) transferase 2, I-branching enzyme	chr13:40859767-40960892	+	0.400163	0.226612	1.76585	0.0774207	0.498759	No	OK	9550.66	8185.84	10915.5	7879.4	8492.29	12010.9	9820.05
ENSMUSG00000037465	Klf10	21847	Kruppel-like factor 10	chr15:38291463-38300711	-	-1.0617	0.601605	-1.76477	0.077602	0.499252	No	OK	532.029	837.516	226.543	718.337	956.694	409.796	43.2891
ENSMUSG00000029787	Avl9	78937	AVL9 homolog (S. cerevisiase)	chr6:56714904-56761911	+	-0.62273	0.352925	-1.76448	0.0776509	0.499252	No	OK	1473.66	1817.88	1129.44	1701.01	1934.75	1122.06	1136.81
ENSMUSG00000024736	Tmem132a	98170	transmembrane protein 132A	chr19:10857828-10869779	-	-0.917688	0.520207	-1.76408	0.0777179	0.499252	No	OK	86.027	172.054	0	84.9646	259.143	0	0
ENSMUSG00000020453	Patz1	56218	POZ (BTB) and AT hook containing zinc finger 1	chr11:3290456-3309083	+	-1.07013	0.606819	-1.76351	0.0778152	0.499252	No	OK	234.764	379.983	89.5449	257.469	502.497	137.683	41.407
ENSMUSG00000027350	Chgb	12653	chromogranin B	chr2:132781277-132795072	+	0.707647	0.401278	1.76348	0.0778189	0.499252	No	OK	1162.85	845.335	1480.37	708.897	981.773	1541.61	1419.13
ENSMUSG00000022601	Zbtb11	271377	zinc finger and BTB domain containing 11	chr16:55973803-56008912	+	1.06114	0.601761	1.7634	0.0778339	0.499252	No	OK	405.629	115.679	695.58	224.856	6.50181	1014.73	376.427
ENSMUSG00000055026	Gabrg3	14407	gamma-aminobutyric acid (GABA) A receptor, subunit gamma 3	chr7:56724241-57386871	-	0.938107	0.531991	1.76339	0.0778349	0.499252	No	OK	38.9309	1.32264	76.5391	1.71646	0.92883	61.7946	91.2836
ENSMUSG00000036225	Kctd1	106931	potassium channel tetramerisation domain containing 1	chr18:14968684-15151446	-	-1.06863	0.606078	-1.76319	0.0778682	0.499252	No	OK	195.217	313.928	76.5053	327.843	300.012	104.075	48.9356
ENSMUSG00000037966	Ninj1	18081	ninjurin 1	chr13:49187546-49196251	+	-0.819705	0.464945	-1.76302	0.0778976	0.499252	No	OK	694.053	924.957	463.15	839.348	1010.57	408.712	517.588
ENSMUSG00000056486	Chn1	108699	chimerin 1	chr2:73610659-73625740	-	-0.670861	0.380531	-1.76296	0.0779074	0.499252	No	OK	2075.9	2606.23	1545.57	3129.1	2083.36	1845.17	1245.97
ENSMUSG00000020895	Tmem107	66910	transmembrane protein 107	chr11:69070808-69073293	+	1.05756	0.599998	1.7626	0.0779676	0.499252	No	OK	268.264	73.5495	462.977	131.309	15.7901	805.498	120.457
ENSMUSG00000037960	Card19	68480	caspase recruitment domain family, member 19	chr13:49202950-49216026	-	-0.483135	0.274114	-1.76253	0.0779793	0.499252	No	OK	4972.59	5843.31	4101.87	6242.76	5443.87	4660.61	3543.12
ENSMUSG00000053333	Dis3l2	208718	DIS3 like 3'-5' exoribonuclease 2	chr1:86703803-87050097	+	1.04807	0.594813	1.76202	0.0780653	0.499323	No	OK	289.255	132.088	446.422	175.937	88.2388	597.348	295.495
ENSMUSG00000079283	2310009B15Rik	69549	RIKEN cDNA 2310009B15 gene	chr1:138851978-138856854	-	0.90303	0.512506	1.76199	0.078071	0.499323	No	OK	485.884	298.151	673.618	282.357	313.944	596.264	750.973
ENSMUSG00000006050	Apbb3	225372	amyloid beta (A4) precursor protein-binding, family B, member 3	chr18:36671158-36679366	-	-0.676753	0.384136	-1.76175	0.0781109	0.499323	No	OK	3010.12	3787.8	2232.43	4921.94	2653.67	1814.81	2650.05
ENSMUSG00000006050	Sra1	24068	steroid receptor RNA activator 1	chr18:36667186-36670311	-	-0.676753	0.384136	-1.76175	0.0781109	0.499323	No	OK	3010.12	3787.8	2232.43	4921.94	2653.67	1814.81	2650.05
ENSMUSG00000021891	Mettl6	67011	methyltransferase like 6	chr14:31478797-31494977	-	-0.871564	0.494908	-1.76106	0.0782276	0.499812	No	OK	550.325	751.189	349.461	683.15	819.228	318.73	380.192
ENSMUSG00000006442	Srm	20810	spermidine synthase	chr4:148591512-148594619	+	-0.956853	0.543494	-1.76056	0.0783134	0.500103	No	OK	1150.21	1644.2	656.215	1723.32	1565.08	225.496	1086.93
ENSMUSG00000055633	Zfp580	68992	zinc finger protein 580	chr7:5051531-5053723	+	-0.866478	0.492507	-1.75932	0.0785227	0.501182	No	OK	577.098	785.955	368.241	696.024	875.886	325.235	411.247
ENSMUSG00000025723	Nmb	68039	neuromedin B	chr7:80902226-80905062	-	0.364375	0.207203	1.75854	0.0786558	0.501442	No	OK	25899.7	22546.6	29252.7	22768	22325.3	32694.8	25810.7
ENSMUSG00000022833	Ccdc14	239839	coiled-coil domain containing 14	chr16:34690615-34725194	+	-0.913617	0.519557	-1.75846	0.0786701	0.501442	No	OK	99.7719	199.544	0	48.919	350.169	0	0
ENSMUSG00000003814	Calr	12317	calreticulin	chr8:84842087-84846931	-	-0.690452	0.392666	-1.75837	0.0786845	0.501442	No	OK	1416.76	1792.13	1041.39	2157.59	1426.68	1106.88	975.888
[truncated: 22,734 more rows]
