# Supplementary material for: LXR agonist modifies neuronal lipid homeostasis and decreases PGD2 in the dorsal root ganglia in western diet-fed mice
Source: Sci Rep. 2022 Jun 24;12:10754. doi: 10.1038/s41598-022-14604-0 (PMC9232502; doi:10.1038/s41598-022-14604-0)
Supplement: Supplementary file 2 — Supplementary Information 2. [file 41598_2022_14604_MOESM2_ESM.xlsx]

## Sheet: Vehicle_vs_GW_Differential_Expr
Ensembl ID	Gene Symbol	Entrez ID	Description	Location	Strand	Log2 Fold Change	LFC Standard Error	Wald Statistic	p Value	FDR Adj p Value	Significant	Status	Base Mean	Vehicle	GW	Vehicle1	Vehicle2	GW1	GW2
ENSMUSG00000020256	Aldh1l2	216188	aldehyde dehydrogenase 1 family, member L2	chr10:83487446-83534140	-	2.54237	0.132517	19.1852	4.91726e-82	6.82713e-78	Yes	OK	1565.27	439.756	2690.79	457.94	421.573	2867.93	2513.65
ENSMUSG00000020396	Nefh	380684	neurofilament, heavy polypeptide	chr11:4938755-4948064	-	-2.42596	0.138178	-17.5568	5.27561e-69	3.66233e-65	Yes	OK	3035.21	5177.15	893.265	5624.27	4730.02	751.711	1034.82
ENSMUSG00000032193	Ldlr	16835	low density lipoprotein receptor	chr9:21723575-21749918	+	-2.00814	0.116648	-17.2154	2.03474e-66	9.41676e-63	Yes	OK	2387.63	3849.26	925.992	3573.22	4125.31	863.362	988.622
ENSMUSG00000039518	Cdsn	386463	corneodesmosin	chr17:35552127-35557180	+	2.96479	0.177821	16.6729	2.06261e-62	7.15932e-59	Yes	OK	1173.69	232.145	2115.23	232.195	232.095	2527.31	1703.14
ENSMUSG00000030110	Ret	19713	ret proto-oncogene	chr6:118151747-118197744	-	-1.72435	0.108923	-15.8309	1.90561e-56	5.2915e-53	Yes	OK	8857.98	13694.8	4021.13	13731.7	13657.9	3622.21	4420.05
ENSMUSG00000026483	Fam129a	63913	family with sequence similarity 129, member A	chr1:151571372-151719347	+	1.84519	0.122132	15.1081	1.43145e-51	3.31236e-48	Yes	OK	1962.9	806.722	3119.08	728.834	884.611	3040.8	3197.37
ENSMUSG00000040435	Ppp1r15a	17872	protein phosphatase 1, regulatory (inhibitor) subunit 15A	chr7:45522916-45526268	-	1.74354	0.122277	14.259	3.94189e-46	7.81846e-43	Yes	OK	2073.36	920.864	3225.86	902.98	938.748	3482.26	2969.46
ENSMUSG00000035493	Tgfbi	21810	transforming growth factor, beta induced	chr13:56609602-56639339	+	-1.7463	0.122628	-14.2406	5.12763e-46	8.89901e-43	Yes	OK	1291.24	2005.92	576.568	1973.66	2038.18	543.331	609.804
ENSMUSG00000035547	Capn5	12337	calpain 5	chr7:98121558-98162342	-	-1.62997	0.116081	-14.0417	8.66521e-45	1.33675e-41	Yes	OK	2990.64	4567.04	1414.25	5050.24	4083.84	1388.68	1439.82
ENSMUSG00000021226	Acot2	171210	acyl-CoA thioesterase 2	chr12:83987860-83993875	+	2.48733	0.178582	13.9282	4.26942e-44	5.92766e-41	Yes	OK	511.327	139.483	883.172	141.897	137.069	897.834	868.509
ENSMUSG00000004655	Aqp1	11826	aquaporin 1	chr6:55336298-55348555	+	-2.36066	0.170039	-13.8831	8.02393e-44	1.01277e-40	Yes	OK	528.159	896.736	159.583	812.682	980.79	171.335	147.831
ENSMUSG00000029765	Plxna4	243743	plexin A4	chr6:32144556-32588192	-	-1.45409	0.10744	-13.534	9.84845e-42	1.13947e-38	Yes	OK	11232.3	16566.8	5897.77	16698.7	16435	5365.4	6430.15
ENSMUSG00000036242	3632451O06Rik	67419	RIKEN cDNA 3632451O06 gene	chr14:49682018-49783367	-	-2.11828	0.158413	-13.3719	8.82735e-41	9.4276e-38	Yes	OK	1089.61	1797.21	382.007	1754.36	1840.06	309.74	454.273
ENSMUSG00000032715	Trib3	228775	tribbles pseudokinase 3	chr2:152337424-152344060	-	2.16852	0.162279	13.3629	9.95894e-41	9.87642e-38	Yes	OK	1247.19	436.588	2057.79	490.189	382.986	2355.46	1760.12
ENSMUSG00000093930	Hmgcs1	208715	3-hydroxy-3-methylglutaryl-Coenzyme A synthase 1	chr13:119690350-119708260	+	-1.48895	0.11155	-13.3478	1.21965e-40	1.12891e-37	Yes	OK	3287.07	4883.05	1691.1	4934.14	4831.96	1540.47	1841.73
ENSMUSG00000027254	Map1a	17754	microtubule-associated protein 1 A	chr2:121289601-121310832	+	-1.27949	0.0960341	-13.3232	1.69568e-40	1.47143e-37	Yes	OK	12980.7	18484.8	7476.69	19078.7	17890.9	7313.88	7639.49
ENSMUSG00000040631	Dok4	114255	docking protein 4	chr8:94863827-94876312	-	-1.59945	0.122594	-13.0466	6.64163e-39	5.42426e-36	Yes	OK	1256.98	1905.02	608.947	1864.01	1946.03	578.319	639.576
ENSMUSG00000006342	Susd2	71733	sushi domain containing 2	chr10:75636618-75644008	-	-2.27439	0.177209	-12.8345	1.05065e-37	8.10399e-35	Yes	OK	450.895	761.512	140.279	761.083	761.941	124.513	156.044
ENSMUSG00000025959	Klf7	93691	Kruppel-like factor 7 (ubiquitous)	chr1:64035670-64121389	-	-1.38851	0.108529	-12.7938	1.77491e-37	1.29699e-34	Yes	OK	7804.05	11376.5	4231.64	12016.1	10736.9	3887.19	4576.1
ENSMUSG00000014039	Prdm15	114604	PR domain containing 15	chr16:97791466-97851227	-	1.98502	0.155228	12.7878	1.9186e-37	1.33189e-34	Yes	OK	721.755	269.521	1173.99	257.994	281.048	1141.72	1206.26
ENSMUSG00000019876	Pkib	18768	protein kinase inhibitor beta, cAMP dependent, testis specific	chr10:57645868-57741112	+	-1.76692	0.138992	-12.7124	5.04335e-37	3.33437e-34	Yes	OK	931.395	1460.94	401.853	1567.31	1354.56	380.744	422.962
ENSMUSG00000025780	Itih5	209378	inter-alpha (globulin) inhibitor H5	chr2:10153542-10256529	+	-2.45767	0.196712	-12.4938	8.07356e-36	5.09515e-33	Yes	OK	366.052	635.733	96.3713	703.034	568.432	107.534	85.2083
ENSMUSG00000038530	Rgs4	19736	regulator of G-protein signaling 4	chr1:169741476-169747642	-	-1.60394	0.130155	-12.3232	6.79048e-35	4.09909e-32	Yes	OK	4550.71	6921.55	2179.87	7301.24	6541.86	1848.66	2511.08
ENSMUSG00000029822	Osbpl3	71720	oxysterol binding protein-like 3	chr6:50293326-50382837	-	-1.27953	0.104002	-12.303	8.73224e-35	5.0516e-32	Yes	OK	3886.45	5545.21	2227.68	5824.22	5266.2	2128.05	2327.32
ENSMUSG00000047878	A4galt	239559	alpha 1,4-galactosyltransferase	chr15:83226721-83251774	-	-1.94233	0.159775	-12.1567	5.28686e-34	2.93611e-31	Yes	OK	624.754	1008.51	240.994	1044.88	972.151	216.098	265.891
ENSMUSG00000050947	Amigo1	229715	adhesion molecule with Ig like domain 1	chr3:108186288-108192286	+	-1.59488	0.131501	-12.1283	7.47995e-34	3.9943e-31	Yes	OK	1494.27	2267.89	720.657	2257.45	2278.33	634.401	806.913
ENSMUSG00000046275	Tusc5	237858	tumor suppressor candidate 5	chr11:76679872-76698664	+	-1.49187	0.123836	-12.0471	2.00861e-33	1.03287e-30	Yes	OK	5579.39	8313.14	2845.63	9004	7622.29	2503.65	3187.61
ENSMUSG00000030306	Tmtc1	387314	transmembrane and tetratricopeptide repeat containing 1	chr6:148232429-148444352	-	-1.72472	0.144484	-11.9371	7.5826e-33	3.75988e-30	Yes	OK	1803.73	2807.22	800.25	2934.68	2679.75	660.642	939.858
ENSMUSG00000067586	S1pr3	13610	sphingosine-1-phosphate receptor 3	chr13:51408617-51422797	+	-2.13554	0.1795	-11.8972	1.22432e-32	5.86155e-30	Yes	OK	392.618	651.113	134.123	619.186	683.04	128.115	140.132
ENSMUSG00000022055	Nefl	18039	neurofilament, light polypeptide	chr14:68083883-68087737	+	-1.48616	0.126767	-11.7235	9.65851e-32	4.46996e-29	Yes	OK	8925.88	13280.3	4571.42	13525.3	13035.3	3863	5279.84
ENSMUSG00000026864	Hspa5	14828	heat shock protein 5	chr2:34772089-34776529	+	1.14624	0.097975	11.6993	1.28494e-31	5.75487e-29	Yes	OK	12104	7445.17	16762.8	7346.38	7543.96	17496.7	16028.9
ENSMUSG00000040265	Dnm3	103967	dynamin 3	chr1:161990222-162478034	-	-1.65426	0.142177	-11.6353	2.72754e-31	1.18341e-28	Yes	OK	2372.19	3648.43	1095.95	3882.81	3414.05	906.067	1285.82
ENSMUSG00000021719	Rgs7bp	52882	regulator of G-protein signalling 7 binding protein	chr13:104947152-105054930	-	-1.48171	0.128834	-11.5009	1.30571e-30	5.49349e-28	Yes	OK	7459.28	11099.8	3818.77	12151.5	10048.1	3306.29	4331.25
ENSMUSG00000030898	Cckbr	12426	cholecystokinin B receptor	chr7:105425730-105436339	+	-1.67558	0.149024	-11.2437	2.48651e-29	1.01537e-26	Yes	OK	774.947	1198.68	351.219	1251.27	1146.08	318.487	383.951
ENSMUSG00000025092	Hspa12a	73442	heat shock protein 12A	chr19:58795750-58860984	-	-1.13919	0.101768	-11.1939	4.36575e-29	1.73183e-26	Yes	OK	3627.35	5019.82	2234.87	5127.63	4912.01	2129.08	2340.66
ENSMUSG00000034810	Scn7a	20272	sodium channel, voltage-gated, type VII, alpha	chr2:66673425-66784910	-	-1.58939	0.142452	-11.1574	6.5905e-29	2.54174e-26	Yes	OK	2068.74	3141.99	995.491	3083.03	3200.96	818.084	1172.9
ENSMUSG00000040797	Iqsec3	243621	IQ motif and Sec7 domain 3	chr6:121372927-121473678	-	-1.59342	0.143296	-11.1198	1.00493e-28	3.6717e-26	Yes	OK	787.961	1202.07	373.85	1277.07	1127.07	357.59	390.11
ENSMUSG00000033717	Adra2a	11551	adrenergic receptor, alpha 2a	chr19:54045181-54048982	+	1.72886	0.155609	11.1103	1.11785e-28	3.94326e-26	Yes	OK	1311.78	557.934	2065.63	470.839	645.029	1825	2306.27
ENSMUSG00000046500	Fam19a4	320701	family with sequence similarity 19, member A4	chr6:96831208-97060411	-	-1.50846	0.135789	-11.1089	1.13606e-28	3.94326e-26	Yes	OK	1284.01	1930.23	637.777	2173.6	1686.87	650.351	625.203
ENSMUSG00000030707	Coro1a	12721	coronin, actin binding protein 1A	chr7:126699773-126704816	-	-2.02183	0.182053	-11.1057	1.1767e-28	3.98469e-26	Yes	OK	403.316	663.261	143.371	722.384	604.139	135.318	151.424
ENSMUSG00000009418	Nav1	215690	neuron navigator 1	chr1:135434579-135585355	-	-1.34594	0.121909	-11.0405	2.43593e-28	8.05249e-26	Yes	OK	4103.7	5949.02	2258.37	6482.1	5415.94	2033.38	2483.36
ENSMUSG00000022505	Emp2	13731	epithelial membrane protein 2	chr16:10281748-10313968	-	1.49768	0.136167	10.9989	3.87004e-28	1.24957e-25	Yes	OK	2671.76	1344.61	3998.9	1277.07	1412.15	4576.13	3421.68
ENSMUSG00000034115	Scn11a	24046	sodium channel, voltage-gated, type XI, alpha	chr9:119753764-119825456	-	-1.6118	0.146618	-10.9932	4.12176e-28	1.3006e-25	Yes	OK	1279.08	1962.25	595.913	2276.8	1647.7	625.14	566.687
ENSMUSG00000034731	Dgkh	380921	diacylglycerol kinase, eta	chr14:78569608-78644451	-	-1.27118	0.115847	-10.973	5.15532e-28	1.59059e-25	Yes	OK	13130.6	18718.4	7542.79	20736.3	16700.5	7223.32	7862.27
ENSMUSG00000030554	Synm	233335	synemin, intermediate filament protein	chr7:67730160-67759742	-	-1.55162	0.143097	-10.8432	2.14881e-27	6.48566e-25	Yes	OK	1663.64	2519.03	808.258	2812.14	2225.93	704.376	912.14
ENSMUSG00000053024	Cntn2	21367	contactin 2	chr1:132509424-132542940	-	-1.4974	0.138152	-10.8388	2.25495e-27	6.66122e-25	Yes	OK	2171.02	3238.63	1103.41	3070.13	3407.14	927.677	1279.15
ENSMUSG00000010095	Slc3a2	17254	solute carrier family 3 (activators of dibasic and neutral amino acid transport), member 2	chr19:8706881-8723369	-	1.23092	0.11396	10.8013	3.39214e-27	9.81178e-25	Yes	OK	4892.24	2885.48	6898.99	2992.73	2778.23	7552.61	6245.36
ENSMUSG00000059146	E430016F16Rik	414121	RIKEN cDNA E430016F16 gene	chr7:78581065-78718220	-	-1.31077	0.121815	-10.7603	5.29805e-27	1.50119e-24	Yes	OK	1360.05	1950.57	769.532	1870.46	2030.69	728.558	810.506
ENSMUSG00000059146	Ntrk3	18213	neurotrophic tyrosine kinase, receptor, type 3	chr7:78192113-78577838	-	-1.31077	0.121815	-10.7603	5.29805e-27	1.50119e-24	Yes	OK	1360.05	1950.57	769.532	1870.46	2030.69	728.558	810.506
ENSMUSG00000024366	Gfra3	14587	glial cell line derived neurotrophic factor family receptor alpha 3	chr18:34689897-34720387	-	-1.48092	0.138933	-10.6592	1.57993e-26	4.38716e-24	Yes	OK	1450.08	2153.29	746.862	1967.21	2339.38	657.04	836.684
ENSMUSG00000036913	Trim67	330863	tripartite motif-containing 67	chr8:124793018-124834704	+	-1.20401	0.113393	-10.618	2.45713e-26	6.68917e-24	Yes	OK	1652	2318.63	985.369	2296.15	2341.11	940.025	1030.71
ENSMUSG00000034683	Ppp1r1c	75276	protein phosphatase 1, regulatory (inhibitor) subunit 1C	chr2:79707779-79818546	+	-1.67303	0.158047	-10.5857	3.47184e-26	9.2698e-24	Yes	OK	912.087	1417.45	406.72	1631.81	1203.09	373.026	440.414
ENSMUSG00000019066	Rab3d	19340	RAB3D, member RAS oncogene family	chr9:21907491-21918183	-	-1.39996	0.13275	-10.5458	5.31122e-26	1.39134e-23	Yes	OK	1489.42	2174.66	804.184	1973.66	2375.67	731.645	876.722
ENSMUSG00000042804	Gpr153	100129	G protein-coupled receptor 153	chr4:152274361-152285337	+	-1.15129	0.109465	-10.5174	7.18265e-26	1.84674e-23	Yes	OK	1758.02	2435.54	1080.5	2360.65	2510.43	1083.06	1077.94
ENSMUSG00000025068	Gsto1	14873	glutathione S-transferase omega 1	chr19:47854972-47864788	+	1.22104	0.116332	10.4962	8.99605e-26	2.27093e-23	Yes	OK	1670.17	994.289	2346.05	1031.98	956.601	2390.45	2301.65
ENSMUSG00000024030	Abcg1	11307	ATP-binding cassette, sub-family G (WHITE), member 1	chr17:31057693-31117981	+	1.65799	0.158875	10.4358	1.7013e-25	4.218e-23	Yes	OK	1106.96	480.764	1733.15	374.092	587.437	1724.67	1741.64
ENSMUSG00000037979	Ccdc92	215707	coiled-coil domain containing 92	chr5:124834431-124862221	-	-1.18998	0.114338	-10.4076	2.28957e-25	5.5769e-23	Yes	OK	4071.44	5715.43	2427.44	6346.66	5084.21	2412.06	2442.81
ENSMUSG00000001020	S100a4	20198	S100 calcium binding protein A4	chr3:90603769-90606045	+	-1.2432	0.119669	-10.3887	2.79141e-25	6.68207e-23	Yes	OK	1443.93	2038.63	849.232	1896.26	2181	845.868	852.597
ENSMUSG00000020412	Ascc2	75452	activating signal cointegrator 1 complex subunit 2	chr11:4637792-4683386	+	1.24136	0.119664	10.3737	3.26724e-25	7.68854e-23	Yes	OK	1454.85	841.736	2067.97	812.682	870.789	2064.25	2071.69
ENSMUSG00000001552	Jup	16480	junction plakoglobin	chr11:100368855-100397790	-	-1.12094	0.108329	-10.3475	4.29519e-25	9.79036e-23	Yes	OK	3498.69	4832.65	2164.73	5159.88	4505.41	2063.73	2265.72
ENSMUSG00000001520	Nrip2	60345	nuclear receptor interacting protein 2	chr6:128399765-128408935	+	1.95417	0.188857	10.3474	4.30144e-25	9.79036e-23	Yes	OK	414.009	158.43	669.589	167.696	149.163	639.032	700.146
ENSMUSG00000027832	Ptx3	19288	pentraxin related gene	chr3:66219886-66225806	+	1.76518	0.171478	10.2939	7.50544e-25	1.68074e-22	Yes	OK	587.316	260.593	914.039	290.243	230.943	955.975	872.102
ENSMUSG00000032878	Ccdc85a	216613	coiled-coil domain containing 85A	chr11:28385683-28584324	-	-1.88616	0.183415	-10.2835	8.35942e-25	1.84226e-22	Yes	OK	453.291	731.62	174.961	799.782	663.459	153.326	196.595
ENSMUSG00000022208	Jph4	319984	junctophilin 4	chr14:55106825-55116935	-	-1.73881	0.170059	-10.2248	1.53572e-24	3.33155e-22	Yes	OK	470.876	736.979	204.773	722.384	751.574	187.799	221.747
ENSMUSG00000020875	Hoxb9	15417	homeobox B9	chr11:96271329-96276593	+	1.52303	0.149007	10.2211	1.59441e-24	3.40567e-22	Yes	OK	772.393	387.407	1157.38	399.891	374.923	1201.91	1112.84
ENSMUSG00000024378	Stard4	170459	StAR-related lipid transfer (START) domain containing 4	chr18:33201420-33213816	-	-1.70662	0.167011	-10.2186	1.63684e-24	3.44331e-22	Yes	OK	675.801	1051.54	300.067	1025.53	1077.54	252.628	347.506
ENSMUSG00000026456	Cyb5r1	72017	cytochrome b5 reductase 1	chr1:134405989-134411738	+	1.02638	0.100552	10.2074	1.83798e-24	3.80874e-22	Yes	OK	4953.36	3211.68	6695.03	3050.78	3372.58	6533.35	6856.7
ENSMUSG00000048027	Rgmb	68799	repulsive guidance molecule family member B	chr17:15806252-15826586	-	-1.01444	0.0996233	-10.1828	2.36641e-24	4.83165e-22	Yes	OK	5193.44	6980.65	3406.22	6952.94	7008.36	3211.62	3600.82
ENSMUSG00000028059	Arhgef2	16800	rho/rac guanine nucleotide exchange factor (GEF) 2	chr3:88616206-88648052	+	1.18469	0.116734	10.1486	3.36226e-24	6.76545e-22	Yes	OK	3071.3	1857.96	4284.63	1947.86	1768.07	4640.44	3928.82
ENSMUSG00000022816	Fstl1	14314	follistatin-like 1	chr16:37777054-37836516	+	-1.12442	0.11105	-10.1253	4.26566e-24	8.46063e-22	Yes	OK	7668.49	10592.5	4744.5	11384	9800.99	4375.98	5113.01
ENSMUSG00000026615	Eprs	107508	glutamyl-prolyl-tRNA synthetase	chr1:185363094-185428355	+	0.948748	0.0940752	10.085	6.43708e-24	1.25877e-21	Yes	OK	6875.07	4643.77	9106.38	4514.9	4772.64	9013.85	9198.91
ENSMUSG00000030000	Add2	11519	adducin 2 (beta)	chr6:86028680-86124409	+	-1.24949	0.123938	-10.0816	6.66318e-24	1.28488e-21	Yes	OK	9532.39	13534.8	5530	13673.7	13395.9	4722.25	6337.76
ENSMUSG00000038508	Gdf15	23886	growth differentiation factor 15	chr8:70629392-70632456	-	1.84141	0.182694	10.0792	6.82473e-24	1.29801e-21	Yes	OK	681.288	282.651	1079.92	309.593	255.708	1248.74	911.113
ENSMUSG00000037754	Ppp1r16b	228852	protein phosphatase 1, regulatory (inhibitor) subunit 16B	chr2:158667134-158766334	+	1.74535	0.173342	10.0688	7.5905e-24	1.42414e-21	Yes	OK	653.286	295.896	1010.68	341.842	249.949	1071.74	949.611
ENSMUSG00000029651	Mtus2	77521	microtubule associated tumor suppressor candidate 2	chr5:147957319-148316065	+	-2.46686	0.246662	-10.001	1.50896e-23	2.79339e-21	Yes	OK	182.494	320.029	44.959	270.894	369.164	38.0744	51.8436
ENSMUSG00000034926	Dhcr24	74754	24-dehydrocholesterol reductase	chr4:106561037-106589113	+	-1.18111	0.118621	-9.95698	2.35095e-23	4.29481e-21	Yes	OK	3176.46	4438.35	1914.58	4308.5	4568.19	1704.08	2125.08
ENSMUSG00000051367	Six1	20471	sine oculis-related homeobox 1	chr12:73041826-73046712	-	-1.50653	0.151794	-9.92483	3.24661e-23	5.85402e-21	Yes	OK	796.904	1202.47	391.334	1354.47	1050.48	384.345	398.323
ENSMUSG00000021273	Fdft1	14137	farnesyl diphosphate farnesyl transferase 1	chr14:63145150-63179578	-	-1.28607	0.129873	-9.90253	4.0586e-23	7.22431e-21	Yes	OK	1026.72	1466.07	587.373	1399.62	1532.52	565.456	609.291
ENSMUSG00000015354	Pcolce2	76477	procollagen C-endopeptidase enhancer 2	chr9:95637627-95695551	+	-1.38327	0.139831	-9.8925	4.48673e-23	7.80679e-21	Yes	OK	1465.02	2132.79	797.244	1864.01	2401.58	723.413	871.076
ENSMUSG00000020135	Apc2	23805	adenomatosis polyposis coli 2	chr10:80301819-80318256	+	-1.095	0.110693	-9.89224	4.4983e-23	7.80679e-21	Yes	OK	1904.09	2602.55	1205.62	2457.39	2747.71	1196.26	1214.99
ENSMUSG00000041168	Lonp1	74142	lon peptidase 1, mitochondrial	chr17:56614297-56626903	-	1.15089	0.116778	9.85531	6.50173e-23	1.11445e-20	Yes	OK	3214.33	1990.59	4438.08	2192.95	1788.23	4615.74	4260.42
ENSMUSG00000029193	Cckar	12425	cholecystokinin A receptor	chr5:53698484-53707704	-	-2.72236	0.276336	-9.85163	6.74384e-23	1.14185e-20	Yes	OK	168.794	308.566	29.0223	341.842	275.289	17.4936	40.551
ENSMUSG00000039202	Abhd2	54608	abhydrolase domain containing 2	chr7:79273265-79361601	+	-1.14828	0.117401	-9.78086	1.36044e-22	2.2757e-20	Yes	OK	7440.76	10322.7	4558.79	9771.53	10873.9	4031.77	5085.81
ENSMUSG00000027313	Chac1	69065	ChaC, cation transport regulator 1	chr2:119351241-119354327	+	1.15734	0.118459	9.76996	1.51511e-22	2.50426e-20	Yes	OK	1555.88	942.633	2169.13	922.329	962.936	2097.18	2241.08
ENSMUSG00000019996	Map7	17761	microtubule-associated protein 7	chr10:20148919-20281590	+	-1.79181	0.183799	-9.74878	1.86691e-22	3.04943e-20	Yes	OK	423.57	675.757	171.383	767.533	583.982	166.189	176.576
ENSMUSG00000024063	Lbh	77889	limb-bud and heart	chr17:72918304-72941946	+	-1.01153	0.103799	-9.74508	1.93629e-22	3.12598e-20	Yes	OK	2990.33	4025.82	1954.84	4192.41	3859.23	1888.28	2021.39
ENSMUSG00000055022	Cntn1	12805	contactin 1	chr15:92161356-92341967	+	-1.58752	0.163028	-9.73767	2.08279e-22	3.32384e-20	Yes	OK	1161.12	1766.06	556.184	1586.66	1945.45	451.747	660.621
ENSMUSG00000048070	Pirt	193003	phosphoinositide-interacting regulator of transient receptor potential channels	chr11:66911990-66928700	+	-1.08565	0.111504	-9.73638	2.10929e-22	3.32788e-20	Yes	OK	5445.91	7455.7	3436.12	7720.48	7190.92	3099.97	3772.27
ENSMUSG00000020303	Stc2	20856	stanniocalcin 2	chr11:31359440-31370061	-	2.62973	0.270267	9.73012	2.24326e-22	3.49948e-20	Yes	OK	180.584	40.1974	320.971	51.5988	28.7959	349.872	292.07
ENSMUSG00000005952	Trpv1	193034	transient receptor potential cation channel, subfamily V, member 1	chr11:73234148-73261322	+	-1.52761	0.15787	-9.67634	3.80064e-22	5.86312e-20	Yes	OK	598.086	903.988	292.183	948.129	859.847	313.856	270.511
ENSMUSG00000069601	Ank3	11735	ankyrin 3, epithelial	chr10:69533707-70027436	+	-0.978734	0.101249	-9.66657	4.18167e-22	6.38004e-20	Yes	OK	7776.73	10370.8	5182.61	10487.5	10254.2	4816.92	5548.29
ENSMUSG00000051920	Rspo2	239405	R-spondin 2	chr15:43020794-43170818	-	-2.12469	0.219982	-9.65848	4.52527e-22	6.82922e-20	Yes	OK	223.898	375.602	72.195	367.642	383.562	64.3148	80.0753
ENSMUSG00000021831	Ero1l	50527	ERO1-like (S. cerevisiae)	chr14:45283086-45318572	-	1.08666	0.113293	9.59159	8.67345e-22	1.29486e-19	Yes	OK	2473.66	1550.61	3396.71	1483.47	1617.76	3199.79	3593.64
ENSMUSG00000032666	1700025G04Rik	69399	RIKEN cDNA 1700025G04 gene	chr1:151884523-152090320	-	-1.04821	0.109409	-9.58065	9.64329e-22	1.42433e-19	Yes	OK	1988.56	2703.44	1273.69	2825.04	2581.84	1241.02	1306.36
ENSMUSG00000037428	Vgf	381677	VGF nerve growth factor inducible	chr5:137030294-137033351	+	-1.1332	0.119191	-9.50742	1.95441e-21	2.85631e-19	Yes	OK	9740.73	13490.3	5991.16	14499.3	12481.3	5337.1	6645.22
ENSMUSG00000049044	Rapgef4	56508	Rap guanine nucleotide exchange factor (GEF) 4	chr2:71981214-72144454	+	-1.31303	0.138209	-9.50037	2.09146e-21	3.02477e-19	Yes	OK	1217.33	1751.26	683.407	1670.51	1832	604.045	762.769
ENSMUSG00000001901	Kcnh6	192775	potassium voltage-gated channel, subfamily H (eag-related), member 6	chr11:106008202-106034064	+	-1.50154	0.158095	-9.49772	2.14537e-21	3.05675e-19	Yes	OK	587.254	883.658	290.85	928.779	838.538	271.151	310.548
ENSMUSG00000029674	Limk1	16885	LIM-domain containing, protein kinase	chr5:134656038-134688590	-	-1.09571	0.115372	-9.49713	2.1576e-21	3.05675e-19	Yes	OK	1673.28	2303.59	1042.96	2450.94	2156.24	1025.44	1060.48
ENSMUSG00000037999	Arap2	212285	ArfGAP with RhoGAP domain, ankyrin repeat and PH domain 2	chr5:62602445-62766177	-	1.45599	0.15425	9.43915	3.75833e-21	5.27077e-19	Yes	OK	711.476	367.308	1055.64	374.092	360.525	1115.99	995.295
ENSMUSG00000040430	Pitpnc1	71795	phosphatidylinositol transfer protein, cytoplasmic 1	chr11:107207891-107470720	-	-1.11994	0.118839	-9.42406	4.33985e-21	6.02545e-19	Yes	OK	3962.04	5482.08	2442	6140.26	4823.9	2355.46	2528.53
ENSMUSG00000022353	Mtss1	211401	metastasis suppressor 1	chr15:58941233-59082026	-	-1.28093	0.136066	-9.41401	4.77546e-21	6.5646e-19	Yes	OK	1023.38	1471.48	575.286	1586.66	1356.29	544.36	606.211
ENSMUSG00000071340	Trappc3l	692132	trafficking protein particle complex 3 like	chr10:34037596-34109815	+	-2.39012	0.25398	-9.41064	4.9312e-21	6.71224e-19	Yes	OK	191.014	333.735	48.2924	290.243	377.227	35.5018	61.0831
ENSMUSG00000037705	Tecta	21683	tectorin alpha	chr9:42329618-42399929	-	-1.516	0.161626	-9.3797	6.61595e-21	8.91804e-19	Yes	OK	742.2	1111.61	372.795	980.378	1242.83	332.893	412.696
ENSMUSG00000029446	Psph	100678	phosphoserine phosphatase	chr5:129765557-129787253	-	1.4906	0.159059	9.37137	7.15986e-21	9.55841e-19	Yes	OK	622.864	316.802	928.926	328.943	304.661	957.519	900.334
ENSMUSG00000025007	Aldh18a1	56454	aldehyde dehydrogenase 18 family, member A1	chr19:40550256-40588463	-	1.03716	0.110787	9.36177	7.84087e-21	1.03679e-18	Yes	OK	1873.14	1210.94	2535.33	1206.12	1215.76	2499.53	2571.14
ENSMUSG00000014846	Tppp3	67971	tubulin polymerization-promoting protein family member 3	chr8:105467491-105471422	-	-0.849322	0.0910498	-9.3281	1.07782e-20	1.41174e-18	Yes	OK	6482.85	8368.28	4597.43	8371.91	8364.65	4585.9	4608.95
ENSMUSG00000031442	Mcf2l	17207	mcf.2 transforming sequence-like	chr8:12915892-13020509	+	-1.40834	0.151558	-9.29242	1.50822e-20	1.94914e-18	Yes	OK	792.507	1167.52	417.494	1180.32	1154.72	368.395	466.593
ENSMUSG00000025140	Pycr1	209027	pyrroline-5-carboxylate reductase 1	chr11:120635711-120643670	-	1.98953	0.214115	9.29186	1.51619e-20	1.94914e-18	Yes	OK	323.603	122.205	525	141.897	102.514	559.796	490.205
ENSMUSG00000056296	Synpr	72003	synaptoporin	chr14:13284779-13615469	+	-1.89811	0.204375	-9.2874	1.5811e-20	2.01395e-18	Yes	OK	460.054	747.227	172.881	806.232	688.223	131.202	214.561
ENSMUSG00000052557	Gan	209239	giant axonal neuropathy	chr8:117158134-117205186	+	-0.968684	0.104763	-9.2464	2.32171e-20	2.93042e-18	Yes	OK	4341.9	5782.48	2901.31	5953.22	5611.75	2707.91	3094.71
ENSMUSG00000025576	Rbfox3	52897	RNA binding protein, fox-1 homolog (C. elegans) 3	chr11:118489759-118909572	-	-1.33652	0.144733	-9.2344	2.59727e-20	3.2487e-18	Yes	OK	913.148	1330.67	495.627	1457.67	1203.67	462.037	529.216
ENSMUSG00000030256	Bhlhe41	79362	basic helix-loop-helix family, member e41	chr6:145858242-145865420	-	-1.04594	0.113538	-9.21225	3.19351e-20	3.95881e-18	Yes	OK	2066.66	2813.61	1319.72	3037.88	2589.33	1321.28	1318.16
ENSMUSG00000026674	Ddr2	18214	discoidin domain receptor family, member 2	chr1:169972306-170088944	-	1.00635	0.109503	9.19024	3.91983e-20	4.81619e-18	Yes	OK	2278.47	1484.96	3071.98	1418.97	1550.95	3144.22	2999.74
ENSMUSG00000071862	Lrrtm2	107065	leucine rich repeat transmembrane neuronal 2	chr18:35209005-35215024	-	-2.40303	0.261579	-9.18661	4.0541e-20	4.93746e-18	Yes	OK	134.489	236.35	32.6282	219.295	253.404	28.2985	36.9578
ENSMUSG00000086841	2410006H16Rik	69221	RIKEN cDNA 2410006H16 gene	chr11:62602876-62604806	+	1.67039	0.183247	9.11553	7.82854e-20	9.45143e-18	Yes	OK	601.192	260.998	941.386	238.645	283.352	1076.89	805.886
ENSMUSG00000031770	Herpud1	64209	homocysteine-inducible, endoplasmic reticulum stress-inducible, ubiquitin-like domain member 1	chr8:94386499-94395358	+	1.07897	0.118654	9.09342	9.59753e-20	1.14872e-17	Yes	OK	1418.21	897.194	1939.23	896.53	897.857	1933.56	1944.91
ENSMUSG00000009731	Kcnd1	16506	potassium voltage-gated channel, Shal-related family, member 1	chrX:7823758-7838278	+	-1.5178	0.167065	-9.08513	1.03576e-19	1.2291e-17	Yes	OK	834.827	1263.23	406.423	1386.72	1139.74	339.068	473.779
ENSMUSG00000054871	Tmem158	72309	transmembrane protein 158	chr9:123259056-123260789	-	-1.30735	0.144015	-9.07789	1.10701e-19	1.30043e-17	Yes	OK	819.378	1184.16	454.594	1238.37	1129.95	489.307	419.882
ENSMUSG00000026841	Fibcd1	98970	fibrinogen C domain containing 1	chr2:31813289-31846005	-	2.2212	0.244702	9.07714	1.1146e-19	1.30043e-17	Yes	OK	204.38	53.6741	355.086	45.149	62.1992	333.408	376.765
ENSMUSG00000040618	Pck2	74551	phosphoenolpyruvate carboxykinase 2 (mitochondrial)	chr14:55540265-55550017	+	1.03113	0.113772	9.06314	1.26753e-19	1.46653e-17	Yes	OK	2226.39	1425.01	3027.76	1315.77	1534.25	3078.88	2976.65
ENSMUSG00000018411	Mapt	17762	microtubule-associated protein tau	chr11:104231435-104332089	+	-1.19929	0.132462	-9.05384	1.38029e-19	1.58379e-17	Yes	OK	2581.9	3631.85	1531.95	3637.72	3625.99	1297.1	1766.79
ENSMUSG00000021066	Atl1	73991	atlastin GTPase 1	chr12:69893104-69964085	+	-1.25282	0.138661	-9.03511	1.6384e-19	1.86456e-17	Yes	OK	1117.7	1587.7	647.703	1509.27	1666.13	579.348	716.058
ENSMUSG00000029436	Mmp17	23948	matrix metallopeptidase 17	chr5:129584168-129609154	+	-1.43696	0.15909	-9.03234	1.68035e-19	1.89675e-17	Yes	OK	903.499	1331.83	475.167	1135.17	1528.49	523.78	426.555
ENSMUSG00000024359	Hspa9	15526	heat shock protein 9	chr18:34937414-34954351	-	0.925323	0.102567	9.02168	1.85229e-19	2.07397e-17	Yes	OK	9819.2	6736.68	12901.7	7236.74	6236.63	13127.9	12675.5
ENSMUSG00000001627	Ifrd1	15982	interferon-related developmental regulator 1	chr12:40203128-40223189	-	1.00936	0.112063	9.00714	2.11508e-19	2.34926e-17	Yes	OK	2030.44	1318.47	2742.42	1251.27	1385.66	2689.9	2794.94
ENSMUSG00000043068	Fam89a	69627	family with sequence similarity 89, member A	chr8:124740256-124751809	-	-1.41075	0.157173	-8.97576	2.81408e-19	3.10085e-17	Yes	OK	583.406	864.365	302.446	928.779	799.951	310.769	294.123
ENSMUSG00000031790	Mmp15	17388	matrix metallopeptidase 15	chr8:95352295-95374293	+	-0.956748	0.106844	-8.95463	3.4087e-19	3.72649e-17	Yes	OK	2037.84	2704.37	1371.32	2702.49	2706.24	1325.91	1416.72
ENSMUSG00000021745	Ptprg	19270	protein tyrosine phosphatase, receptor type, G	chr14:11553552-12242039	+	0.98063	0.109544	8.95194	3.49287e-19	3.78868e-17	Yes	OK	2694.06	1782.24	3605.89	1722.11	1842.36	3423.09	3788.69
ENSMUSG00000021091	Serpina3n	20716	serine (or cysteine) peptidase inhibitor, clade A, member 3N	chr12:104406707-104414329	+	-1.41299	0.15807	-8.939	3.92716e-19	4.22672e-17	Yes	OK	1048.62	1546.69	550.537	1528.62	1564.77	450.718	650.355
ENSMUSG00000031302	Nlgn3	245537	neuroligin 3	chrX:101299178-101321350	+	-2.04383	0.229139	-8.91964	4.67806e-19	4.99616e-17	Yes	OK	212.547	355.962	69.131	393.441	318.483	77.6923	60.5698
ENSMUSG00000020176	Grb10	14783	growth factor receptor bound protein 10	chr11:11930498-12037420	-	0.920147	0.103232	8.91337	4.95062e-19	5.2469e-17	Yes	OK	4565.47	3105.77	6025.16	2895.98	3315.56	6088.81	5961.5
ENSMUSG00000025348	Itga7	16404	integrin alpha 7	chr10:128933812-128958284	+	-1.00513	0.113139	-8.88405	6.44702e-19	6.7811e-17	Yes	OK	8103.39	10869.9	5336.92	9707.03	12032.7	5093.22	5580.63
ENSMUSG00000056413	Adap1	231821	ArfGAP with dual PH domains 1	chr5:139271875-139325464	-	-1.09889	0.124025	-8.86027	7.98206e-19	8.33255e-17	Yes	OK	1415.1	1950.45	879.745	2051.05	1849.85	821.171	938.318
ENSMUSG00000036062	Phf24	230085	PHD finger protein 24	chr4:42917250-42941607	+	-1.08209	0.122367	-8.84297	9.32073e-19	9.65739e-17	Yes	OK	6361.55	8725.58	3997.52	9984.38	7466.79	4057.49	3937.55
ENSMUSG00000024617	Camk2a	12322	calcium/calmodulin-dependent protein kinase II alpha	chr18:60925631-60988152	+	-1.78497	0.202408	-8.81865	1.15843e-18	1.19138e-16	Yes	OK	490.561	784.602	196.521	896.53	672.673	154.355	238.686
ENSMUSG00000040713	Creg1	433375	cellular repressor of E1A-stimulated genes 1	chr1:165763779-165775304	+	1.13097	0.1283	8.81508	1.19601e-18	1.22099e-16	Yes	OK	1144.91	706.398	1583.41	715.934	696.862	1631.02	1535.8
ENSMUSG00000027419	Pcsk2	18549	proprotein convertase subtilisin/kexin type 2	chr2:143546132-143816282	+	-1.25146	0.142067	-8.80896	1.26308e-18	1.28004e-16	Yes	OK	1149.45	1635.04	663.871	1586.66	1683.41	578.319	749.423
ENSMUSG00000040010	Slc7a5	20539	solute carrier family 7 (cationic amino acid transporter, y+ system), member 5	chr8:121881145-121907686	-	0.909136	0.103711	8.76609	1.84985e-18	1.86111e-16	Yes	OK	4936.78	3420.6	6452.97	3650.62	3190.59	6280.73	6625.21
ENSMUSG00000056498	Tmem154	320782	transmembrane protein 154	chr3:84666191-84704575	+	1.7132	0.196216	8.73123	2.51923e-18	2.51633e-16	Yes	OK	345.83	144.609	547.052	135.447	153.77	542.817	551.288
ENSMUSG00000037419	Endod1	71946	endonuclease domain containing 1	chr9:14353989-14381242	-	-1.06654	0.122199	-8.72785	2.59552e-18	2.57401e-16	Yes	OK	3520.59	4795.7	2245.48	4534.25	5057.14	1981.92	2509.03
ENSMUSG00000028337	Coro2a	107684	coronin, actin binding protein 2A	chr4:46536936-46566440	-	-1.16055	0.133102	-8.71925	2.80049e-18	2.75759e-16	Yes	OK	2061.91	2883.18	1240.64	3089.48	2676.87	1078.94	1402.34
ENSMUSG00000058070	Eml1	68519	echinoderm microtubule associated protein like 1	chr12:108422815-108539564	+	-0.886805	0.101943	-8.699	3.34808e-18	3.27357e-16	Yes	OK	3177.87	4153.38	2202.37	4353.65	3953.11	2208.31	2196.42
ENSMUSG00000055322	Tns1	21961	tensin 1	chr1:73910230-74124449	-	-1.10024	0.126572	-8.69262	3.54178e-18	3.43875e-16	Yes	OK	2228.7	3078.17	1379.24	3450.67	2705.67	1298.64	1459.83
ENSMUSG00000109372	Gm19410	100502846	predicted gene, 19410	NA	NA	2.2131	0.254836	8.68443	3.80654e-18	3.67014e-16	Yes	OK	194.731	46.9363	342.526	32.2493	61.6233	346.785	338.267
ENSMUSG00000026494	Kif26b	269152	kinesin family member 26B	chr1:178529124-178932857	+	-1.52776	0.177632	-8.6007	7.92289e-18	7.58631e-16	Yes	OK	541.245	826.066	256.424	961.028	691.103	242.338	270.511
ENSMUSG00000045294	Insig1	231070	insulin induced gene 1	chr5:28071411-28078662	+	-1.14119	0.132743	-8.59699	8.18315e-18	7.78184e-16	Yes	OK	884.333	1227.76	540.905	1219.02	1236.5	553.622	528.189
ENSMUSG00000028557	Rnf11	29864	ring finger protein 11	chr4:109452856-109476505	-	0.887596	0.103502	8.57565	9.853e-18	9.30606e-16	Yes	OK	8828.25	6121.82	11534.7	5804.87	6438.77	10862	12207.4
ENSMUSG00000024493	Lars	107045	leucyl-tRNA synthetase	chr18:42202348-42262071	-	0.859347	0.100353	8.56327	1.09707e-17	1.02917e-15	Yes	OK	3660.39	2570.01	4750.78	2489.64	2650.38	4695.49	4806.06
ENSMUSG00000023952	Gtpbp2	56055	GTP binding protein 2	chr17:46161031-46169370	+	1.02362	0.119557	8.56178	1.11137e-17	1.03559e-15	Yes	OK	1406.9	909.807	1904	890.08	929.533	1874.9	1933.1
ENSMUSG00000005686	Ampd3	11717	adenosine monophosphate deaminase 3	chr7:110768205-110812408	+	0.914073	0.106842	8.55535	1.17508e-17	1.08765e-15	Yes	OK	2647.13	1826	3468.26	1883.36	1768.65	3587.74	3348.79
ENSMUSG00000029802	Abcg2	26357	ATP-binding cassette, sub-family G (WHITE), member 2	chr6:58596671-58692451	+	-1.34175	0.157071	-8.54234	1.31535e-17	1.20942e-15	Yes	OK	538.891	782.533	295.249	761.083	803.983	302.022	288.476
ENSMUSG00000022742	Cpox	12892	coproporphyrinogen oxidase	chr16:58670207-58680389	+	1.09243	0.127903	8.54108	1.3297e-17	1.21457e-15	Yes	OK	1311.25	833.152	1789.34	883.63	782.674	1710.77	1867.91
ENSMUSG00000031137	Fgf13	14168	fibroblast growth factor 13	chrX:59062145-59134436	-	-1.05279	0.123551	-8.52111	1.58032e-17	1.43406e-15	Yes	OK	2313.16	3160.64	1465.68	3560.32	2760.95	1475.64	1455.73
ENSMUSG00000020448	Rnf185	193670	ring finger protein 185	chr11:3415972-3452956	-	1.05285	0.12374	8.50856	1.76105e-17	1.58769e-15	Yes	OK	1305.88	834.997	1776.77	832.031	837.962	1710.77	1842.76
ENSMUSG00000026675	Hsd17b7	15490	hydroxysteroid (17-beta) dehydrogenase 7	chr1:169949536-169969205	-	-1.29603	0.152417	-8.50321	1.84416e-17	1.65189e-15	Yes	OK	726.591	1040.02	413.161	928.779	1151.26	394.121	432.201
ENSMUSG00000025582	Nptx1	18164	neuronal pentraxin 1	chr11:119538718-119547820	-	-1.63809	0.193268	-8.47575	2.33573e-17	2.0788e-15	Yes	OK	518.899	806.085	231.714	851.381	760.789	181.11	282.317
ENSMUSG00000050108	Bpifc	270757	BPI fold containing family C	chr10:85959690-86011860	-	1.98009	0.234476	8.44477	3.04641e-17	2.69404e-15	Yes	OK	214.779	72.621	356.937	70.9484	74.2935	379.715	334.16
ENSMUSG00000015652	Steap1	70358	six transmembrane epithelial antigen of the prostate 1	chr5:5736321-5749317	-	1.89522	0.224536	8.44059	3.15744e-17	2.77455e-15	Yes	OK	281.02	112.645	449.395	135.447	89.8433	433.224	465.566
ENSMUSG00000078235	Fam43b	625638	family with sequence similarity 43, member B	chr4:138394091-138396458	-	-1.62297	0.193001	-8.40915	4.1298e-17	3.60617e-15	Yes	OK	334.709	520.899	148.519	580.487	461.311	147.667	149.371
ENSMUSG00000040151	Hs2st1	23908	heparan sulfate 2-O-sulfotransferase 1	chr3:144431106-144570216	-	-0.883054	0.105271	-8.38839	4.92841e-17	4.27663e-15	Yes	OK	2859.94	3719.05	2000.83	3534.52	3903.58	1935.62	2066.05
ENSMUSG00000034533	Scn10a	20264	sodium channel, voltage-gated, type X, alpha	chr9:119608455-119719032	-	-0.991187	0.118244	-8.38257	5.17861e-17	4.46583e-15	Yes	OK	3423.4	4602.11	2244.69	5140.53	4063.68	2184.64	2304.73
ENSMUSG00000034667	Xpot	73192	exportin, tRNA (nuclear export receptor for tRNAs)	chr10:121587379-121626316	-	0.822137	0.0981396	8.37722	5.41938e-17	4.64461e-15	Yes	OK	3754.27	2693.71	4814.82	2702.49	2684.93	4814.35	4815.3
ENSMUSG00000001918	Slc1a5	20514	solute carrier family 1 (neutral amino acid transporter), member 5	chr7:16781345-16798274	+	1.86163	0.222702	8.35926	6.31145e-17	5.37596e-15	Yes	OK	343.906	129.577	558.235	128.997	130.158	667.33	449.14
ENSMUSG00000017929	B4galt5	56336	UDP-Gal:betaGlcNAc beta 1,4-galactosyltransferase, polypeptide 5	chr2:167298444-167349178	-	-1.0413	0.125295	-8.31075	9.50975e-17	8.05082e-15	Yes	OK	2400.65	3262.87	1538.43	3431.32	3094.41	1358.84	1718.03
ENSMUSG00000034300	Fam53c	66306	family with sequence similarity 53, member C	chr18:34758905-34773760	+	-0.835366	0.100744	-8.292	1.11364e-16	9.37074e-15	Yes	OK	4502.68	5800.57	3204.8	5914.52	5686.62	3034.63	3374.97
ENSMUSG00000007030	Vwa7	27762	von Willebrand factor A domain containing 7	chr17:35016578-35026741	+	-1.91682	0.232408	-8.24767	1.61512e-16	1.35087e-14	Yes	OK	174.703	286.452	62.9532	283.794	289.111	62.2567	63.6496
ENSMUSG00000042129	Rassf4	213391	Ras association (RalGDS/AF-6) domain family member 4	chr6:116633007-116673836	-	-1.21606	0.148021	-8.21545	2.1137e-16	1.75728e-14	Yes	OK	928.203	1305.8	550.606	1154.52	1457.07	509.373	591.839
ENSMUSG00000030717	Nupr1	56312	nuclear protein transcription regulator 1	chr7:126623245-126625470	-	1.82077	0.221715	8.21223	2.17114e-16	1.7943e-14	Yes	OK	273.848	109.018	438.679	116.097	101.938	486.734	390.624
ENSMUSG00000032890	Rims3	242662	regulating synaptic membrane exocytosis 3	chr4:120877868-120891560	+	-0.84253	0.103019	-8.17842	2.876e-16	2.35389e-14	Yes	OK	7314.47	9446.75	5182.19	9997.28	8896.22	4901.82	5462.57
ENSMUSG00000032625	Thsd7a	330267	thrombospondin, type I, domain containing 7A	chr6:12311607-12749253	-	-0.840325	0.102757	-8.17777	2.8915e-16	2.35389e-14	Yes	OK	4391.13	5656.89	3125.38	5527.53	5786.26	2936.87	3313.89
ENSMUSG00000021670	Hmgcr	15357	3-hydroxy-3-methylglutaryl-Coenzyme A reductase	chr13:96648961-96670936	-	-0.880458	0.107669	-8.17745	2.89913e-16	2.35389e-14	Yes	OK	2299.77	2989.79	1609.75	2870.19	3109.39	1548.19	1671.32
ENSMUSG00000001420	Tmem79	71913	transmembrane protein 79	chr3:88328652-88334433	-	-1.79425	0.219533	-8.17304	3.00726e-16	2.42749e-14	Yes	OK	252.148	407.677	96.6195	477.289	338.064	100.331	92.9079
ENSMUSG00000014592	Camta1	100072	calmodulin binding transcription activator 1	chr4:151059522-151861768	-	-0.962828	0.118076	-8.15432	3.51162e-16	2.81823e-14	Yes	OK	2398.62	3193.76	1603.47	3237.83	3149.7	1444.25	1762.68
ENSMUSG00000006517	Mvd	192156	mevalonate (diphospho) decarboxylase	chr8:122433595-122443422	-	-1.49984	0.184336	-8.13645	4.07041e-16	3.24791e-14	Yes	OK	354.034	536.679	171.388	574.037	499.322	170.82	171.957
ENSMUSG00000061762	Tac1	21333	tachykinin 1	chr6:7554884-7562978	+	-1.39163	0.171343	-8.12189	4.58985e-16	3.64146e-14	Yes	OK	596.827	879.456	314.198	877.18	881.732	265.491	362.905
ENSMUSG00000041556	Fbxo2	230904	F-box protein 2	chr4:148160667-148166417	+	-1.12096	0.138155	-8.1138	4.90614e-16	3.87028e-14	Yes	OK	796.067	1100.08	492.051	1077.13	1123.04	476.958	507.144
ENSMUSG00000000184	Ccnd2	12444	cyclin D2	chr6:127125708-127151048	-	0.898987	0.110854	8.10963	5.07721e-16	3.9826e-14	Yes	OK	5981.34	4146.87	7815.81	4366.55	3927.19	8477.2	7154.42
ENSMUSG00000005125	Ndrg1	17988	N-myc downstream regulated gene 1	chr15:66929317-66969641	-	1.01336	0.124984	8.10789	5.15047e-16	4.01737e-14	Yes	OK	2479.47	1590.99	3367.96	1393.17	1788.8	3191.56	3544.36
ENSMUSG00000047407	Tgif1	21815	TGFB-induced factor homeobox 1	chr17:70844204-70851210	-	1.11356	0.137926	8.07365	6.82278e-16	5.29204e-14	Yes	OK	1047.41	633.722	1461.09	574.037	693.406	1500.34	1421.85
ENSMUSG00000015837	Sqstm1	18412	sequestosome 1	chr11:50200151-50210820	-	0.94675	0.117367	8.0666	7.22852e-16	5.5756e-14	Yes	OK	29229.8	19715.5	38744	19749.5	19681.5	40360.4	37127.7
ENSMUSG00000029406	Pitpnm2	19679	phosphatidylinositol transfer protein, membrane-associated 2	chr5:124118688-124187182	-	-0.972176	0.120546	-8.06474	7.33895e-16	5.6295e-14	Yes	OK	2930.4	3925.2	1935.59	4405.25	3445.15	1894.97	1976.22
ENSMUSG00000062380	Tubb3	22152	tubulin, beta 3 class III	chr8:123411563-123422010	+	-0.982935	0.122243	-8.04085	8.92141e-16	6.80576e-14	Yes	OK	24103.9	32240.2	15967.7	30617.5	33862.9	14646.8	17288.6
ENSMUSG00000022951	Rcan1	54720	regulator of calcineurin 1	chr16:92391950-92466169	-	-0.924426	0.114991	-8.0391	9.04991e-16	6.86607e-14	Yes	OK	1625.78	2148.5	1103.06	2238.1	2058.91	1060.42	1145.69
ENSMUSG00000030302	Atp2b2	11941	ATPase, Ca++ transporting, plasma membrane 2	chr6:113743830-114042080	-	-1.32446	0.165079	-8.02321	1.0302e-15	7.77355e-14	Yes	OK	811.558	1182.78	440.337	1277.07	1088.49	369.424	511.25
ENSMUSG00000028893	Sesn2	230784	sestrin 2	chr4:132492806-132510456	-	1.11978	0.139685	8.01647	1.0883e-15	8.16752e-14	Yes	OK	1089.05	681.46	1496.63	728.834	634.087	1603.24	1390.03
ENSMUSG00000042035	Igsf3	78908	immunoglobulin superfamily, member 3	chr3:101377124-101463060	+	-0.830706	0.103873	-7.99732	1.27159e-15	9.49177e-14	Yes	OK	2188.85	2816.72	1560.98	2837.94	2795.51	1540.47	1581.49
ENSMUSG00000031937	Vstm5	69137	V-set and transmembrane domain containing 5	chr9:15239044-15259413	+	-1.26079	0.157686	-7.99559	1.28955e-15	9.54776e-14	Yes	OK	882.315	1258	506.631	1154.52	1361.47	435.282	577.979
ENSMUSG00000026142	Rhbdd1	76867	rhomboid domain containing 1	chr1:82316578-82445367	+	0.993387	0.124247	7.99528	1.29284e-15	9.54776e-14	Yes	OK	1343.47	895.925	1791.02	948.129	843.721	1830.66	1751.39
ENSMUSG00000056220	Pla2g4a	18783	phospholipase A2, group IVA (cytosolic, calcium-dependent)	chr1:149829618-149961290	-	1.91366	0.239585	7.98741	1.37806e-15	1.01233e-13	Yes	OK	273.646	98.5362	448.755	103.198	93.8748	543.331	354.179
ENSMUSG00000030342	Cd9	12527	CD9 antigen	chr6:125460265-125494755	-	-0.781421	0.0978744	-7.98392	1.41753e-15	1.03584e-13	Yes	OK	3581.67	4541.66	2621.68	4431.05	4652.27	2598.32	2645.05
ENSMUSG00000052698	Tln2	70549	talin 2	chr9:67217084-67559703	-	-0.804822	0.100912	-7.97548	1.51785e-15	1.10334e-13	Yes	OK	3082.81	3931.61	2234.01	3798.96	4064.26	2272.63	2195.4
ENSMUSG00000056665	Them6	223626	thioesterase superfamily member 6	chr15:74721233-74724373	+	-1.08029	0.136498	-7.91433	2.48596e-15	1.79766e-13	Yes	OK	1106.23	1514.9	697.549	1483.47	1546.34	626.683	768.415
ENSMUSG00000028974	Dffa	13347	DNA fragmentation factor, alpha subunit	chr4:149104141-149120653	+	-1.11165	0.14071	-7.9003	2.78228e-15	2.00151e-13	Yes	OK	1238.12	1708.58	767.662	1664.06	1753.1	666.301	869.022
ENSMUSG00000044708	Kcnj10	16513	potassium inwardly-rectifying channel, subfamily J, member 10	chr1:172341209-172374085	+	-1.70174	0.215726	-7.88845	3.05962e-15	2.18877e-13	Yes	OK	230.457	361.724	99.1915	328.943	394.504	104.962	93.4212
ENSMUSG00000041757	Plekha6	240753	pleckstrin homology domain containing, family A member 6	chr1:133246096-133303435	+	-1.09314	0.138585	-7.88786	3.07412e-15	2.18877e-13	Yes	OK	1611.83	2225.79	997.873	2444.49	2007.08	878.797	1116.95
ENSMUSG00000023832	Acat2	110460	acetyl-Coenzyme A acetyltransferase 2	chr17:12943041-12960725	-	-1.29319	0.16464	-7.85466	4.00857e-15	2.83003e-13	Yes	OK	508.537	730.588	286.487	683.685	777.49	271.151	301.822
ENSMUSG00000021360	Gcnt2	14538	glucosaminyl (N-acetyl) transferase 2, I-branching enzyme	chr13:40859767-40960892	+	-0.898019	0.114333	-7.85444	4.01553e-15	2.83003e-13	Yes	OK	8160.86	10688.7	5632.97	10874.5	10503	4983.11	6282.83
ENSMUSG00000068699	Flnc	68794	filamin C, gamma	chr6:29433152-29461888	+	0.934812	0.119206	7.84199	4.43452e-15	3.10954e-13	Yes	OK	2959.94	1982.54	3937.33	1773.71	2191.37	3729.74	4144.92
ENSMUSG00000061911	Myt1l	17933	myelin transcription factor 1-like	chr12:29528383-29923209	+	-1.00723	0.128722	-7.82484	5.08305e-15	3.54638e-13	Yes	OK	1528.37	2069.83	986.913	2296.15	1843.52	943.627	1030.2
ENSMUSG00000000631	Myo18a	360013	myosin XVIIIA	chr11:77777234-77865988	+	-0.780508	0.0997589	-7.82394	5.11936e-15	3.55386e-13	Yes	OK	3680.85	4668.19	2693.52	4572.95	4763.42	2789.2	2597.83
ENSMUSG00000079466	Prdm12	381359	PR domain containing 12	chr2:31640036-31655795	+	-1.57871	0.202425	-7.79901	6.23929e-15	4.30977e-13	Yes	OK	561.702	872.364	251.04	1115.82	628.903	246.969	255.112
ENSMUSG00000021820	Camk2g	12325	calcium/calmodulin-dependent protein kinase II gamma	chr14:20734872-20794088	-	-0.941716	0.120827	-7.79389	6.49764e-15	4.466e-13	Yes	OK	2831.97	3742.66	1921.28	3502.27	3983.05	1728.27	2114.3
ENSMUSG00000032186	Tmod2	50876	tropomodulin 2	chr9:75565621-75611325	-	-0.962755	0.123556	-7.79207	6.59216e-15	4.50865e-13	Yes	OK	8258.81	10992.2	5525.42	10513.3	11471.2	4754.15	6296.69
ENSMUSG00000026153	Fam135a	68187	family with sequence similarity 135, member A	chr1:24010757-24100341	-	0.911417	0.117011	7.78917	6.74531e-15	4.59078e-13	Yes	OK	1878.8	1283.05	2474.56	1251.27	1314.82	2325.62	2623.49
ENSMUSG00000019935	Slc17a8	216227	solute carrier family 17 (sodium-dependent inorganic phosphate cotransporter), member 8	chr10:89574019-89621249	-	-1.43418	0.184198	-7.78607	6.91238e-15	4.68153e-13	Yes	OK	383.221	575.264	191.179	638.536	511.992	195.002	187.356
ENSMUSG00000033316	Galnt9	231605	UDP-N-acetyl-alpha-D-galactosamine:polypeptide N-acetylgalactosaminyltransferase 9	chr5:110544354-110621383	+	-1.10191	0.14158	-7.78295	7.08527e-15	4.77533e-13	Yes	OK	1652.55	2279.52	1025.57	2302.6	2256.45	859.76	1191.38
ENSMUSG00000017446	C1qtnf1	56745	C1q and tumor necrosis factor related protein 1	chr11:118433800-118451782	+	-1.87199	0.240851	-7.7724	7.70138e-15	5.1655e-13	Yes	OK	185.554	301.485	69.6237	257.994	344.975	60.1986	79.0487
ENSMUSG00000033161	Atp1a1	11928	ATPase, Na+/K+ transporting, alpha 1 polypeptide	chr3:101576218-101604707	-	-0.763802	0.0983966	-7.76248	8.32814e-15	5.55904e-13	Yes	OK	15649.5	19780	11519	20078.4	19481.6	11910.1	11127.9
ENSMUSG00000035246	Pcyt1b	236899	phosphate cytidylyltransferase 1, choline, beta isoform	chrX:93675111-93749948	+	-1.10441	0.14254	-7.7481	9.32809e-15	6.19671e-13	Yes	OK	1089.81	1507.01	672.612	1567.31	1446.71	591.182	754.042
ENSMUSG00000078963	Hsbp1l1	66255	heat shock factor binding protein 1-like 1	chr18:80229755-80247102	-	-2.17972	0.281582	-7.74095	9.86785e-15	6.52406e-13	Yes	OK	97.823	169.948	25.698	167.696	172.2	27.784	23.612
ENSMUSG00000028542	Slc6a9	14664	solute carrier family 6 (neurotransmitter transporter, glycine), member 9	chr4:117835257-117869305	+	1.3705	0.177141	7.73676	1.01981e-14	6.71043e-13	Yes	OK	473.507	248.04	698.974	238.645	257.436	746.566	651.382
ENSMUSG00000096472	Cdkn2d	12581	cyclin-dependent kinase inhibitor 2D (p19, inhibits CDK4)	chr9:21288463-21291209	-	-1.20049	0.155431	-7.72359	1.13097e-14	7.40677e-13	Yes	OK	627.375	886.827	367.922	896.53	877.124	336.495	399.35
ENSMUSG00000016128	Stard13	243362	StAR-related lipid transfer (START) domain containing 13	chr5:151037514-151190193	-	-0.787928	0.102045	-7.72141	1.1505e-14	7.49933e-13	Yes	OK	2663.25	3385.66	1940.84	3347.47	3423.84	1994.27	1887.42
ENSMUSG00000036306	Lzts1	211134	leucine zipper, putative tumor suppressor 1	chr8:69135502-69140953	-	1.31506	0.170609	7.70803	1.27773e-14	8.28974e-13	Yes	OK	599.909	341.795	858.024	386.991	296.598	901.436	814.612
ENSMUSG00000020538	Srebf1	20787	sterol regulatory element binding transcription factor 1	chr11:60199083-60220627	-	0.918973	0.119272	7.70486	1.30986e-14	8.45863e-13	Yes	OK	2205.75	1482.95	2928.55	1322.22	1643.67	2957.45	2899.65
ENSMUSG00000038664	Herc1	235439	HECT and RLD domain containing E3 ubiquitin protein ligase family member 1	chr9:66350449-66508775	+	-0.845539	0.109753	-7.70404	1.31829e-14	8.46635e-13	Yes	OK	3406.82	4391.24	2422.4	4127.91	4654.58	2273.14	2571.65
ENSMUSG00000042109	Csdc2	105859	cold shock domain containing C2, RNA binding	chr15:81936758-81950941	+	-1.12269	0.145737	-7.70356	1.32325e-14	8.46635e-13	Yes	OK	839.861	1167.92	511.8	1225.47	1110.37	465.639	557.961
ENSMUSG00000036437	Npy1r	18166	neuropeptide Y receptor Y1	chr8:66697421-66706798	+	-1.72061	0.224592	-7.66106	1.84411e-14	1.17448e-12	Yes	OK	202.197	319.337	85.0574	290.243	348.431	89.5262	80.5886
ENSMUSG00000032020	Ubash3b	72828	ubiquitin associated and SH3 domain containing, B	chr9:41013640-41157494	-	-0.837291	0.109328	-7.65849	1.88135e-14	1.19272e-12	Yes	OK	3338.27	4309.68	2366.87	4476.2	4143.16	2196.48	2537.26
ENSMUSG00000031227	Magee1	107528	melanoma antigen, family E, 1	chrX:105120377-105123961	+	-0.992192	0.129945	-7.6355	2.24948e-14	1.41963e-12	Yes	OK	1299.09	1746.99	851.2	1805.96	1688.02	773.321	929.079
ENSMUSG00000029053	Prkcz	18762	protein kinase C, zeta	chr4:155260117-155361428	-	-1.30613	0.171104	-7.63358	2.28326e-14	1.43443e-12	Yes	OK	489.936	712.156	267.717	748.183	676.129	241.824	293.609
ENSMUSG00000022421	Nptxr	73340	neuronal pentraxin receptor	chr15:79786350-79804709	-	-0.935045	0.122677	-7.62204	2.49698e-14	1.56163e-12	Yes	OK	2046.81	2716.74	1376.89	2928.23	2505.25	1264.17	1489.61
ENSMUSG00000056749	Nfil3	18030	nuclear factor, interleukin 3, regulated	chr13:52967208-52981039	-	1.20365	0.158071	7.61462	2.64476e-14	1.64663e-12	Yes	OK	702.697	407.795	997.599	393.441	422.149	1081.52	913.68
ENSMUSG00000040964	Arhgef10l	72754	Rho guanine nucleotide exchange factor (GEF) 10-like	chr4:140514484-140665887	-	-0.907	0.119181	-7.61027	2.73532e-14	1.69541e-12	Yes	OK	1460.34	1909.86	1010.83	1793.06	2026.66	981.701	1039.95
ENSMUSG00000031337	Mtm1	17772	X-linked myotubular myopathy gene 1	chrX:71215005-71260810	+	1.06549	0.140309	7.59392	3.10377e-14	1.91523e-12	Yes	OK	1032.1	648.003	1416.2	625.636	670.37	1303.79	1528.62
ENSMUSG00000026821	Ralgds	19730	ral guanine nucleotide dissociation stimulator	chr2:28513166-28553082	+	-0.815626	0.107635	-7.57768	3.51775e-14	2.16108e-12	Yes	OK	2179.61	2802.09	1557.12	2941.13	2663.05	1533.78	1580.46
ENSMUSG00000005871	Apc	11789	adenomatosis polyposis coli	chr18:34220983-34322190	+	-0.768056	0.101373	-7.57653	3.54912e-14	2.17075e-12	Yes	OK	7614.05	9634.39	5593.7	9597.38	9671.41	5194.58	5992.82
ENSMUSG00000048304	Slitrk3	386750	SLIT and NTRK-like family, member 3	chr3:73048124-73056943	-	-1.88578	0.249017	-7.57291	3.64947e-14	2.22234e-12	Yes	OK	165.939	274.588	57.291	309.593	239.582	48.8792	65.7028
ENSMUSG00000011179	Odc1	18263	ornithine decarboxylase, structural 1	chr12:17544872-17551502	+	1.18779	0.156989	7.56608	3.84643e-14	2.33205e-12	Yes	OK	1159.17	699.773	1618.56	780.432	619.113	1837.86	1399.26
ENSMUSG00000023010	Tmbim6	110213	transmembrane BAX inhibitor motif containing 6	chr15:99392946-99410049	+	0.692641	0.0917122	7.55233	4.27533e-14	2.58081e-12	Yes	OK	8407.1	6389.38	10424.8	6327.31	6451.44	10349	10500.6
ENSMUSG00000025403	Shmt2	108037	serine hydroxymethyltransferase 2 (mitochondrial)	chr10:127517122-127522444	-	0.989837	0.13118	7.54563	4.50106e-14	2.70531e-12	Yes	OK	1997.87	1337.29	2658.45	1489.92	1184.67	2869.47	2447.43
ENSMUSG00000058773	Hist1h1b	56702	histone cluster 1, H1b	chr13:21779831-21780625	-	-1.24829	0.165572	-7.53923	4.72738e-14	2.82542e-12	Yes	OK	508.456	726.267	290.645	715.934	736.6	314.885	266.404
ENSMUSG00000029752	Asns	27053	asparagine synthetase	chr6:7675170-7693182	-	0.703251	0.0932837	7.53884	4.74159e-14	2.82542e-12	Yes	OK	5769.16	4366.64	7171.68	4373	4360.28	7226.92	7116.44
ENSMUSG00000041592	Sdk2	237979	sidekick cell adhesion molecule 2	chr11:113780789-114065951	-	-1.41544	0.187861	-7.5345	4.90219e-14	2.90864e-12	Yes	OK	322.242	479.781	164.703	490.189	469.374	160.53	168.877
ENSMUSG00000053025	Sv2b	64176	synaptic vesicle glycoprotein 2 b	chr7:75114894-75309262	-	-1.91787	0.254579	-7.53347	4.94099e-14	2.91918e-12	Yes	OK	221.418	365.007	77.8292	309.593	420.421	54.0244	101.634
ENSMUSG00000021266	Wars	22375	tryptophanyl-tRNA synthetase	chr12:108860029-108893198	-	0.747097	0.0992048	7.53085	5.04109e-14	2.9657e-12	Yes	OK	4199.14	3109.57	5288.71	3063.68	3155.46	5123.06	5454.36
ENSMUSG00000034006	Pqlc1	66943	PQ loop repeat containing 1	chr18:80255244-80292724	+	-0.809016	0.107515	-7.52469	5.28447e-14	3.09576e-12	Yes	OK	2214.7	2829.17	1600.24	2747.64	2910.69	1535.84	1664.64
ENSMUSG00000047786	Lix1	66643	limb and CNS expressed 1	chr17:17402685-17459388	+	-0.967224	0.128865	-7.50573	6.1085e-14	3.56346e-12	Yes	OK	1728.13	2303.71	1152.54	2270.35	2337.08	1015.14	1289.93
ENSMUSG00000025743	Sdc3	20970	syndecan 3	chr4:130792536-130826318	+	-0.74165	0.0988617	-7.5019	6.29017e-14	3.65409e-12	Yes	OK	11096.5	13955.1	8237.89	14757.3	13152.8	8376.36	8099.41
ENSMUSG00000022565	Plec	18810	plectin	chr15:76170973-76208253	-	-0.745296	0.0997286	-7.47325	7.82404e-14	4.52621e-12	Yes	OK	18848.2	23707.5	13988.9	23800	23615	14244.4	13733.4
ENSMUSG00000043079	Synpo	104027	synaptopodin	chr18:60593989-60624305	-	-1.07093	0.143615	-7.45698	8.8526e-14	5.09998e-12	Yes	OK	1042.87	1418.22	667.532	1231.92	1604.51	636.459	698.606
ENSMUSG00000106350	LOC101055939	101055939	kinesin-like protein KIF19	NA	NA	-2.21661	0.297491	-7.45103	9.26146e-14	5.31348e-12	Yes	OK	97.3963	171.676	23.1169	167.696	175.655	15.4355	30.7982
ENSMUSG00000038949	Cnst	226744	consortin, connexin sorting protein	chr1:179546528-179627473	+	-1.0931	0.147085	-7.43176	1.07161e-13	6.12273e-12	Yes	OK	1699.23	2337.46	1061	2244.55	2430.38	871.594	1250.41
ENSMUSG00000033208	S100b	20203	S100 protein, beta polypeptide, neural	chr10:76253835-76261319	+	-1.13029	0.152165	-7.42802	1.10236e-13	6.2726e-12	Yes	OK	816.459	1130.38	502.54	1051.33	1209.43	448.145	556.934
ENSMUSG00000020261	Slc36a1	215335	solute carrier family 36 (proton/amino acid symporter), member 1	chr11:55204339-55236330	+	-0.782675	0.10542	-7.42434	1.13343e-13	6.42306e-12	Yes	OK	4539.96	5781.56	3298.37	6172.51	5390.6	3159.66	3437.08
ENSMUSG00000025085	Ablim1	226251	actin-binding LIM protein 1	chr19:57033263-57216032	-	-1.10634	0.149503	-7.40012	1.36062e-13	7.67922e-12	Yes	OK	1091.78	1506.61	676.956	1457.67	1555.56	575.231	778.681
ENSMUSG00000029121	Crmp1	12933	collapsin response mediator protein 1	chr5:37242057-37292163	+	-0.867043	0.117245	-7.39511	1.41289e-13	7.94194e-12	Yes	OK	2036.23	2654.95	1417.51	2812.14	2497.76	1320.25	1514.76
ENSMUSG00000040724	Kcna2	16490	potassium voltage-gated channel, shaker-related subfamily, member 2	chr3:107101566-107115005	+	-1.30592	0.177425	-7.36042	1.83331e-13	1.02636e-11	Yes	OK	706.576	1018.02	395.129	851.381	1184.67	338.039	452.22
ENSMUSG00000030847	Bag3	29810	BCL2-associated athanogene 3	chr7:128523582-128546979	+	-0.846168	0.115075	-7.35318	1.93539e-13	1.07916e-11	Yes	OK	3508.77	4552.35	2465.2	5050.24	4054.47	2439.85	2490.55
ENSMUSG00000053693	Mast1	56527	microtubule associated serine/threonine kinase 1	chr8:84911852-84937353	-	-1.10452	0.150631	-7.33261	2.25714e-13	1.25352e-11	Yes	OK	865.476	1198.62	532.334	1244.82	1152.41	467.183	597.485
ENSMUSG00000028755	Cda	72269	cytidine deaminase	chr4:138338527-138367955	-	-1.37233	0.187344	-7.3252	2.38539e-13	1.31947e-11	Yes	OK	427.322	635.732	218.911	735.283	536.18	206.836	230.986
ENSMUSG00000052928	Ctif	269037	CBP80/20-dependent translation initiation factor	chr18:75431220-75697696	-	-0.842598	0.115482	-7.29637	2.95639e-13	1.62883e-11	Yes	OK	2252.33	2919.86	1584.8	3134.63	2705.09	1498.28	1671.32
ENSMUSG00000030738	Eif3c	56347	eukaryotic translation initiation factor 3, subunit C	chr7:126546910-126566366	-	0.710728	0.0977387	7.27172	3.54952e-13	1.94789e-11	Yes	OK	6435.51	4866.06	8004.97	5063.14	4668.97	8263.68	7746.26
ENSMUSG00000041073	Nacad	192950	NAC alpha domain containing	chr11:6597822-6606054	-	-0.849379	0.116858	-7.26849	3.63537e-13	1.98715e-11	Yes	OK	3858.93	5008.69	2709.16	5527.53	4489.86	2560.24	2858.07
ENSMUSG00000001270	Ckb	12709	creatine kinase, brain	chr12:111669354-111672338	-	-0.739867	0.101873	-7.26268	3.79505e-13	2.0663e-11	Yes	OK	3161.22	3969.39	2353.05	3934.41	4004.36	2452.19	2253.91
ENSMUSG00000029120	Ppp2r2c	269643	protein phosphatase 2, regulatory subunit B, gamma	chr5:36868569-36955078	+	-0.714895	0.0985317	-7.25548	4.00229e-13	2.17062e-11	Yes	OK	4765.63	5950.76	3580.49	6095.11	5806.41	3429.26	3731.71
ENSMUSG00000027500	Stmn2	20257	stathmin-like 2	chr3:8509526-8561604	+	-0.939955	0.130043	-7.22804	4.90008e-13	2.64719e-11	Yes	OK	17322.3	22952.7	11691.9	21497.4	24408	10127.3	13256.6
ENSMUSG00000027737	Slc7a11	26570	solute carrier family 7 (cationic amino acid transporter, y+ system), member 11	chr3:50364935-50443613	-	1.86709	0.258362	7.22663	4.95124e-13	2.66446e-11	Yes	OK	5019.66	1774.11	8265.22	2070.4	1477.81	9357.03	7173.41
ENSMUSG00000032360	Hcrtr2	387285	hypocretin (orexin) receptor 2	chr9:76225879-76323578	-	-2.25654	0.31313	-7.2064	5.74493e-13	3.07964e-11	Yes	OK	83.1632	150.654	15.6728	199.946	101.362	14.4065	16.939
ENSMUSG00000040813	Tex264	21767	testis expressed gene 264	chr9:106658745-106685952	-	0.776096	0.107786	7.20032	6.00735e-13	3.20793e-11	Yes	OK	2297.15	1677.48	2916.82	1664.06	1690.9	3020.74	2812.9
ENSMUSG00000032076	Cadm1	54725	cell adhesion molecule 1	chr9:47530169-47853391	+	-0.686506	0.0954079	-7.19549	6.22388e-13	3.31082e-11	Yes	OK	4635.54	5742.4	3528.68	5850.02	5634.79	3458.59	3598.77
ENSMUSG00000037851	Iars	105148	isoleucine-tRNA synthetase	chr13:49682129-49734267	+	0.729463	0.101397	7.19412	6.28649e-13	3.33136e-11	Yes	OK	3483.42	2615.85	4351	2721.84	2509.85	4333.79	4368.21
ENSMUSG00000068566	Myadm	50918	myeloid-associated differentiation marker	chr7:3289037-3299349	+	-0.733381	0.10212	-7.18155	6.89264e-13	3.63869e-11	Yes	OK	3088.95	3882.3	2295.59	4050.51	3714.1	2256.16	2335.02
ENSMUSG00000037306	Man1c1	230815	mannosidase, alpha, class 1C, member 1	chr4:134561689-134704290	-	-0.865593	0.121145	-7.14509	8.99358e-13	4.72981e-11	Yes	OK	1615.64	2105.14	1126.13	2186.5	2023.78	1040.87	1211.4
ENSMUSG00000031647	Mfap3l	71306	microfibrillar-associated protein 3-like	chr8:60655103-60676731	+	-0.835147	0.116986	-7.13888	9.40958e-13	4.92991e-11	Yes	OK	1882.5	2416.83	1348.18	2231.65	2602	1291.44	1404.91
ENSMUSG00000027799	Nbea	26422	neurobeachin	chr3:55625197-56183701	-	0.966503	0.135628	7.12611	1.03246e-12	5.38897e-11	Yes	OK	955.824	643.566	1268.08	677.235	609.898	1274.46	1261.7
ENSMUSG00000027895	Kcnc4	99738	potassium voltage gated channel, Shaw-related subfamily, member 4	chr3:107438302-107458898	-	-1.26879	0.17864	-7.10248	1.22537e-12	6.37194e-11	Yes	OK	489.284	711.347	267.22	819.132	603.563	256.23	278.21
ENSMUSG00000027875	Hmgcs2	15360	3-hydroxy-3-methylglutaryl-Coenzyme A synthase 2	chr3:98280430-98310738	+	-1.97102	0.278254	-7.08353	1.40531e-12	7.28035e-11	Yes	OK	161.323	269.985	52.661	180.596	359.373	40.1324	65.1895
ENSMUSG00000072235	Tuba1a	22142	tubulin, alpha 1A	chr15:98949846-98953501	-	-0.818342	0.11561	-7.07845	1.45781e-12	7.52424e-11	Yes	OK	10730.5	13792.6	7668.46	15363.6	12221.6	7362.24	7974.68
ENSMUSG00000061411	Nol4l	329540	nucleolar protein 4-like	chr2:153407460-153529971	-	-0.957792	0.135412	-7.07319	1.51412e-12	7.78594e-11	Yes	OK	841.033	1122.95	559.122	1154.52	1091.37	548.477	569.767
ENSMUSG00000026458	Ppfia4	68507	protein tyrosine phosphatase, receptor type, f polypeptide (PTPRF), interacting protein (liprin), alpha 4	chr1:134296782-134332928	-	-1.86439	0.263614	-7.07244	1.52238e-12	7.79954e-11	Yes	OK	135.977	226.73	45.2235	270.894	182.566	44.7631	45.684
ENSMUSG00000021647	Cartpt	27220	CART prepropeptide	chr13:99898482-99900683	-	-1.15964	0.164163	-7.064	1.6178e-12	8.25794e-11	Yes	OK	827.331	1150.83	503.836	954.579	1347.07	459.465	548.208
ENSMUSG00000027111	Itga6	16403	integrin alpha 6	chr2:71786938-71858427	+	-0.787588	0.111704	-7.05067	1.78052e-12	9.05524e-11	Yes	OK	4912.75	6236.9	3588.6	5566.22	6907.57	3559.95	3617.25
ENSMUSG00000017466	Timp2	21858	tissue inhibitor of metalloproteinase 2	chr11:118301060-118355411	-	-0.772931	0.109696	-7.04613	1.83958e-12	9.32142e-11	Yes	OK	11117.7	14094.4	8140.95	13847.8	14341	7355.04	8926.86
ENSMUSG00000036565	Ttyh3	78339	tweety family member 3	chr5:140620576-140649031	-	-0.817437	0.116027	-7.04521	1.85185e-12	9.34946e-11	Yes	OK	1490.1	1915.32	1064.87	1954.31	1876.34	1108.27	1021.47
ENSMUSG00000026640	Plxna2	18845	plexin A2	chr1:194619828-194816868	+	-0.792632	0.112624	-7.03785	1.95224e-12	9.82061e-11	Yes	OK	1565.12	1991.17	1139.07	1934.96	2047.39	1125.25	1152.88
ENSMUSG00000031824	6430548M08Rik	234797	RIKEN cDNA 6430548M08 gene	chr8:120114151-120165307	+	-1.13861	0.162111	-7.02366	2.16133e-12	1.08332e-10	Yes	OK	1075.98	1499.7	652.258	1457.67	1541.73	524.809	779.708
ENSMUSG00000049866	Arl4c	320982	ADP-ribosylation factor-like 4C	chr1:88698225-88702191	-	0.794573	0.113235	7.01704	2.26624e-12	1.13181e-10	Yes	OK	1778.53	1277.87	2279.19	1219.02	1336.71	2280.35	2278.04
ENSMUSG00000029608	Rph3a	19894	rabphilin 3A	chr5:120940499-121008484	-	-1.29887	0.185313	-7.00902	2.39989e-12	1.19427e-10	Yes	OK	586.349	858.488	314.209	1012.63	704.349	274.753	353.666
ENSMUSG00000052565	Hist1h1d	14957	histone cluster 1, H1d	chr13:23555031-23555807	+	-1.04833	0.149672	-7.00415	2.48482e-12	1.23021e-10	Yes	OK	653.285	895.694	410.875	954.579	836.81	414.187	407.563
ENSMUSG00000030283	St8sia1	20449	ST8 alpha-N-acetyl-neuraminide alpha-2,8-sialyltransferase 1	chr6:142821540-142964452	-	-1.57701	0.225163	-7.00387	2.48984e-12	1.23021e-10	Yes	OK	301.364	465.04	137.689	419.241	510.84	104.447	170.93
ENSMUSG00000034656	Cacna1a	12286	calcium channel, voltage-dependent, P/Q type, alpha 1A subunit	chr8:84415363-84640249	+	-0.794396	0.113707	-6.98633	2.82165e-12	1.38921e-10	Yes	OK	1549.51	1975.91	1123.1	1967.21	1984.62	1084.09	1162.12
ENSMUSG00000027808	Serp1	28146	stress-associated endoplasmic reticulum protein 1	chr3:58521970-58525884	-	0.756204	0.108342	6.97981	2.95579e-12	1.44677e-10	Yes	OK	2792.53	2041.86	3543.21	1902.71	2181	3588.25	3498.16
ENSMUSG00000021990	Spata13	219140	spermatogenesis associated 13	chr14:60634704-60764556	+	-0.817131	0.117074	-6.97964	2.9594e-12	1.44677e-10	Yes	OK	3001.79	3839.13	2164.44	3470.02	4208.24	2040.07	2288.82
ENSMUSG00000042359	Osbpl6	99031	oxysterol binding protein-like 6	chr2:76406507-76600647	+	0.828851	0.118932	6.96911	3.18947e-12	1.55378e-10	Yes	OK	1593.32	1129.05	2057.58	1096.48	1161.63	1958.77	2156.39
ENSMUSG00000028931	Kcnab2	16498	potassium voltage-gated channel, shaker-related subfamily, beta member 2	chr4:152390739-152477549	-	-0.755316	0.108404	-6.9676	3.22384e-12	1.56503e-10	Yes	OK	7959.07	10062.1	5856.07	11029.3	9094.91	5690.57	6021.56
ENSMUSG00000060240	Cend1	57754	cell cycle exit and neuronal differentiation 1	chr7:141426450-141429420	-	-0.979745	0.1407	-6.96337	3.32217e-12	1.60715e-10	Yes	OK	1549.76	2091.77	1007.74	2431.6	1751.95	979.643	1035.85
ENSMUSG00000047261	Gap43	14432	growth associated protein 43	chr16:42248560-42340651	-	-0.803895	0.115629	-6.95238	3.59178e-12	1.73154e-10	Yes	OK	4516.37	5789.5	3243.25	6288.61	5290.39	2992.95	3493.54
ENSMUSG00000031349	Nsdhl	18194	NAD(P) dependent steroid dehydrogenase-like	chrX:72918520-72958528	+	-1.24928	0.180221	-6.93195	4.15067e-12	1.99404e-10	Yes	OK	386.474	556.318	216.631	580.487	532.149	231.533	201.728
ENSMUSG00000027273	Snap25	20614	synaptosomal-associated protein 25	chr2:136713449-136782428	+	-0.964188	0.139269	-6.9232	4.41555e-12	2.11398e-10	Yes	OK	2994.57	4007.84	1981.29	4437.5	3578.18	1688.65	2273.93
ENSMUSG00000005413	Hmox1	15368	heme oxygenase 1	chr8:75093617-75100593	+	1.90478	0.275303	6.91884	4.55349e-12	2.17253e-10	Yes	OK	10044	3293.56	16794.5	3676.42	2910.69	20225.7	13363.3
ENSMUSG00000042747	Krtcap2	66059	keratinocyte associated protein 2	chr3:89246472-89249729	+	0.964382	0.13944	6.91608	4.64296e-12	2.20763e-10	Yes	OK	1015.48	666.432	1364.53	625.636	707.228	1451.97	1277.1
ENSMUSG00000026576	Atp1b1	11931	ATPase, Na+/K+ transporting, beta 1 polypeptide	chr1:164437098-164458355	-	-0.935767	0.135367	-6.91283	4.75088e-12	2.25124e-10	Yes	OK	3096.88	4102.31	2091.46	4050.51	4154.1	1742.67	2440.24
ENSMUSG00000048078	Tenm4	23966	teneurin transmembrane protein 4	chr7:96211670-96911092	+	0.891327	0.129093	6.90452	5.03734e-12	2.37886e-10	Yes	OK	1178.92	805.915	1551.93	767.533	844.297	1488.5	1615.37
ENSMUSG00000074968	Ano3	228432	anoctamin 3	chr2:110655200-110950244	-	-0.930682	0.134838	-6.90223	5.11941e-12	2.40942e-10	Yes	OK	2030.06	2693.59	1366.52	2883.09	2504.1	1180.82	1552.23
ENSMUSG00000015467	Egfl8	81701	EGF-like domain 8	chr17:34613349-34615971	-	-1.3685	0.198622	-6.88997	5.58058e-12	2.61759e-10	Yes	OK	478.107	699.032	257.182	535.338	862.726	231.533	282.83
ENSMUSG00000052852	Reep1	52250	receptor accessory protein 1	chr6:71707680-71810705	+	-0.796652	0.115731	-6.88363	5.83475e-12	2.7276e-10	Yes	OK	8793.59	11229.5	6357.72	11480.7	10978.2	5602.59	7112.84
ENSMUSG00000003352	Cacnb3	12297	calcium channel, voltage-dependent, beta 3 subunit	chr15:98634766-98644536	+	-0.716783	0.104168	-6.88103	5.94227e-12	2.76854e-10	Yes	OK	3019.27	3779.22	2259.32	3953.76	3604.68	2187.22	2331.42
ENSMUSG00000022463	Srebf2	20788	sterol regulatory element binding factor 2	chr15:82147268-82204960	+	-0.683132	0.0993635	-6.87508	6.19552e-12	2.87687e-10	Yes	OK	3507.35	4338.65	2676.04	4334.3	4343	2766.57	2585.51
ENSMUSG00000020635	Fkbp1b	14226	FK506 binding protein 1b	chr12:4833173-4841595	-	-0.892161	0.129966	-6.86458	6.66884e-12	3.08634e-10	Yes	OK	1376.99	1815.29	938.701	2005.9	1624.67	976.041	901.361
ENSMUSG00000058672	Tubb2a	22151	tubulin, beta 2A class IIA	chr13:34074279-34078008	-	-0.671086	0.0978145	-6.86081	6.84721e-12	3.15836e-10	Yes	OK	3496.42	4309.4	2683.44	4282.7	4336.09	2734.66	2632.22
ENSMUSG00000031604	Msmo1	66234	methylsterol monoxygenase 1	chr8:64718144-64733578	-	-0.796656	0.116486	-6.83909	7.96966e-12	3.66393e-10	Yes	OK	1565.96	1990.54	1141.38	1864.01	2117.08	1131.43	1151.34
ENSMUSG00000047963	Stbd1	52331	starch binding domain 1	chr5:92603050-92606579	+	1.0877	0.159057	6.83844	8.00597e-12	3.66848e-10	Yes	OK	791.5	503.392	1079.61	554.688	452.096	981.186	1178.03
ENSMUSG00000038910	Plcl2	224860	phospholipase C-like 2	chr17:50509546-50688494	+	0.932517	0.136408	6.83625	8.12928e-12	3.70626e-10	Yes	OK	943.949	645.294	1242.6	677.235	613.354	1215.81	1269.4
ENSMUSG00000049539	Hist1h1a	80838	histone cluster 1, H1a	chr13:23763667-23764412	+	-1.37424	0.20103	-6.83603	8.14182e-12	3.70626e-10	Yes	OK	301.656	443.214	160.097	393.441	492.987	172.364	147.831
ENSMUSG00000023033	Scn8a	20273	sodium channel, voltage-gated, type VIII, alpha	chr15:100870644-101045938	+	-1.04209	0.152683	-6.82521	8.77951e-12	3.97925e-10	Yes	OK	878.616	1194.59	562.643	1148.07	1241.11	487.763	637.523
ENSMUSG00000020142	Slc1a4	55963	solute carrier family 1 (glutamate/neutral amino acid transporter), member 4	chr11:20302179-20332713	-	0.836361	0.122546	6.8249	8.79882e-12	3.97925e-10	Yes	OK	2036.35	1425.99	2646.7	1296.42	1555.56	2485.12	2808.28
ENSMUSG00000020926	Adam11	11488	a disintegrin and metallopeptidase domain 11	chr11:102761434-102780262	+	-1.5738	0.230955	-6.81431	9.47196e-12	4.26976e-10	Yes	OK	226.807	355.961	97.6522	425.69	286.232	105.476	89.8281
ENSMUSG00000021587	Pcsk1	18548	proprotein convertase subtilisin/kexin type 1	chr13:75089986-75132498	+	-1.39387	0.204714	-6.80889	9.83561e-12	4.41934e-10	Yes	OK	485.808	718.841	252.775	625.636	812.046	194.488	311.062
ENSMUSG00000031026	Trim66	330627	tripartite motif-containing 66	chr7:109449000-109508134	-	1.18331	0.174005	6.80043	1.04309e-11	4.67169e-10	Yes	OK	607.09	340.819	873.361	277.344	404.295	848.441	898.281
ENSMUSG00000024112	Cacna1h	58226	calcium channel, voltage-dependent, T type, alpha 1H subunit	chr17:25374286-25433783	-	-1.15244	0.169759	-6.78872	1.13136e-11	5.04298e-10	Yes	OK	555.101	781.091	329.112	825.581	736.6	289.159	369.065
ENSMUSG00000034981	Parm1	231440	prostate androgen-regulated mucin-like protein 1	chr5:91517699-91623996	+	-0.957983	0.141119	-6.78847	1.13325e-11	5.04298e-10	Yes	OK	1396.61	1871.38	921.832	2063.95	1678.8	818.084	1025.58
ENSMUSG00000074971	Fibin	67606	fin bud initiation factor homolog (zebrafish)	chr2:110360924-110362993	-	1.92474	0.283564	6.78767	1.13956e-11	5.05485e-10	Yes	OK	121.953	35.9938	207.912	32.2493	39.7384	238.222	177.603
ENSMUSG00000027692	Tnik	665113	TRAF2 and NCK interacting kinase	chr3:28263213-28666449	+	-0.786376	0.115879	-6.78621	1.15122e-11	5.09028e-10	Yes	OK	1383.08	1760.99	1005.18	1760.81	1761.16	983.245	1027.12
ENSMUSG00000036560	Lgi4	243914	leucine-rich repeat LGI family, member 4	chr7:31059934-31070935	+	-1.27385	0.187772	-6.78403	1.16868e-11	5.15109e-10	Yes	OK	414.531	592.662	236.401	490.189	695.134	238.222	234.58
ENSMUSG00000022865	Cxadr	13052	coxsackie virus and adenovirus receptor	chr16:78301670-78340759	+	2.08728	0.307729	6.78284	1.17839e-11	5.17745e-10	Yes	OK	85.1565	17.6803	152.633	12.8997	22.4608	153.841	151.424
ENSMUSG00000042258	Isl1	16392	ISL1 transcription factor, LIM/homeodomain	chr13:116298269-116309688	-	-1.20342	0.17749	-6.78023	1.19981e-11	5.24778e-10	Yes	OK	715.884	1027.05	404.716	1251.27	802.831	414.702	394.73
ENSMUSG00000016262	Sertad4	214791	SERTA domain containing 4	chr1:192844487-192855752	-	-1.85774	0.274003	-6.77998	1.20195e-11	5.24778e-10	Yes	OK	107.776	178.299	37.2534	167.696	188.901	32.9292	41.5776
ENSMUSG00000028124	Gclm	14630	glutamate-cysteine ligase, modifier subunit	chr3:122245556-122267215	+	0.823862	0.121591	6.77565	1.23846e-11	5.38401e-10	Yes	OK	6166.2	4421.57	7910.83	4818.04	4025.1	8741.67	7079.99
ENSMUSG00000050321	Neto1	246317	neuropilin (NRP) and tolloid (TLL)-like 1	chr18:86394951-86501897	+	-1.88597	0.278357	-6.77537	1.24091e-11	5.38401e-10	Yes	OK	109.963	182.158	37.7673	148.347	215.97	33.4437	42.0909
ENSMUSG00000030087	Klf15	66277	Kruppel-like factor 15	chr6:90462625-90475209	+	2.10667	0.312177	6.74833	1.49561e-11	6.46885e-10	Yes	OK	78.5134	15.9525	141.074	12.8997	19.0053	146.123	136.025
ENSMUSG00000005672	Kit	16590	kit oncogene	chr5:75574986-75656721	+	-1.29248	0.191575	-6.7466	1.51346e-11	6.52575e-10	Yes	OK	337.861	488.421	187.3	457.94	518.903	170.306	204.295
ENSMUSG00000051067	Lingo3	237403	leucine rich repeat and Ig domain containing 3	chr10:80832800-80844039	-	-1.63735	0.242849	-6.74225	1.55951e-11	6.70346e-10	Yes	OK	239.173	373.013	105.332	270.894	475.133	89.0117	121.653
ENSMUSG00000038077	Kcna6	16494	potassium voltage-gated channel, shaker-related, subfamily, member 6	chr6:126708328-126740674	-	-0.825061	0.122425	-6.73934	1.59108e-11	6.81808e-10	Yes	OK	2161.58	2769.74	1553.42	2508.99	3030.49	1443.74	1663.1
ENSMUSG00000025408	Ddit3	13198	DNA-damage inducible transcript 3	chr10:127290792-127296288	+	1.61172	0.239793	6.72127	1.80142e-11	7.69567e-10	Yes	OK	2267.35	988.064	3546.64	1173.87	802.255	3668	3425.27
ENSMUSG00000042284	Itga1	109700	integrin alpha 1	chr13:114958080-115101964	-	-1.28736	0.191704	-6.71534	1.87629e-11	7.99094e-10	Yes	OK	422.907	611.261	234.554	574.037	648.485	195.517	273.591
ENSMUSG00000045917	Tmem268	230279	transmembrane protein 268	chr4:63560359-63586353	+	1.07494	0.160097	6.71433	1.88934e-11	8.02191e-10	Yes	OK	589.887	365.696	814.077	354.742	376.651	851.013	777.141
ENSMUSG00000038807	Rap1gap2	380711	RAP1 GTPase activating protein 2	chr11:74383482-74590158	-	-0.798008	0.118908	-6.71116	1.93078e-11	8.17284e-10	Yes	OK	1950	2499.46	1400.54	2650.89	2348.02	1299.67	1501.41
ENSMUSG00000042444	Fam63b	235461	family with sequence similarity 63, member B	chr9:70599013-70657174	-	-0.745057	0.111111	-6.7055	2.00723e-11	8.47061e-10	Yes	OK	2909.55	3661.4	2157.7	3624.82	3697.97	1982.95	2332.45
ENSMUSG00000069267	Hist1h3b	319150	histone cluster 1, H3b	chr13:23752379-23752840	+	-1.47857	0.220642	-6.70124	2.06657e-11	8.6946e-10	Yes	OK	210.691	321.179	100.203	335.392	306.965	92.0988	108.307
ENSMUSG00000032553	Srprb	20818	signal recognition particle receptor, B subunit	chr9:103188032-103202065	-	0.844309	0.126344	6.68264	2.34679e-11	9.84375e-10	Yes	OK	1285.03	898.232	1671.83	851.381	945.083	1740.62	1603.05
ENSMUSG00000070570	Slc17a7	72961	solute carrier family 17 (sodium-dependent inorganic phosphate cotransporter), member 7	chr7:45163920-45176139	+	-1.6881	0.252692	-6.68049	2.38147e-11	9.95914e-10	Yes	OK	259.79	414.015	105.565	380.541	447.489	68.4309	142.698
ENSMUSG00000047907	Tshz2	228911	teashirt zinc finger family member 2	chr2:169633645-169888504	+	-0.760198	0.113848	-6.67731	2.43363e-11	1.01467e-09	Yes	OK	2647.81	3360.59	1935.02	3637.72	3083.47	1847.12	2022.93
ENSMUSG00000054008	Ndst1	15531	N-deacetylase/N-sulfotransferase (heparan glucosaminyl) 1	chr18:60685975-60713389	-	-0.692192	0.10372	-6.67366	2.49495e-11	1.03712e-09	Yes	OK	4285.94	5310.83	3261.04	5146.98	5474.68	3064.47	3457.61
ENSMUSG00000058297	Spock2	94214	sparc/osteonectin, cwcv and kazal-like domains proteoglycan 2	chr10:60106256-60133913	+	-0.83976	0.125862	-6.67207	2.52224e-11	1.04534e-09	Yes	OK	18929.6	24470.4	13388.7	26180	22760.9	11926	14851.4
ENSMUSG00000062591	Tubb4a	22153	tubulin, beta 4A class IVA	chr17:57080065-57087782	-	-0.748224	0.112181	-6.66981	2.5613e-11	1.05837e-09	Yes	OK	3354.77	4240.62	2468.93	4579.4	3901.85	2337.97	2599.88
ENSMUSG00000026663	Atf6	226641	activating transcription factor 6	chr1:170704456-170867771	-	0.846508	0.126937	6.66874	2.58007e-11	1.06296e-09	Yes	OK	2756.47	1945.91	3567.03	1960.76	1931.06	3114.89	4019.16
ENSMUSG00000052934	Fbxo31	76454	F-box protein 31	chr8:121549442-121578806	-	-1.0176	0.152953	-6.653	2.8717e-11	1.17961e-09	Yes	OK	1500.64	2028.15	973.136	1883.36	2172.94	795.96	1150.31
ENSMUSG00000044667	Plppr4	229791	phospholipid phosphatase related 4	chr3:117319145-117360876	-	-1.47535	0.22211	-6.64244	3.0853e-11	1.26361e-09	Yes	OK	287.146	434.287	140.005	393.441	475.133	110.107	169.903
ENSMUSG00000037843	Vstm2l	277432	V-set and transmembrane domain containing 2-like	chr2:157914652-157944719	+	-1.7676	0.266135	-6.64173	3.10029e-11	1.26601e-09	Yes	OK	150.33	246.714	53.9454	283.794	209.634	41.1615	66.7294
ENSMUSG00000070436	Serpinh1	12406	serine (or cysteine) peptidase inhibitor, clade H, member 1	chr7:99345374-99353239	-	0.820171	0.123506	6.64073	3.12133e-11	1.27087e-09	Yes	OK	7773.14	5542.47	10003.8	5256.63	5828.3	11340.5	8667.13
ENSMUSG00000038894	Irs2	384783	insulin receptor substrate 2	chr8:10986963-11008430	-	-0.828856	0.124867	-6.63791	3.18154e-11	1.29159e-09	Yes	OK	1894.06	2426.04	1362.07	2134.9	2717.19	1320.77	1403.37
ENSMUSG00000024524	Gnal	14680	guanine nucleotide binding protein, alpha stimulating, olfactory type	chr18:67133559-67226791	+	-0.799469	0.120511	-6.634	3.2671e-11	1.32246e-09	Yes	OK	3642.25	4670.7	2613.8	5179.23	4162.17	2437.79	2789.8
ENSMUSG00000030729	Pgm2l1	70974	phosphoglucomutase 2-like 1	chr7:100227606-100278872	+	-0.735453	0.111107	-6.61931	3.60887e-11	1.45656e-09	Yes	OK	6276.49	7890.27	4662.71	8275.16	7505.37	4228.31	5097.1
ENSMUSG00000030616	Sytl2	83671	synaptotagmin-like 2	chr7:90302354-90410719	+	-0.891361	0.134776	-6.61367	3.74906e-11	1.50875e-09	Yes	OK	1501.94	1964.91	1038.97	1896.26	2033.57	908.125	1169.82
ENSMUSG00000029168	Dpysl5	65254	dihydropyrimidinase-like 5	chr5:30711894-30799369	+	-0.813486	0.123059	-6.61052	3.82962e-11	1.53672e-09	Yes	OK	2108.88	2711.16	1506.6	2818.59	2603.73	1348.04	1665.16
ENSMUSG00000042429	Adora1	11539	adenosine A1 receptor	chr1:134199214-134235457	-	-1.20763	0.182751	-6.60808	3.89333e-11	1.55778e-09	Yes	OK	369.432	529.192	209.673	574.037	484.348	207.351	211.994
ENSMUSG00000028328	Tmod1	21916	tropomodulin 1	chr4:46039221-46116032	+	-0.912355	0.138196	-6.60191	4.05897e-11	1.61939e-09	Yes	OK	1378.78	1828.24	929.313	2038.15	1618.33	850.499	1008.13
ENSMUSG00000035891	Cerk	223753	ceramide kinase	chr15:86139100-86186141	-	-0.689377	0.104658	-6.58695	4.48953e-11	1.78603e-09	Yes	OK	2442.16	3024.05	1860.28	2966.93	3081.17	1794.64	1925.91
ENSMUSG00000024754	Tmem2	83921	transmembrane protein 2	chr19:21778339-21858360	+	-0.838222	0.127321	-6.58355	4.59358e-11	1.82221e-09	Yes	OK	1155.19	1484.27	826.103	1373.82	1594.72	819.628	832.578
ENSMUSG00000039959	Hip1	215114	huntingtin interacting protein 1	chr5:135406518-135545122	-	-0.73803	0.112154	-6.58053	4.68784e-11	1.8543e-09	Yes	OK	1621.74	2034.54	1208.94	1986.56	2082.52	1179.28	1238.6
ENSMUSG00000020774	Aspa	11484	aspartoacylase	chr11:73304987-73324637	-	-1.62661	0.247256	-6.57865	4.74736e-11	1.87251e-09	Yes	OK	169.053	263.591	74.5158	206.395	320.787	73.5761	75.4556
ENSMUSG00000031490	Eif4ebp1	13685	eukaryotic translation initiation factor 4E binding protein 1	chr8:27260326-27275656	+	1.01693	0.154626	6.5767	4.80991e-11	1.89181e-09	Yes	OK	1257.63	816.451	1698.8	851.381	781.522	1975.75	1421.85
ENSMUSG00000025089	Gfra1	14585	glial cell line derived neurotrophic factor family receptor alpha 1	chr19:58235580-58455398	-	-0.79325	0.120845	-6.56421	5.2309e-11	2.05157e-09	Yes	OK	5205.89	6624.66	3787.12	5714.57	7534.75	3885.13	3689.11
ENSMUSG00000055053	Nfic	18029	nuclear factor I/C	chr10:81396190-81427173	-	-0.839965	0.128055	-6.55939	5.40276e-11	2.11301e-09	Yes	OK	3743.91	4858.2	2629.61	5604.92	4111.48	2576.19	2683.04
ENSMUSG00000008489	Elavl2	15569	ELAV (embryonic lethal, abnormal vision, Drosophila)-like 2 (Hu antigen B)	chr4:91250766-91376496	-	-0.803199	0.122463	-6.55868	5.42859e-11	2.11715e-09	Yes	OK	2785.57	3555.84	2015.31	3315.23	3796.46	1805.44	2225.17
ENSMUSG00000062151	Unc13c	208898	unc-13 homolog C (C. elegans)	chr9:73479423-73933567	-	-1.28572	0.196062	-6.55773	5.46339e-11	2.12475e-09	Yes	OK	408.049	592.082	224.015	586.937	597.228	182.139	265.891
ENSMUSG00000032902	Slc16a1	20501	solute carrier family 16 (monocarboxylic acid transporters), member 1	chr3:104638663-104658462	+	0.703471	0.107304	6.55589	5.53097e-11	2.14503e-09	Yes	OK	2572.76	1943.78	3201.74	1947.86	1939.69	3053.67	3349.82
ENSMUSG00000051855	Mest	17294	mesoderm specific transcript	chr6:30738049-30748466	+	-1.03274	0.157628	-6.55177	5.68572e-11	2.1989e-09	Yes	OK	533.842	725.691	341.993	715.934	735.448	330.321	353.666
ENSMUSG00000029826	Zc3hav1	78781	zinc finger CCCH type, antiviral 1	chr6:38315671-38354603	-	0.665865	0.101721	6.54599	5.91019e-11	2.27936e-09	Yes	OK	2819.5	2165.96	3473.04	2160.7	2171.21	3506.44	3439.65
ENSMUSG00000059991	Nptx2	53324	neuronal pentraxin 2	chr5:144545886-144557478	+	-0.829021	0.126748	-6.54072	6.12215e-11	2.35457e-09	Yes	OK	1415.04	1833.54	996.536	1986.56	1680.53	1050.65	942.425
ENSMUSG00000031066	Usp11	236733	ubiquitin specific peptidase 11	chrX:20703908-20720539	+	0.961391	0.147126	6.53447	6.3834e-11	2.44826e-09	Yes	OK	804.187	544.281	1064.09	586.937	501.625	1100.04	1028.15
ENSMUSG00000047747	Rnf150	330812	ring finger protein 150	chr8:82863355-83091271	+	-0.843627	0.129201	-6.52956	6.59643e-11	2.52063e-09	Yes	OK	1342.78	1731.33	954.238	1631.81	1830.85	875.71	1032.77
ENSMUSG00000039470	Zdhhc2	70546	zinc finger, DHHC domain containing 2	chr8:40423814-40484842	+	-0.640905	0.0981586	-6.52929	6.6084e-11	2.52063e-09	Yes	OK	4880.3	5968.16	3792.45	5979.02	5957.3	3615.01	3969.89
ENSMUSG00000038128	Camk4	12326	calcium/calmodulin-dependent protein kinase IV	chr18:32939040-33195767	+	-1.32984	0.203747	-6.5269	6.7143e-11	2.55401e-09	Yes	OK	306.994	447.245	166.743	393.441	501.049	149.21	184.276
ENSMUSG00000037224	Zfyve28	231125	zinc finger, FYVE domain containing 28	chr5:34194893-34288324	-	-1.11158	0.170848	-6.50622	7.70643e-11	2.92339e-09	Yes	OK	790.322	1104.34	476.303	1231.92	976.758	398.752	553.854
ENSMUSG00000029675	Eln	13717	elastin	chr5:134702594-134747323	-	-2.20812	0.340043	-6.49364	8.37845e-11	3.16966e-09	Yes	OK	40.7897	75.1552	6.42419	64.4985	85.8119	6.68874	6.15964
ENSMUSG00000068740	Celsr2	53883	cadherin, EGF LAG seven-pass G-type receptor 2	chr3:108390847-108415494	-	-0.863332	0.133067	-6.48797	8.70007e-11	3.28239e-09	Yes	OK	1019.59	1318.7	720.485	1212.57	1424.82	706.434	734.537
ENSMUSG00000003032	Klf4	16600	Kruppel-like factor 4 (gut)	chr4:55527136-55532475	-	1.14838	0.177199	6.48074	9.12722e-11	3.43421e-09	Yes	OK	558.336	342.889	773.784	380.541	305.237	851.528	696.039
ENSMUSG00000019194	Scn1b	20266	sodium channel, voltage-gated, type I, beta	chr7:31116523-31127023	-	-0.8432	0.130196	-6.47639	9.39413e-11	3.52508e-09	Yes	OK	1156.54	1500.91	812.166	1560.86	1440.95	753.769	870.562
ENSMUSG00000033377	Palmd	114301	palmdelphin	chr3:116918261-116968952	-	-1.20559	0.186406	-6.46758	9.95876e-11	3.72689e-09	Yes	OK	408.947	587.933	229.961	670.785	505.081	218.156	241.766
ENSMUSG00000039037	St6galnac5	26938	ST6 (alpha-N-acetyl-neuraminyl-2,3-beta-galactosyl-1,3)-N-acetylgalactosaminide alpha-2,6-sialyltransferase 5	chr3:152820709-152982207	-	-1.87517	0.290174	-6.46221	1.03182e-10	3.85103e-09	Yes	OK	149.275	253.853	44.6963	341.842	165.865	32.9292	56.4634
ENSMUSG00000022658	Tagln3	56370	transgelin 3	chr16:45711229-45724531	-	-1.19295	0.185042	-6.44693	1.14138e-10	4.2485e-09	Yes	OK	600.191	851.525	348.858	844.931	858.119	275.267	422.449
ENSMUSG00000021000	Mia2	338320	melanoma inhibitory activity 2	chr12:59095799-59190175	+	0.710323	0.110333	6.438	1.2106e-10	4.4941e-09	Yes	OK	1962.65	1486.34	2438.97	1541.52	1431.16	2401.26	2476.69
ENSMUSG00000027122	Arl14ep	212772	ADP-ribosylation factor-like 14 effector protein	chr2:106962528-106970391	-	0.785726	0.122204	6.42964	1.27903e-10	4.73548e-09	Yes	OK	1253.77	912.397	1595.15	922.329	902.465	1572.37	1617.93
ENSMUSG00000032116	Stt3a	16430	STT3, subunit of the oligosaccharyltransferase complex, homolog A (S. cerevisiae)	chr9:36732412-36767578	-	0.640582	0.0996945	6.42545	1.31479e-10	4.85493e-09	Yes	OK	3345.25	2594.14	4096.36	2547.69	2640.59	4081.67	4111.05
ENSMUSG00000021996	Esd	13885	esterase D/formylglutathione hydrolase	chr14:74732296-74750765	+	0.682128	0.106184	6.42403	1.3271e-10	4.88738e-09	Yes	OK	6407.54	4871.43	7943.65	4631	5111.86	8499.84	7387.46
ENSMUSG00000048988	Elfn1	243312	leucine rich repeat and fibronectin type III, extracellular 1	chr5:139907942-139974724	+	-1.13045	0.176207	-6.41545	1.4041e-10	5.15728e-09	Yes	OK	387.009	540.712	233.305	541.788	539.636	224.845	241.766
ENSMUSG00000031548	Sfrp1	20377	secreted frizzled-related protein 1	chr8:23411501-23449632	+	-0.74313	0.115949	-6.4091	1.46382e-10	5.36244e-09	Yes	OK	2083.33	2609.24	1557.42	2367.1	2851.37	1573.4	1541.45
ENSMUSG00000025473	Adam8	11501	a disintegrin and metallopeptidase domain 8	chr7:139978931-139992562	-	-1.24282	0.193998	-6.40634	1.49052e-10	5.44165e-09	Yes	OK	435.047	623.47	246.623	586.937	660.003	201.177	292.07
ENSMUSG00000026473	Glul	14645	glutamate-ammonia ligase (glutamine synthetase)	chr1:153899928-153909723	+	-0.689911	0.107697	-6.40606	1.49328e-10	5.44165e-09	Yes	OK	2149.78	2661.29	1638.27	2586.39	2736.19	1576.48	1700.06
ENSMUSG00000020029	Nudt4	71207	nudix (nucleoside diphosphate linked moiety X)-type motif 4	chr10:95547006-95564167	-	-0.69942	0.109219	-6.40381	1.51546e-10	5.50803e-09	Yes	OK	4856.3	6022.6	3690	5463.03	6582.18	3576.42	3803.58
ENSMUSG00000052684	Jun	16476	jun proto-oncogene	chr4:95049035-95052222	-	-0.672502	0.105109	-6.39812	1.57306e-10	5.70245e-09	Yes	OK	4201.62	5183.84	3219.4	5146.98	5220.7	3448.82	2989.99
ENSMUSG00000004040	Stat3	20848	signal transducer and activator of transcription 3	chr11:100886805-100939540	-	-0.65402	0.102256	-6.39593	1.59575e-10	5.76963e-09	Yes	OK	6644.28	8159.91	5128.64	8288.06	8031.76	4759.29	5497.99
ENSMUSG00000053175	Bcl3	12051	B cell leukemia/lymphoma 3	chr7:19808461-19822755	-	-1.62207	0.254209	-6.38085	1.76112e-10	6.351e-09	Yes	OK	156.95	251.206	62.6947	303.143	199.268	60.7132	64.6762
ENSMUSG00000049872	Fam26e	103511	family with sequence similarity 26, member E	chr10:34091351-34096519	-	-1.61311	0.25315	-6.37216	1.86388e-10	6.70417e-09	Yes	OK	196.392	311.1	81.6845	335.392	286.808	58.6551	104.714
ENSMUSG00000005667	Mthfd2	17768	methylenetetrahydrofolate dehydrogenase (NAD+ dependent), methenyltetrahydrofolate cyclohydrolase	chr6:83305703-83317604	-	0.675431	0.10604	6.36956	1.89567e-10	6.80092e-09	Yes	OK	3023.4	2329.39	3717.42	2470.29	2188.49	3757.01	3677.82
ENSMUSG00000028972	Car6	12353	carbonic anhydrase 6	chr4:150187015-150201135	-	2.0043	0.314743	6.36806	1.91439e-10	6.85035e-09	Yes	OK	95.0799	25.9153	164.245	32.2493	19.5812	206.836	121.653
ENSMUSG00000024924	Vldlr	22359	very low density lipoprotein receptor	chr19:27217019-27254231	+	0.708638	0.111347	6.36424	1.96259e-10	7.00477e-09	Yes	OK	2301.35	1716.64	2886.05	1599.56	1833.73	2830.88	2941.23
ENSMUSG00000034040	Wbscr17	212996	Williams-Beuren syndrome chromosome region 17 homolog (human)	chr5:130874950-131307522	-	-0.66995	0.105622	-6.34291	2.25467e-10	8.02663e-09	Yes	OK	3619.71	4468.63	2770.79	4572.95	4364.31	2592.14	2949.44
ENSMUSG00000045136	Tubb2b	73710	tubulin, beta 2B class IIB	chr13:34127007-34130354	-	-0.642268	0.101604	-6.32132	2.59342e-10	9.20898e-09	Yes	OK	2859.85	3504.81	2214.89	3599.02	3410.59	2165.61	2264.18
ENSMUSG00000033059	Pygb	110078	brain glycogen phosphorylase	chr2:150786795-150831748	+	-0.796571	0.126024	-6.32077	2.60269e-10	9.21832e-09	Yes	OK	3215.05	4107.6	2322.5	4063.41	4151.8	2004.05	2640.95
ENSMUSG00000024036	Slc37a1	224674	solute carrier family 37 (glycerol-3-phosphate transporter), member 1	chr17:31295482-31350698	+	-1.25296	0.198494	-6.31233	2.74863e-10	9.71043e-09	Yes	OK	423.666	613.044	234.287	644.985	581.102	187.285	281.29
ENSMUSG00000036452	Arhgap26	71302	Rho GTPase activating protein 26	chr18:38993144-39376285	+	-0.975116	0.154527	-6.31033	2.78432e-10	9.80508e-09	Yes	OK	939.225	1268.01	610.44	1406.07	1129.95	538.701	682.18
ENSMUSG00000036452	Gm5820	545253	predicted gene 5820	chr18:38892455-38971274	+	-0.975116	0.154527	-6.31033	2.78432e-10	9.80508e-09	Yes	OK	939.225	1268.01	610.44	1406.07	1129.95	538.701	682.18
ENSMUSG00000010755	Cars	27267	cysteinyl-tRNA synthetase	chr7:143557229-143600090	-	0.767159	0.121577	6.31004	2.78955e-10	9.80508e-09	Yes	OK	1471.57	1089.54	1853.61	1154.52	1024.56	1796.18	1911.03
ENSMUSG00000019817	Plagl1	22634	pleiomorphic adenoma gene-like 1	chr10:13090787-13131695	+	0.79826	0.126542	6.30826	2.82192e-10	9.89383e-09	Yes	OK	1819.98	1332.17	2307.8	1464.12	1200.21	2166.12	2449.48
ENSMUSG00000040537	Adam22	11496	a disintegrin and metallopeptidase domain 22	chr5:8072346-8368160	-	-0.878603	0.139296	-6.30744	2.83687e-10	9.92118e-09	Yes	OK	2173.89	2851.27	1496.51	3128.18	2574.36	1283.72	1709.3
ENSMUSG00000040009	Gnaz	14687	guanine nucleotide binding protein, alpha z subunit	chr10:74967230-75015877	+	-1.02533	0.162635	-6.30449	2.89144e-10	1.00764e-08	Yes	OK	585.719	792.727	378.71	741.733	843.721	343.698	413.722
ENSMUSG00000058624	Gda	14544	guanine deaminase	chr19:21391306-21472661	-	-1.3667	0.21679	-6.30426	2.89577e-10	1.00764e-08	Yes	OK	285.835	427.546	144.123	477.289	377.803	119.883	168.363
ENSMUSG00000039050	Osbpl2	228983	oxysterol binding protein-like 2	chr2:180119365-180162680	+	0.846321	0.134298	6.3018	2.94206e-10	1.02119e-08	Yes	OK	1252.34	895.233	1609.44	967.478	822.988	1503.42	1715.46
ENSMUSG00000040138	Ndp	17986	Norrie disease (pseudoglioma) (human)	chrX:16885520-16911774	-	-1.83433	0.291373	-6.29547	3.06473e-10	1.06111e-08	Yes	OK	87.2957	145.818	28.7735	141.897	149.739	24.1824	33.3647
ENSMUSG00000021301	Hecw1	94253	HECT, C2 and WW domain containing E3 ubiquitin protein ligase 1	chr13:14226437-14523226	-	-0.881802	0.140213	-6.28903	3.19452e-10	1.1033e-08	Yes	OK	1132.13	1482.19	782.06	1496.37	1468.02	687.911	876.209
ENSMUSG00000052572	Dlg2	23859	discs, large homolog 2 (Drosophila)	chr7:91090785-92449246	+	1.93491	0.307806	6.28615	3.25437e-10	1.12118e-08	Yes	OK	1039.17	283.806	1794.53	212.845	354.766	1541.5	2047.57
ENSMUSG00000031070	Mrgprf	211577	MAS-related GPR, member F	chr7:145300908-145309557	+	-1.65601	0.263481	-6.28513	3.27589e-10	1.1258e-08	Yes	OK	136.974	216.655	57.2929	174.146	259.163	50.4228	64.1629
ENSMUSG00000042121	Ssh1	231637	slingshot homolog 1 (Drosophila)	chr5:113942218-113993757	-	-0.705226	0.112277	-6.28112	3.36135e-10	1.1519e-08	Yes	OK	2004.02	2507.11	1500.92	2670.24	2343.99	1538.41	1463.43
ENSMUSG00000055725	Paqr3	231474	progestin and adipoQ receptor family member III	chr5:97082328-97111596	-	1.27405	0.202849	6.2808	3.36841e-10	1.1519e-08	Yes	OK	299.313	160.273	438.353	148.347	172.2	427.565	449.14
ENSMUSG00000024799	Tm7sf2	73166	transmembrane 7 superfamily member 2	chr19:6062820-6067850	-	-1.39195	0.221635	-6.28038	3.37757e-10	1.15219e-08	Yes	OK	215.741	320.489	110.993	290.243	350.735	101.36	120.626
ENSMUSG00000055407	Map6	17760	microtubule-associated protein 6	chr7:99267446-99337137	+	-0.653403	0.104055	-6.27938	3.39919e-10	1.15672e-08	Yes	OK	4050.81	4984.63	3116.99	5282.43	4686.83	3005.3	3228.68
ENSMUSG00000037411	Serpine1	18787	serine (or cysteine) peptidase inhibitor, clade E, member 1	chr5:137061505-137072272	-	0.74772	0.119219	6.2718	3.56901e-10	1.20935e-08	Yes	OK	7705.48	5709.57	9701.39	6043.51	5375.63	10832.2	8570.62
ENSMUSG00000039137	Whrn	73750	whirlin	chr4:63414909-63495991	-	1.37487	0.219241	6.27105	3.58629e-10	1.20935e-08	Yes	OK	417.73	223.505	611.956	264.444	182.566	735.247	488.665
ENSMUSG00000028708	Mknk1	17346	MAP kinase-interacting serine/threonine kinase 1	chr4:115839197-115879256	+	1.00446	0.160176	6.27096	3.58827e-10	1.20935e-08	Yes	OK	653.526	417.297	889.754	393.441	441.154	821.171	958.337
ENSMUSG00000034098	Fstl5	213262	follistatin-like 5	chr3:76074560-76710005	+	-1.81733	0.289802	-6.27094	3.58869e-10	1.20935e-08	Yes	OK	92.7881	155.262	30.3141	167.696	142.828	24.6969	35.9312
ENSMUSG00000004347	Pde1c	18575	phosphodiesterase 1C	chr6:56100439-56362392	-	-0.950244	0.151909	-6.25535	3.96619e-10	1.33264e-08	Yes	OK	1410.73	1884.8	936.661	1986.56	1783.04	769.719	1103.6
ENSMUSG00000048142	Nat8l	269642	N-acetyltransferase 8-like	chr5:33995983-34005916	+	-0.738472	0.11806	-6.25506	3.97374e-10	1.33264e-08	Yes	OK	1682.14	2108.37	1255.91	1999.46	2217.29	1183.91	1327.92
ENSMUSG00000043670	Diras1	208666	DIRAS family, GTP-binding RAS-like 1	chr10:81019589-81025377	-	-0.829512	0.132787	-6.24695	4.18534e-10	1.40022e-08	Yes	OK	1901.47	2465.13	1337.82	2741.19	2189.07	1211.69	1463.94
ENSMUSG00000068739	Sars	20226	seryl-aminoacyl-tRNA synthetase	chr3:108424863-108445259	-	0.640108	0.102523	6.24358	4.27672e-10	1.42736e-08	Yes	OK	5538.73	4327.01	6750.45	4643.9	4010.12	6737.1	6763.8
ENSMUSG00000028675	Pnrc2	52830	proline-rich nuclear receptor coactivator 2	chr4:135870925-135873846	-	0.866053	0.138861	6.23683	4.46537e-10	1.48674e-08	Yes	OK	1132.72	771.708	1493.73	677.235	866.182	1536.35	1451.11
ENSMUSG00000020642	Rnf144a	108089	ring finger protein 144A	chr12:26306793-26415262	-	-0.939939	0.150845	-6.23115	4.63036e-10	1.53799e-08	Yes	OK	684.318	913.605	455.031	961.028	866.182	424.478	485.585
ENSMUSG00000026701	Prdx6	11758	peroxiredoxin 6	chr1:161240111-161251210	-	0.719259	0.115454	6.22982	4.66971e-10	1.54612e-08	Yes	OK	3254.43	2430.3	4078.57	2354.2	2506.4	4446.98	3710.16
ENSMUSG00000026701	LOC102642619	102642619	peroxiredoxin-6	NA	NA	0.719259	0.115454	6.22982	4.66971e-10	1.54612e-08	Yes	OK	3254.43	2430.3	4078.57	2354.2	2506.4	4446.98	3710.16
ENSMUSG00000035314	Gdpd5	233552	glycerophosphodiester phosphodiesterase domain containing 5	chr7:99381548-99460984	+	-0.889429	0.142775	-6.22957	4.6771e-10	1.54612e-08	Yes	OK	723.168	944.764	501.571	902.98	986.549	497.025	506.117
ENSMUSG00000021596	Mctp1	78771	multiple C2 domains, transmembrane 1	chr13:76384960-77031810	+	-1.27784	0.205157	-6.22859	4.70651e-10	1.55214e-08	Yes	OK	257.258	375.255	139.26	393.441	357.07	131.202	147.318
ENSMUSG00000048895	Cdk5r1	12569	cyclin-dependent kinase 5, regulatory subunit 1 (p35)	chr11:80477045-80481179	+	-1.25283	0.201204	-6.22666	4.76479e-10	1.56764e-08	Yes	OK	277.873	399.272	156.473	374.092	424.452	146.123	166.824
ENSMUSG00000026833	Olfm1	56177	olfactomedin 1	chr2:28193092-28214431	+	-0.637507	0.102572	-6.2152	5.12605e-10	1.68251e-08	Yes	OK	2551.42	3122.52	1980.31	3192.68	3052.37	1941.79	2018.82
ENSMUSG00000051790	Nlgn2	216856	neuroligin 2	chr11:69823122-69834849	-	-0.66209	0.106641	-6.20857	5.34705e-10	1.75091e-08	Yes	OK	2248.15	2775.25	1721.05	2902.43	2648.07	1695.34	1746.77
ENSMUSG00000053137	Mapk11	19094	mitogen-activated protein kinase 11	chr15:89142483-89149606	-	-0.847408	0.136673	-6.20025	5.63724e-10	1.84159e-08	Yes	OK	816.905	1059.02	574.788	1057.78	1060.27	557.223	592.352
ENSMUSG00000040270	Bach2	12014	BTB and CNC homology, basic leucine zipper transcription factor 2	chr4:32417434-32586108	+	-1.14505	0.184794	-6.19634	5.77913e-10	1.88351e-08	Yes	OK	431.482	611.43	251.534	690.134	532.725	229.99	273.077
ENSMUSG00000023915	Tnfrsf21	94185	tumor necrosis factor receptor superfamily, member 21	chr17:43016554-43089188	+	-0.662321	0.107273	-6.17416	6.6518e-10	2.16285e-08	Yes	OK	2782.8	3422.74	2142.85	3373.27	3472.21	2011.25	2274.45
ENSMUSG00000031004	Mki67	17345	antigen identified by monoclonal antibody Ki 67	chr7:135689787-135716379	-	-0.812973	0.131975	-6.16007	7.27109e-10	2.35869e-08	Yes	OK	2017.17	2574.92	1459.42	2199.4	2950.43	1389.2	1529.64
ENSMUSG00000039741	Bahcc1	268515	BAH domain and coiled-coil containing 1	chr11:120232946-120292297	+	-0.893804	0.145135	-6.15842	7.34745e-10	2.3779e-08	Yes	OK	744.176	979.028	509.324	999.728	958.329	542.817	475.832
ENSMUSG00000026317	Cln8	26889	ceroid-lipofuscinosis, neuronal 8	chr8:14888535-14901719	+	0.804179	0.130663	6.1546	7.52659e-10	2.43021e-08	Yes	OK	1596.6	1127.9	2065.29	999.728	1256.08	2183.1	1947.47
ENSMUSG00000070639	Lrrc8b	433926	leucine rich repeat containing 8 family, member B	chr5:105415774-105486189	+	-0.622699	0.101233	-6.15112	7.69364e-10	2.47839e-08	Yes	OK	4087.04	4967.19	3206.89	4811.59	5122.8	3062.93	3350.84
ENSMUSG00000044734	Serpinb1a	66222	serine (or cysteine) peptidase inhibitor, clade B, member 1a	chr13:32842091-32851185	-	-1.74454	0.28376	-6.14795	7.84891e-10	2.52255e-08	Yes	OK	4111.77	6750.03	1473.51	5953.22	7546.84	1152.01	1795.02
ENSMUSG00000022231	Sema5a	20356	sema domain, seven thrombospondin repeats (type 1 and type 1-like), transmembrane domain (TM) and short cytoplasmic domain, (semaphorin) 5A	chr15:32244812-32696341	+	-1.10393	0.179617	-6.146	7.94603e-10	2.547e-08	Yes	OK	442.941	615.349	270.534	612.736	617.961	236.678	304.389
ENSMUSG00000026163	Sphkap	77629	SPHK1 interactor, AKAP domain containing	chr1:83255780-83408200	-	-1.84733	0.300589	-6.14569	7.96165e-10	2.547e-08	Yes	OK	74.4344	125.489	23.3802	122.547	128.43	21.0953	25.6652
ENSMUSG00000022365	Derl1	67819	Der1-like domain family, member 1	chr15:57869501-57892418	-	0.72115	0.117569	6.13383	8.57894e-10	2.73816e-08	Yes	OK	1982.93	1467.11	2498.75	1354.47	1579.75	2602.43	2395.07
ENSMUSG00000018848	Rars	104458	arginyl-tRNA synthetase	chr11:35808380-35834528	-	0.76507	0.124909	6.12501	9.06771e-10	2.88752e-08	Yes	OK	1942.74	1446.37	2439.11	1612.46	1280.27	2521.14	2357.09
ENSMUSG00000032252	Glce	93683	glucuronyl C5-epimerase	chr9:62057248-62070606	-	0.758889	0.123959	6.1221	9.23526e-10	2.93415e-08	Yes	OK	2157.23	1597.71	2716.75	1696.31	1499.12	2467.63	2965.87
ENSMUSG00000069793	Slfn9	237886	schlafen 9	chr11:82980302-82991830	-	-1.22024	0.199653	-6.11178	9.85244e-10	3.12309e-08	Yes	OK	267.091	383.606	150.576	393.441	373.771	150.754	150.398
ENSMUSG00000021133	Susd6	217684	sushi domain containing 6	chr12:80790531-80880833	+	-0.627248	0.102749	-6.10467	1.03011e-09	3.25788e-08	Yes	OK	4780.66	5826.78	3734.55	5850.02	5803.53	3485.35	3983.75
ENSMUSG00000068794	Col28a1	213945	collagen, type XXVIII, alpha 1	chr6:7997807-8192617	-	-0.804234	0.131785	-6.10264	1.04333e-09	3.29217e-08	Yes	OK	1145.98	1470.39	821.568	1496.37	1444.4	891.146	751.989
ENSMUSG00000033159	Cnppd1	69171	cyclin Pas1/PHO80 domain containing 1	chr1:75135214-75142368	-	0.724282	0.118789	6.09721	1.07935e-09	3.3981e-08	Yes	OK	1376.37	1031.9	1720.85	1051.33	1012.47	1737.53	1704.17
ENSMUSG00000027276	Jag1	16449	jagged 1	chr2:137081450-137116520	-	0.717843	0.117829	6.09225	1.11336e-09	3.49727e-08	Yes	OK	2782.96	2072.26	3493.65	1954.31	2190.22	3785.83	3201.47
ENSMUSG00000055013	Agap1	347722	ArfGAP with GTPase domain, ankyrin repeat and PH domain 1	chr1:89454810-89895282	+	0.60121	0.0988487	6.08212	1.18606e-09	3.71721e-08	Yes	OK	4022.33	3183.23	4861.43	3218.48	3147.97	4724.31	4998.55
ENSMUSG00000040479	Dgkz	104418	diacylglycerol kinase zeta	chr2:91932821-91963563	-	-0.622124	0.102318	-6.08032	1.19942e-09	3.75062e-08	Yes	OK	2953.03	3601.73	2304.32	3747.37	3456.09	2263.88	2344.77
ENSMUSG00000022770	Dlg1	13383	discs, large homolog 1 (Drosophila)	chr16:31663442-31873356	+	0.687331	0.113141	6.07501	1.2398e-09	3.86819e-08	Yes	OK	2004.72	1518.36	2491.07	1483.47	1553.25	2618.38	2363.76
ENSMUSG00000024691	Fam111a	107373	family with sequence similarity 111, member A	chr19:12573524-12589696	+	-1.0292	0.16964	-6.06696	1.30353e-09	4.05789e-08	Yes	OK	679.922	920.003	439.84	806.232	1033.77	383.316	496.364
ENSMUSG00000021260	Hhipl1	214305	hedgehog interacting protein-like 1	chr12:108306269-108328300	+	0.927499	0.153065	6.0595	1.36548e-09	4.24123e-08	Yes	OK	645.219	430.428	860.009	412.791	448.065	843.81	876.209
ENSMUSG00000019370	Calm3	12315	calmodulin 3	chr7:16915378-16924032	-	-0.54775	0.0905798	-6.04715	1.47429e-09	4.56898e-08	Yes	OK	9274.92	11043.4	7506.46	11022.8	11064	7530.49	7482.42
ENSMUSG00000036529	Sbf1	77980	SET binding factor 1	chr15:89288235-89315311	-	0.600777	0.0993571	6.04664	1.47899e-09	4.57334e-08	Yes	OK	4815.36	3790.12	5840.61	3592.57	3987.66	5860.88	5820.35
ENSMUSG00000037679	Inf2	70435	inverted formin, FH2 and WH2 domain containing	chr12:112588783-112615557	+	-0.586666	0.0971001	-6.04187	1.5234e-09	4.68936e-08	Yes	OK	3644.19	4386.11	2902.27	4327.85	4444.37	2871.53	2933.01
ENSMUSG00000022351	Sqle	20775	squalene epoxidase	chr15:59315091-59331193	+	-0.640816	0.106066	-6.04167	1.52523e-09	4.68936e-08	Yes	OK	2779.35	3393.2	2165.5	3257.18	3529.23	2069.91	2261.1
ENSMUSG00000013033	Adgrl1	330814	adhesion G protein-coupled receptor L1	chr8:83900097-83941954	+	-0.615497	0.101878	-6.04153	1.52664e-09	4.68936e-08	Yes	OK	2591.53	3143.38	2039.68	3076.58	3210.17	2012.8	2066.56
ENSMUSG00000050335	Lgals3	16854	lectin, galactose binding, soluble 3	chr14:47373859-47386167	+	0.613859	0.10175	6.03299	1.60949e-09	4.93293e-08	Yes	OK	9671.45	7587.95	11754.9	7275.44	7900.45	12428.7	11081.2
ENSMUSG00000022197	Pdzd2	68070	PDZ domain containing 2	chr15:12357053-12592556	-	-1.04774	0.173708	-6.03161	1.62337e-09	4.95428e-08	Yes	OK	466.839	633.55	300.128	554.688	712.412	303.566	296.689
ENSMUSG00000004891	Nes	18008	nestin	chr3:87971092-87980451	+	0.709296	0.117597	6.03159	1.62359e-09	4.95428e-08	Yes	OK	8574.21	6466.24	10682.2	6907.79	6024.69	11814.4	9550.01
ENSMUSG00000038855	Itpkb	320404	inositol 1,4,5-trisphosphate 3-kinase B	chr1:180330475-180423659	+	-0.806319	0.13378	-6.02721	1.66817e-09	5.07913e-08	Yes	OK	1309.57	1685.77	933.37	1786.61	1584.93	1025.44	841.304
ENSMUSG00000001036	Epn2	13855	epsin 2	chr11:61517248-61579687	-	-0.753923	0.125142	-6.02454	1.69593e-09	5.15235e-08	Yes	OK	1084.73	1368.51	800.953	1341.57	1395.45	821.686	780.221
ENSMUSG00000032115	Hyou1	12282	hypoxia up-regulated 1	chr9:44379489-44392369	+	0.625525	0.103836	6.02414	1.70011e-09	5.15378e-08	Yes	OK	4190.57	3290.34	5090.8	3444.22	3136.45	5312.92	4868.68
ENSMUSG00000033278	Ptprm	19274	protein tyrosine phosphatase, receptor type, M	chr17:66666847-67354459	-	0.896352	0.148933	6.01851	1.76032e-09	5.32467e-08	Yes	OK	1015.32	687.625	1343.02	644.985	730.265	1493.13	1192.92
ENSMUSG00000031751	Amfr	23802	autocrine motility factor receptor	chr8:93971587-94012640	-	0.568601	0.0946129	6.00976	1.85794e-09	5.60775e-08	Yes	OK	7609.2	6087.03	9131.37	5843.57	6330.5	9096.68	9166.06
ENSMUSG00000018474	Chd3	216848	chromodomain helicase DNA binding protein 3	chr11:69343272-69369426	-	-0.588294	0.0981163	-5.99589	2.0238e-09	6.09511e-08	Yes	OK	4529.11	5468.56	3589.66	5721.02	5216.1	3591.85	3587.48
ENSMUSG00000023186	Vwa5a	67776	von Willebrand factor A domain containing 5A	chr9:38718267-38743337	+	-0.672276	0.112148	-5.99452	2.04088e-09	6.13325e-08	Yes	OK	5110.43	6305.59	3915.27	6133.81	6477.36	3522.91	4307.64
ENSMUSG00000074781	Ube2n	93765	ubiquitin-conjugating enzyme E2N	chr10:95515161-95545658	+	-0.853658	0.142555	-5.98829	2.12056e-09	6.35892e-08	Yes	OK	816.56	1058.1	575.018	1019.08	1097.13	535.099	614.937
ENSMUSG00000028838	Extl1	56219	exostoses (multiple)-like 1	chr4:134356372-134372547	-	1.58931	0.265789	5.97959	2.237e-09	6.69364e-08	Yes	OK	155.295	69.8561	240.733	83.8481	55.8641	212.496	268.971
ENSMUSG00000025813	Homer2	26557	homer scaffolding protein 2	chr7:81600480-81692965	-	-0.958101	0.160431	-5.97205	2.34288e-09	6.99539e-08	Yes	OK	1246.52	1673.79	819.251	1831.76	1515.82	667.845	970.656
ENSMUSG00000039158	Akna	100182	AT-hook transcription factor	chr4:63367122-63403445	-	1.48252	0.248755	5.95974	2.52642e-09	7.52722e-08	Yes	OK	235.916	99.6892	372.142	70.9484	128.43	432.195	312.088
ENSMUSG00000058740	Kcnt1	227632	potassium channel, subfamily T, member 1	chr2:25863794-25918273	+	-1.2392	0.208168	-5.95286	2.635e-09	7.83389e-08	Yes	OK	289.478	422.477	156.478	490.189	354.766	150.239	162.717
ENSMUSG00000036578	Fxyd7	57780	FXYD domain-containing ion transport regulator 7	chr7:31042514-31051454	-	-1.36254	0.229036	-5.94903	2.69736e-09	8.00216e-08	Yes	OK	233.4	346.059	120.742	316.043	376.075	97.7585	143.725
ENSMUSG00000040463	Mybbp1a	18432	MYB binding protein (P160) 1a	chr11:72441377-72451550	+	0.708483	0.119135	5.94689	2.73283e-09	8.09012e-08	Yes	OK	2353.05	1789.72	2916.37	1947.86	1631.58	3078.36	2754.39
ENSMUSG00000033174	Mgll	23945	monoglyceride lipase	chr6:88724411-88828360	+	-0.87938	0.148053	-5.93963	2.85672e-09	8.43887e-08	Yes	OK	785.129	1021.36	548.898	935.229	1107.49	584.493	513.303
ENSMUSG00000022935	Grik1	14805	glutamate receptor, ionotropic, kainate 1	chr16:87895896-88290258	-	-0.891975	0.150395	-5.93088	3.01324e-09	8.88235e-08	Yes	OK	934.134	1238.75	629.515	1418.97	1058.54	608.675	650.355
ENSMUSG00000020372	Rack1	14694	receptor for activated C kinase 1	chr11:48800359-48806241	+	0.688595	0.116266	5.92259	3.16908e-09	9.32193e-08	Yes	OK	8139.73	6168.24	10111.2	5875.82	6460.66	11234	8988.45
ENSMUSG00000031557	Plekha2	83436	pleckstrin homology domain-containing, family A (phosphoinositide binding specific) member 2	chr8:25039143-25101811	-	-1.10696	0.186997	-5.9197	3.2252e-09	9.46696e-08	Yes	OK	325.335	453.578	197.092	457.94	449.217	203.749	190.436
ENSMUSG00000035385	Ccl2	20296	chemokine (C-C motif) ligand 2	chr11:82035576-82037452	+	-1.62833	0.275247	-5.91589	3.30091e-09	9.66873e-08	Yes	OK	100.336	160.331	40.3405	154.797	165.865	39.1034	41.5776
ENSMUSG00000027993	Trim2	80890	tripartite motif-containing 2	chr3:84160438-84270783	-	-0.717642	0.121418	-5.91051	3.41046e-09	9.9686e-08	Yes	OK	4140.23	5174.58	3105.87	4979.29	5369.87	2721.29	3490.46
ENSMUSG00000027070	Lrp2	14725	low density lipoprotein receptor-related protein 2	chr2:69424334-69586067	-	1.45478	0.24633	5.90583	3.50869e-09	1.02342e-07	Yes	OK	271.905	126.64	417.17	122.547	130.734	528.41	305.929
ENSMUSG00000031960	Aars	234734	alanyl-tRNA synthetase	chr8:111033841-111055569	+	0.581107	0.0984129	5.90479	3.53103e-09	1.02777e-07	Yes	OK	7881.17	6303.32	9459.02	6656.25	5950.39	9668.83	9249.21
ENSMUSG00000039542	Ncam1	17967	neural cell adhesion molecule 1	chr9:49502145-49799069	-	0.573339	0.0971233	5.9032	3.5651e-09	1.03552e-07	Yes	OK	5368.01	4309.22	6426.81	4489.1	4129.34	6514.32	6339.3
ENSMUSG00000054196	Cthrc1	68588	collagen triple helix repeat containing 1	chr15:39076931-39087119	+	-1.13405	0.192134	-5.9024	3.58242e-09	1.03838e-07	Yes	OK	341.864	476.385	207.343	432.14	520.631	190.372	224.314
ENSMUSG00000021728	Emb	13723	embigin	chr13:117220572-117274415	+	-0.75645	0.12824	-5.89872	3.66334e-09	1.05962e-07	Yes	OK	2490.02	3147.47	1832.57	3083.03	3211.9	1584.72	2080.42
ENSMUSG00000027394	Ttl	69737	tubulin tyrosine ligase	chr2:129065946-129096283	+	-0.639349	0.108413	-5.89737	3.69352e-09	1.06613e-07	Yes	OK	4113.99	5043.26	3184.72	5334.03	4752.48	2980.09	3389.34
ENSMUSG00000059743	Fdps	110196	farnesyl diphosphate synthetase	chr3:89093587-89101967	-	-0.97821	0.16599	-5.89318	3.78835e-09	1.09123e-07	Yes	OK	668.51	896.159	440.861	844.931	947.387	378.685	503.037
ENSMUSG00000082229	Nap1l2	17954	nucleosome assembly protein 1-like 2	chrX:103184058-103186664	-	-1.05817	0.179976	-5.87949	4.11545e-09	1.183e-07	Yes	OK	417.277	574.805	259.749	586.937	562.673	232.048	287.45
ENSMUSG00000018909	Arrb1	109689	arrestin, beta 1	chr7:99535485-99606771	+	-0.700318	0.119331	-5.86873	4.39152e-09	1.25975e-07	Yes	OK	11286.8	14048.2	8525.53	13635	14461.3	7453.83	9597.23
ENSMUSG00000024065	Ehd3	57440	EH-domain containing 3	chr17:73804840-73832093	+	-0.714023	0.121726	-5.86583	4.46892e-09	1.27903e-07	Yes	OK	2633.91	3289.54	1978.28	3224.93	3354.15	1750.91	2205.66
ENSMUSG00000024640	Psat1	107272	phosphoserine aminotransferase 1	chr19:15905122-15925059	-	0.577332	0.098428	5.86552	4.47715e-09	1.27903e-07	Yes	OK	3986.54	3177.41	4795.66	3115.28	3239.54	4889.47	4701.86
ENSMUSG00000044017	Adgrd1	243277	adhesion G protein-coupled receptor D1	chr5:129096749-129204599	+	-1.58383	0.270552	-5.85409	4.79632e-09	1.36739e-07	Yes	OK	121.311	193.041	49.5812	206.395	179.687	40.1324	59.0299
ENSMUSG00000020250	Txnrd1	50493	thioredoxin reductase 1	chr10:82860340-82897724	+	0.605801	0.103529	5.85153	4.87077e-09	1.38577e-07	Yes	OK	9951.13	7852.33	12049.9	7991.37	7713.28	12938.6	11161.3
ENSMUSG00000042331	Specc1	432572	sperm antigen with calponin homology and coiled-coil domains 1	chr11:61956762-62141726	+	-0.719712	0.12302	-5.85036	4.90511e-09	1.39269e-07	Yes	OK	1457.61	1814.89	1100.33	1670.51	1959.28	1142.23	1058.43
ENSMUSG00000059742	Kcnh7	170738	potassium voltage-gated channel, subfamily H (eag-related), member 7	chr2:62702945-63184287	-	-1.08987	0.186442	-5.84564	5.04636e-09	1.42987e-07	Yes	OK	750.156	1042.55	457.763	1083.58	1001.52	346.785	568.74
ENSMUSG00000063659	Zbtb18	30928	zinc finger and BTB domain containing 18	chr1:177445820-177450764	+	0.694702	0.119033	5.83621	5.34015e-09	1.51003e-07	Yes	OK	1403.97	1055.8	1752.15	1019.08	1092.52	1729.81	1774.49
ENSMUSG00000024937	Ehbp1l1	114601	EH domain binding protein 1-like 1	chr19:5707373-5726317	-	0.811175	0.139051	5.83367	5.4222e-09	1.53012e-07	Yes	OK	1823.88	1326.18	2321.59	1502.82	1149.53	2540.18	2103
ENSMUSG00000037902	Sirpa	19261	signal-regulatory protein alpha	chr2:129593168-129632228	+	0.665291	0.114094	5.83108	5.50713e-09	1.55093e-07	Yes	OK	2062.62	1566.16	2559.08	1451.22	1681.11	2613.24	2504.92
ENSMUSG00000011114	Tbrg1	21376	transforming growth factor beta regulated gene 1	chr9:37649181-37657312	-	0.87245	0.149673	5.82905	5.57447e-09	1.56672e-07	Yes	OK	1071.33	722.124	1420.53	606.286	837.962	1493.65	1347.42
ENSMUSG00000018401	Mtmr4	170749	myotubularin related protein 4	chr11:87592216-87616296	+	-0.644665	0.110624	-5.82752	5.62563e-09	1.5779e-07	Yes	OK	2082.22	2560.33	1604.11	2696.04	2424.62	1549.21	1659
ENSMUSG00000038916	Soga3	67412	SOGA family member 3	chr10:29143995-29199628	+	-0.736806	0.126477	-5.82562	5.69026e-09	1.59282e-07	Yes	OK	1969.3	2477.75	1460.84	2476.74	2478.75	1286.81	1634.87
ENSMUSG00000068154	Insm1	53626	insulinoma-associated 1	chr2:146221996-146225018	+	1.24082	0.213427	5.81378	6.10795e-09	1.70629e-07	Yes	OK	268.694	155.031	382.358	174.146	135.917	389.49	375.225
ENSMUSG00000024659	Anxa1	16952	annexin A1	chr19:20373433-20390671	-	-0.717882	0.123591	-5.80854	6.30182e-09	1.75692e-07	Yes	OK	2742.31	3414.12	2070.5	2954.03	3874.21	2030.8	2110.19
ENSMUSG00000092035	Peg10	170676	paternally expressed 10	chr6:4747305-4760516	+	-0.760415	0.130966	-5.8062	6.39051e-09	1.77807e-07	Yes	OK	1019.73	1290.13	749.332	1270.62	1309.64	792.358	706.305
ENSMUSG00000022548	Apod	11815	apolipoprotein D	chr16:31296191-31314808	-	-0.724934	0.124879	-5.80507	6.43381e-09	1.78654e-07	Yes	OK	1349.25	1686.18	1012.32	1606.01	1766.34	946.199	1078.45
ENSMUSG00000069873	4930438A08Rik	73988	RIKEN cDNA 4930438A08 gene	NA	NA	1.76903	0.304853	5.80289	6.51816e-09	1.80635e-07	Yes	OK	101.283	28.3921	174.173	19.3496	37.4347	138.405	209.941
ENSMUSG00000036622	Atp13a2	74772	ATPase type 13A2	chr4:140986872-141007701	+	-0.605295	0.104646	-5.78419	7.28626e-09	2.01519e-07	Yes	OK	2781.81	3368.32	2195.3	3341.02	3395.62	2087.92	2302.68
ENSMUSG00000040204	2810417H13Rik	68026	RIKEN cDNA 2810417H13 gene	chr9:65890322-65903551	+	-1.09921	0.190249	-5.77773	7.57173e-09	2.08998e-07	Yes	OK	377.741	521.939	233.542	470.839	573.039	208.38	258.705
ENSMUSG00000000628	Hk2	15277	hexokinase 2	chr6:82725026-82774454	-	1.05069	0.181919	5.77558	7.669e-09	2.11263e-07	Yes	OK	429.306	262.438	596.174	238.645	286.232	628.741	563.607
ENSMUSG00000041482	Piezo2	667742	piezo-type mechanosensitive ion channel component 2	chr18:63010212-63387183	-	-0.782076	0.135438	-5.77443	7.72163e-09	2.12291e-07	Yes	OK	3034.49	3871.42	2197.57	3992.46	3750.38	1837.34	2557.79
ENSMUSG00000025375	Aatk	11302	apoptosis-associated tyrosine kinase	chr11:120007315-120047145	-	-0.699003	0.121081	-5.77303	7.78593e-09	2.13636e-07	Yes	OK	3028.53	3754.07	2302.99	3328.13	4180.02	2436.76	2169.22
ENSMUSG00000000958	Slc7a7	20540	solute carrier family 7 (cationic amino acid transporter, y+ system), member 7	chr14:54369441-54417702	-	-0.806591	0.14	-5.76136	8.34384e-09	2.28493e-07	Yes	OK	824.777	1065.24	584.315	1141.62	988.853	583.978	584.652
ENSMUSG00000036534	Slc38a7	234595	solute carrier family 38, member 7	chr8:95835922-95853491	-	0.71837	0.12476	5.75803	8.5103e-09	2.32593e-07	Yes	OK	1231.98	912.457	1551.49	864.281	960.633	1550.76	1552.23
ENSMUSG00000026442	Nfasc	269116	neurofascin	chr1:132564689-132741797	-	-0.8247	0.14328	-5.75585	8.62061e-09	2.35145e-07	Yes	OK	1017.24	1313.05	721.429	1322.22	1303.88	635.945	806.913
ENSMUSG00000021701	Plk2	20620	polo-like kinase 2	chr13:110395043-110400843	+	0.711464	0.123794	5.74715	9.07592e-09	2.47079e-07	Yes	OK	1858.1	1396.15	2320.05	1406.07	1386.24	2538.12	2101.98
ENSMUSG00000019539	Rcn3	52377	reticulocalbin 3, EF-hand calcium binding domain	chr7:45082913-45092213	-	1.02269	0.178166	5.74014	9.46007e-09	2.57032e-07	Yes	OK	618.837	387.005	850.668	354.742	419.269	974.498	726.837
ENSMUSG00000028944	Prkag2	108099	protein kinase, AMP-activated, gamma 2 non-catalytic subunit	chr5:24862734-24995753	-	-0.750161	0.130886	-5.73139	9.96101e-09	2.69588e-07	Yes	OK	1023.36	1292.61	754.11	1289.97	1295.24	709.521	798.7
ENSMUSG00000036599	Chst12	59031	carbohydrate sulfotransferase 12	chr5:140505608-140525238	+	-0.932346	0.162687	-5.73093	9.98806e-09	2.69794e-07	Yes	OK	484.098	645.467	322.729	664.335	626.6	317.458	328.001
ENSMUSG00000030744	Rps3	27050	ribosomal protein S3	chr7:99477896-99483709	-	0.644763	0.112589	5.72669	1.02408e-08	2.76083e-07	Yes	OK	8090.87	6259.23	9922.52	6101.56	6416.89	10964.4	8880.66
ENSMUSG00000031297	Slc7a3	11989	solute carrier family 7 (cationic amino acid transporter, y+ system), member 3	chrX:101079209-101085405	-	1.15726	0.202199	5.72335	1.04444e-08	2.81028e-07	Yes	OK	381.192	219.533	542.851	206.395	232.671	462.552	623.15
ENSMUSG00000025355	Mmp19	58223	matrix metallopeptidase 19	chr10:128790909-128800827	+	1.16169	0.203406	5.71119	1.12187e-08	3.01278e-07	Yes	OK	361.822	203.121	520.524	174.146	232.095	464.096	576.953
ENSMUSG00000039706	Ldb2	16826	LIM domain binding 2	chr5:44472132-44799746	-	-1.25152	0.219325	-5.70623	1.15508e-08	3.09597e-07	Yes	OK	365.789	538.864	192.714	690.134	387.593	190.886	194.542
ENSMUSG00000081534	Slc48a1	67739	solute carrier family 48 (heme transporter), member 1	chr15:97784364-97792692	+	0.687275	0.12053	5.7021	1.18342e-08	3.16582e-07	Yes	OK	3295.4	2511.9	4078.9	2625.09	2398.7	4511.3	3646.51
ENSMUSG00000044033	Ccdc141	545428	coiled-coil domain containing 141	chr2:77009905-77170635	-	-1.42299	0.249623	-5.70056	1.19412e-08	3.18536e-07	Yes	OK	149.684	228.459	70.9081	238.645	218.273	61.2277	80.5886
ENSMUSG00000057738	Sptan1	20740	spectrin alpha, non-erythrocytic 1	chr2:29965559-30031450	+	-0.556066	0.0975488	-5.70039	1.19531e-08	3.18536e-07	Yes	OK	15595	18619.4	12570.6	18446.6	18792.2	12190	12951.2
ENSMUSG00000008658	Rbfox1	268859	RNA binding protein, fox-1 homolog (C. elegans) 1	chr16:5884792-7412480	+	-0.67772	0.1191	-5.69037	1.26767e-08	3.36788e-07	Yes	OK	2244.26	2779.46	1709.07	2825.04	2733.89	1540.98	1877.15
ENSMUSG00000020964	Sel1l	20338	sel-1 suppressor of lin-12-like (C. elegans)	chr12:91806042-91849157	-	0.586901	0.103142	5.69023	1.26866e-08	3.36788e-07	Yes	OK	4183.34	3306.19	5060.49	3089.48	3522.9	5078.81	5042.18
ENSMUSG00000018846	Pank3	211347	pantothenate kinase 3	chr11:35769494-35791285	+	-0.634072	0.11152	-5.68574	1.30248e-08	3.45108e-07	Yes	OK	3628.95	4420.79	2837.1	4082.76	4758.82	2672.92	3001.28
ENSMUSG00000005442	Cic	71722	capicua transcriptional repressor	chr7:25282178-25294159	+	-0.655273	0.115288	-5.6838	1.31732e-08	3.48375e-07	Yes	OK	5638.8	6948.32	4329.28	7623.73	6272.91	4632.21	4026.35
ENSMUSG00000053113	Socs3	12702	suppressor of cytokine signaling 3	chr11:117966086-117969366	-	-0.841556	0.148326	-5.67367	1.39767e-08	3.68921e-07	Yes	OK	743.089	971.251	514.926	1064.23	878.276	505.257	524.596
ENSMUSG00000025544	Tm9sf2	68059	transmembrane 9 superfamily member 2	chr14:122107081-122159603	+	0.570943	0.10064	5.67311	1.40224e-08	3.69426e-07	Yes	OK	3490.66	2783.67	4197.65	2683.14	2884.2	4226.77	4168.54
ENSMUSG00000046719	Nxph3	104079	neurexophilin 3	chr11:95509845-95514565	-	-1.16487	0.205809	-5.65996	1.51409e-08	3.98136e-07	Yes	OK	300.502	428.871	172.133	464.39	393.353	149.21	195.055
ENSMUSG00000026192	Atic	108147	5-aminoimidazole-4-carboxamide ribonucleotide formyltransferase/IMP cyclohydrolase	chr1:71557155-71579403	+	0.727862	0.128665	5.65704	1.54008e-08	4.04206e-07	Yes	OK	1438.7	1076.47	1800.92	1109.38	1043.56	1952.6	1649.24
ENSMUSG00000028434	Epb41l4b	54357	erythrocyte membrane protein band 4.1 like 4b	chr4:57061725-57143156	-	-0.732585	0.129695	-5.64854	1.61816e-08	4.23898e-07	Yes	OK	1585.29	1978.34	1192.25	1722.11	2234.57	1172.07	1212.42
ENSMUSG00000048612	Myof	226101	myoferlin	chr19:37899035-38043577	-	0.7007	0.124077	5.6473	1.62989e-08	4.26166e-07	Yes	OK	2272.48	1711.4	2833.55	1689.86	1732.94	3141.13	2525.97
ENSMUSG00000033813	Tcea1	21399	transcription elongation factor A (SII) 1	chr1:4857693-4897909	+	1.04621	0.18546	5.6412	1.68874e-08	4.40218e-07	Yes	OK	451.812	271.538	632.085	225.745	317.331	611.762	652.408
ENSMUSG00000030223	Ptpro	19277	protein tyrosine phosphatase, receptor type, O	chr6:137252298-137464633	+	-1.05146	0.186394	-5.64107	1.68998e-08	4.40218e-07	Yes	OK	482.05	671.437	292.664	799.782	543.091	286.072	299.256
ENSMUSG00000004099	Dnmt1	13433	DNA methyltransferase (cytosine-5) 1	chr9:20907205-20952979	-	-0.630957	0.111872	-5.64001	1.70044e-08	4.42116e-07	Yes	OK	1619.88	1976.77	1262.98	1967.21	1986.34	1298.13	1227.82
ENSMUSG00000044071	Fam19a2	268354	family with sequence similarity 19, member A2	chr10:123264075-123741204	+	-1.57988	0.280553	-5.63131	1.78844e-08	4.64124e-07	Yes	OK	135.171	213.833	56.5095	180.596	247.069	39.1034	73.9157
ENSMUSG00000064080	Fbln2	14115	fibulin 2	chr6:91212763-91272540	+	0.71978	0.128079	5.6198	1.91176e-08	4.9428e-07	Yes	OK	9746.37	7289.78	12202.9	7520.53	7059.04	14073.1	10332.8
ENSMUSG00000025964	Adam23	23792	a disintegrin and metallopeptidase domain 23	chr1:63445890-63596101	+	-0.70233	0.125017	-5.61788	1.93312e-08	4.98875e-07	Yes	OK	3497.72	4356.68	2638.77	4256.9	4456.46	2283.95	2993.58
ENSMUSG00000027331	Knstrn	51944	kinetochore-localized astrin/SPAG5 binding	chr2:118814002-118836212	+	-0.909171	0.162025	-5.61131	2.00798e-08	5.17231e-07	Yes	OK	485.335	640.228	330.442	625.636	654.82	328.263	332.621
ENSMUSG00000040148	Hmx3	15373	H6 homeobox 3	chr7:131542962-131544931	+	1.69998	0.3034	5.60309	2.10564e-08	5.41384e-07	Yes	OK	115.878	32.0782	199.678	12.8997	51.2568	220.214	179.143
ENSMUSG00000028300	3110043O21Rik	73205	RIKEN cDNA 3110043O21 gene	chr4:35191281-35225880	-	0.768575	0.137208	5.60154	2.12455e-08	5.45235e-07	Yes	OK	1442.58	1039.67	1845.48	954.579	1124.77	1656.75	2034.22
ENSMUSG00000023243	Kcnk5	16529	potassium channel, subfamily K, member 5	chr14:20140057-20181782	-	-1.32981	0.237617	-5.59645	2.18791e-08	5.6046e-07	Yes	OK	203.01	297.857	108.163	238.645	357.07	95.7004	120.626
ENSMUSG00000020053	Igf1	16000	insulin-like growth factor 1	chr10:87861110-87937047	+	-1.45022	0.259354	-5.59168	2.24888e-08	5.75017e-07	Yes	OK	123.023	188.492	57.5538	180.596	196.388	54.0244	61.0831
ENSMUSG00000027223	Mapk8ip1	19099	mitogen-activated protein kinase 8 interacting protein 1	chr2:92383675-92392683	-	-0.55824	0.0998471	-5.59095	2.25832e-08	5.7637e-07	Yes	OK	5374.76	6412.59	4336.94	6120.91	6704.27	4161.42	4512.45
ENSMUSG00000025190	Got1	14718	glutamic-oxaloacetic transaminase 1, soluble	chr19:43499752-43524605	-	0.627828	0.11234	5.58864	2.28855e-08	5.83015e-07	Yes	OK	2583.43	2014.55	3152.31	2005.9	2023.2	2926.07	3378.56
ENSMUSG00000027508	Pag1	94212	phosphoprotein associated with glycosphingolipid microdomains 1	chr3:9687481-9833679	-	-0.704625	0.126123	-5.58683	2.31253e-08	5.88045e-07	Yes	OK	1430.26	1780.91	1079.61	1735.01	1826.81	985.303	1173.92
ENSMUSG00000047793	Sned1	208777	sushi, nidogen and EGF-like domains 1	chr1:93235896-93296448	+	-1.26368	0.226226	-5.58592	2.32461e-08	5.90034e-07	Yes	OK	209.345	304.363	114.327	290.243	318.483	98.7875	129.866
ENSMUSG00000047976	Kcna1	16485	potassium voltage-gated channel, shaker-related subfamily, member 1	chr6:126636462-126645801	-	-1.61758	0.289612	-5.58532	2.3327e-08	5.91008e-07	Yes	OK	918.389	1482.02	354.753	1348.02	1616.03	268.579	440.928
ENSMUSG00000025198	Erlin1	226144	ER lipid raft associated 1	chr19:44034942-44069686	-	0.752686	0.134828	5.58258	2.36977e-08	5.99307e-07	Yes	OK	974.33	714.058	1234.6	703.034	725.082	1178.25	1290.96
ENSMUSG00000066197	Gpr139	209776	G protein-coupled receptor 139	chr7:119144322-119184374	-	-1.76134	0.315609	-5.58075	2.39486e-08	6.04115e-07	Yes	OK	66.2834	112.53	20.0364	122.547	102.514	14.921	25.1519
ENSMUSG00000034145	Tmem63c	217733	transmembrane protein 63c	chr12:87026563-87090039	+	-0.785051	0.140676	-5.58056	2.39749e-08	6.04115e-07	Yes	OK	1394.56	1788.16	1000.95	1934.96	1641.37	877.254	1124.65
ENSMUSG00000024064	Galnt14	71685	UDP-N-acetyl-alpha-D-galactosamine:polypeptide N-acetylgalactosaminyltransferase 14	chr17:73493750-73710451	-	-1.01819	0.182483	-5.57967	2.40974e-08	6.06101e-07	Yes	OK	346.752	473.044	220.461	477.289	468.798	215.069	225.853
ENSMUSG00000048065	Cyb5r2	320635	cytochrome b5 reductase 2	chr7:107748454-107758032	-	1.72759	0.309647	5.57923	2.4158e-08	6.06526e-07	Yes	OK	80.1072	27.643	132.571	32.2493	23.0368	117.825	147.318
ENSMUSG00000046807	Lrrc75b	192734	leucine rich repeat containing 75B	chr10:75550124-75560330	-	-0.750054	0.134449	-5.57871	2.42314e-08	6.07272e-07	Yes	OK	1006.5	1279.18	733.823	1367.37	1191	699.745	767.902
ENSMUSG00000035653	Lrfn5	238205	leucine rich repeat and fibronectin type III domain containing 5	chr12:61523166-61845258	+	-1.02093	0.183072	-5.57665	2.45198e-08	6.13392e-07	Yes	OK	382.377	521.189	243.566	515.988	526.39	220.214	266.918
ENSMUSG00000106847	Peg13	353342	paternally expressed 13	chr15:72805599-72810324	-	-0.573051	0.103078	-5.55942	2.70675e-08	6.75908e-07	Yes	OK	2492.33	2994.1	1990.57	3031.43	2956.77	1937.68	2043.46
ENSMUSG00000015533	Itga2	16398	integrin alpha 2	chr13:114835911-114932041	-	-1.50637	0.271023	-5.55809	2.72736e-08	6.79832e-07	Yes	OK	141.449	219.706	63.191	193.496	245.917	46.3066	80.0753
ENSMUSG00000079056	Kcnip3	56461	Kv channel interacting protein 3, calsenilin	chr2:127456497-127522094	-	-0.985207	0.177409	-5.5533	2.80321e-08	6.97486e-07	Yes	OK	533.228	724.249	342.207	780.432	668.066	293.79	390.624
ENSMUSG00000028641	P3h1	56401	prolyl 3-hydroxylase 1	chr4:119233828-119248977	+	0.997567	0.179901	5.54508	2.93812e-08	7.29748e-07	Yes	OK	657.536	419.659	895.414	399.891	439.426	1049.62	741.21
ENSMUSG00000027546	Atp9a	11981	ATPase, class II, type 9A	chr2:168634437-168742136	-	-0.537247	0.0969356	-5.54231	2.98506e-08	7.40082e-07	Yes	OK	6047.48	7185.84	4909.11	7294.79	7076.89	4680.57	5137.65
ENSMUSG00000046027	Stard5	170460	StAR-related lipid transfer (START) domain containing 5	chr7:83632016-83642328	+	0.9386	0.169461	5.53874	3.0466e-08	7.53992e-07	Yes	OK	570.249	375.199	765.299	354.742	395.656	838.665	691.933
ENSMUSG00000013367	Iglon5	210094	IgLON family member 5	chr7:43472906-43490023	-	-1.04478	0.188662	-5.53783	3.06239e-08	7.56553e-07	Yes	OK	419.148	581.828	256.468	664.335	499.322	279.383	233.553
ENSMUSG00000046709	Mapk10	26414	mitogen-activated protein kinase 10	chr5:102908548-103211334	-	-0.830367	0.149953	-5.5375	3.06812e-08	7.56622e-07	Yes	OK	1337.02	1726.84	947.202	1676.96	1776.71	785.155	1109.25
ENSMUSG00000034799	Unc13a	382018	unc-13 homolog A (C. elegans)	chr8:71626711-71671757	-	-0.693971	0.12534	-5.53672	3.0819e-08	7.58672e-07	Yes	OK	1472.38	1838.67	1106.1	1947.86	1729.48	1024.92	1187.27
ENSMUSG00000020704	Asic2	11418	acid-sensing (proton-gated) ion channel 2	chr11:80880162-81152903	-	-0.753436	0.136303	-5.52765	3.24545e-08	7.97519e-07	Yes	OK	883.251	1122.6	643.903	1180.32	1064.87	621.538	666.268
ENSMUSG00000038370	Pcp4l1	66425	Purkinje cell protein 4-like 1	chr1:171173263-171196268	-	-1.11685	0.202186	-5.52387	3.31619e-08	8.13463e-07	Yes	OK	263.84	367.597	160.082	341.842	393.353	159.501	160.664
ENSMUSG00000021751	Acox2	93732	acyl-Coenzyme A oxidase 2, branched chain	chr14:8225510-8259019	-	1.93297	0.350178	5.51995	3.39102e-08	8.30351e-07	Yes	OK	33.7701	2.01572	65.5245	0	4.03143	66.3729	64.6762
ENSMUSG00000014599	Csf1	12977	colony stimulating factor 1 (macrophage)	chr3:107741047-107760469	-	0.652878	0.118305	5.51857	3.41763e-08	8.35393e-07	Yes	OK	4058.14	3149.64	4966.65	3424.87	2874.41	5370.03	4563.27
ENSMUSG00000007029	Vars	22321	valyl-tRNA synthetase	chr17:35000906-35016329	+	0.604643	0.109615	5.51604	3.46726e-08	8.46036e-07	Yes	OK	2471.04	1934.05	3008.03	1825.31	2042.78	3107.18	2908.89
ENSMUSG00000092341	Malat1	72289	metastasis associated lung adenocarcinoma transcript 1 (non-coding RNA)	chr19:5795689-5802671	-	0.892302	0.161922	5.51069	3.57429e-08	8.70621e-07	Yes	OK	54505.8	37261	71750.7	37634.9	36887	65301.6	78199.7
ENSMUSG00000022096	Hr	15460	hairless	chr14:70554055-70573548	+	-0.571785	0.104145	-5.49028	4.01295e-08	9.75758e-07	Yes	OK	2400.8	2881.05	1920.56	2883.09	2879.02	1983.47	1857.64
ENSMUSG00000090100	Ttbk2	140810	tau tubulin kinase 2	chr2:120732816-120850418	-	-0.671628	0.122403	-5.487	4.08821e-08	9.9232e-07	Yes	OK	3334.82	4118.72	2550.93	4050.51	4186.93	2231.47	2870.39
ENSMUSG00000041313	Slc7a1	11987	solute carrier family 7 (cationic amino acid transporter, y+ system), member 1	chr5:148327409-148399904	-	0.548641	0.100006	5.48608	4.10949e-08	9.95744e-07	Yes	OK	7128.42	5764.58	8492.26	5817.77	5711.39	7973.49	9011.04
ENSMUSG00000028004	Npy2r	18167	neuropeptide Y receptor Y2	chr3:82538382-82548085	-	-1.79818	0.327806	-5.48551	4.12272e-08	9.97211e-07	Yes	OK	65.4959	112.244	18.7483	90.298	134.189	10.8049	26.6918
ENSMUSG00000074274	D930028M14Rik	434147	RIKEN cDNA D930028M14 gene	chr7:25155068-25156630	+	-1.65125	0.301102	-5.484	4.15816e-08	1.00403e-06	Yes	OK	88.715	144.551	32.8787	128.997	160.105	23.1533	42.6042
ENSMUSG00000070687	Htr1d	15552	5-hydroxytryptamine (serotonin) receptor 1D	chr4:136423523-136444401	+	-1.52335	0.277826	-5.48312	4.17889e-08	1.00729e-06	Yes	OK	179.213	279.832	78.5949	219.295	340.368	50.4228	106.767
ENSMUSG00000027858	Tspan2	70747	tetraspanin 2	chr3:102734769-102772310	+	-0.919998	0.167962	-5.47742	4.31579e-08	1.03848e-06	Yes	OK	929.217	1230.58	627.851	1180.32	1280.84	503.713	751.989
ENSMUSG00000016481	Cr1l	12946	complement component (3b/4b) receptor 1-like	chr1:195103787-195131570	-	0.767999	0.140376	5.47102	4.47445e-08	1.0748e-06	Yes	OK	976.641	703.29	1249.99	657.885	748.695	1170.53	1329.46
ENSMUSG00000031885	Cbfb	12400	core binding factor beta	chr8:105170673-105217988	+	-0.606517	0.110919	-5.4681	4.5489e-08	1.09079e-06	Yes	OK	4025.36	4873.27	3177.45	4676.14	5070.39	2910.63	3444.26
ENSMUSG00000020802	Ube2o	217342	ubiquitin-conjugating enzyme E2O	chr11:116537752-116581447	-	-0.630969	0.115545	-5.46079	4.74012e-08	1.13469e-06	Yes	OK	2209.36	2698.32	1720.4	2702.49	2694.15	1574.94	1865.86
ENSMUSG00000039770	Ypel5	383295	yippee-like 5 (Drosophila)	chr17:72836703-72851195	+	0.569291	0.104373	5.4544	4.91398e-08	1.17428e-06	Yes	OK	3280	2610.33	3949.68	2457.39	2763.26	3971.57	3927.8
ENSMUSG00000022241	Tars	110960	threonyl-tRNA synthetase	chr15:11383662-11399658	-	0.702332	0.128829	5.45165	4.99045e-08	1.19051e-06	Yes	OK	1792.7	1371.33	2214.07	1528.62	1214.04	2336.43	2091.71
ENSMUSG00000023883	Phf10	72057	PHD finger protein 10	chr17:14944994-14961260	-	0.721872	0.132508	5.44775	5.10109e-08	1.21481e-06	Yes	OK	1421.97	1047.22	1796.72	961.028	1133.41	1654.69	1938.75
ENSMUSG00000001467	Cyp51	13121	cytochrome P450, family 51	chr5:4080673-4104697	-	-0.714125	0.131112	-5.44667	5.1321e-08	1.2201e-06	Yes	OK	958.356	1193.9	722.813	1135.17	1252.62	721.355	724.271
ENSMUSG00000021676	Iqgap2	544963	IQ motif containing GTPase activating protein 2	chr13:95627176-95891922	-	-0.975189	0.1791	-5.44495	5.18186e-08	1.22983e-06	Yes	OK	484.058	644.608	323.509	535.338	753.878	325.69	321.328
ENSMUSG00000021127	Zfp36l1	12192	zinc finger protein 36, C3H type-like 1	chr12:80107759-80113013	-	-1.03602	0.190412	-5.44092	5.30052e-08	1.25584e-06	Yes	OK	349.681	479.379	219.982	477.289	481.468	244.396	195.569
ENSMUSG00000032315	Cyp1a1	13076	cytochrome P450, family 1, subfamily a, polypeptide 1	chr9:57687927-57703824	+	1.0469	0.192463	5.43948	5.34377e-08	1.26393e-06	Yes	OK	583.587	363.738	803.436	361.192	366.284	967.809	639.063
ENSMUSG00000038276	Asic3	171209	acid-sensing (proton-gated) ion channel 3	chr5:24413450-24417834	+	-1.43742	0.264873	-5.42684	5.73602e-08	1.3544e-06	Yes	OK	153.327	233.183	73.4704	187.046	279.321	57.6261	89.3148
ENSMUSG00000028776	Tinagl1	94242	tubulointerstitial nephritis antigen-like 1	chr4:130165599-130175122	-	-0.993691	0.183204	-5.42397	5.82912e-08	1.37405e-06	Yes	OK	599.36	819.904	378.816	948.129	691.679	433.224	324.408
ENSMUSG00000035615	Frmpd1	666060	FERM and PDZ domain containing 1	chr4:45184905-45285936	+	-0.781327	0.14422	-5.41762	6.03993e-08	1.42133e-06	Yes	OK	937.093	1195.91	678.273	1199.67	1192.15	603.53	753.016
ENSMUSG00000054484	Tmem62	96957	transmembrane protein 62	chr2:120977061-121007842	+	0.925464	0.170845	5.41697	6.06188e-08	1.42408e-06	Yes	OK	551.671	360.802	742.539	322.493	399.112	690.998	794.08
ENSMUSG00000032549	Rab6b	270192	RAB6B, member RAS oncogene family	chr9:103112073-103185270	+	-0.617313	0.114004	-5.41485	6.13408e-08	1.43861e-06	Yes	OK	11467.4	13957.5	8977.2	14647.6	13267.4	8073.82	9880.57
ENSMUSG00000032462	Pik3cb	74769	phosphatidylinositol 3-kinase, catalytic, beta polypeptide	chr9:99038401-99140211	-	0.70082	0.129456	5.41358	6.17767e-08	1.44403e-06	Yes	OK	1020.51	767.559	1273.47	761.083	774.035	1272.4	1274.53
ENSMUSG00000022364	Tbc1d31	210544	TBC1 domain family, member 31	chr15:57912198-57970068	+	1.03427	0.191052	5.41355	6.17859e-08	1.44403e-06	Yes	OK	340.502	212.334	468.67	206.395	218.273	455.349	481.992
ENSMUSG00000035109	Shc4	271849	SHC (Src homology 2 domain containing) family, member 4	chr2:125627446-125724148	-	-0.771033	0.142434	-5.41327	6.1884e-08	1.44403e-06	Yes	OK	865.676	1092.31	639.039	980.378	1204.25	632.343	645.736
ENSMUSG00000029722	Agfg2	231801	ArfGAP with FG repeats 2	chr5:137650480-137684753	-	-0.971728	0.179828	-5.40366	6.52941e-08	1.52105e-06	Yes	OK	360.969	486.059	235.878	483.739	488.379	230.504	241.253
ENSMUSG00000021752	Kctd6	71393	potassium channel tetramerisation domain containing 6	chr14:8214080-8223569	+	0.826007	0.153053	5.39686	6.78178e-08	1.57719e-06	Yes	OK	681.642	472.93	890.354	432.14	513.72	894.233	886.475
ENSMUSG00000023885	Thbs2	21826	thrombospondin 2	chr17:14665499-14694262	-	-0.63668	0.11801	-5.39513	6.84738e-08	1.58978e-06	Yes	OK	4134.73	5050.93	3218.52	4805.14	5296.73	3566.64	2870.39
ENSMUSG00000024960	Plcb3	18797	phospholipase C, beta 3	chr19:6953712-6969814	-	-0.656862	0.121763	-5.3946	6.86752e-08	1.59167e-06	Yes	OK	1528.02	1892	1164.04	2051.05	1732.94	1193.17	1134.91
ENSMUSG00000032202	Rab27a	11891	RAB27A, member RAS oncogene family	chr9:73044809-73097614	+	-1.36658	0.253338	-5.39432	6.87846e-08	1.59167e-06	Yes	OK	190.908	290.367	91.45	335.392	245.341	69.46	113.44
ENSMUSG00000019256	Ahr	11622	aryl-hydrocarbon receptor	chr12:35497978-35534989	-	-1.00274	0.186021	-5.39048	7.02684e-08	1.6233e-06	Yes	OK	574.826	770.905	378.747	586.937	954.873	374.569	382.924
ENSMUSG00000024044	Epb41l3	13823	erythrocyte membrane protein band 4.1 like 3	chr17:69156809-69289987	+	-0.626607	0.116269	-5.38929	7.07371e-08	1.63142e-06	Yes	OK	7635.59	9314.02	5957.16	9320.04	9308	5228.54	6685.77
ENSMUSG00000020547	Bzw2	66912	basic leucine zipper and W2 domains 2	chr12:36091834-36156825	-	0.714546	0.132602	5.38865	7.0988e-08	1.63449e-06	Yes	OK	987.871	736.403	1239.34	722.384	750.422	1278.06	1200.62
ENSMUSG00000032812	Arap1	69710	ArfGAP with RhoGAP domain, ankyrin repeat and PH domain 1	chr7:101378121-101412586	+	-0.65848	0.122211	-5.38806	7.1223e-08	1.63719e-06	Yes	OK	1242.21	1522.91	961.506	1444.77	1601.05	945.17	977.843
ENSMUSG00000073411	H2-D1	14964	histocompatibility 2, D region locus 1	chr17:35263093-35267497	+	0.530626	0.0985071	5.38668	7.17704e-08	1.64704e-06	Yes	OK	3643.23	2972.39	4314.07	3018.53	2926.24	4357.46	4270.68
ENSMUSG00000073411	H2-L	14980	histocompatibility 2, D region locus L	chr17:35263122-35266730	+	0.530626	0.0985071	5.38668	7.17704e-08	1.64704e-06	Yes	OK	3643.23	2972.39	4314.07	3018.53	2926.24	4357.46	4270.68
ENSMUSG00000053398	Phgdh	236539	3-phosphoglycerate dehydrogenase	chr3:98313170-98339969	-	0.844331	0.156956	5.3794	7.47364e-08	1.71228e-06	Yes	OK	652.521	465.786	839.256	503.089	428.484	874.167	804.346
ENSMUSG00000038550	Ciart	229599	circadian associated repressor of transcription	chr3:95878504-95882228	-	1.61009	0.2995	5.37593	7.61902e-08	1.74271e-06	Yes	OK	87.9589	34.3235	141.594	38.6991	29.9478	151.783	131.406
ENSMUSG00000024900	Cpt1a	12894	carnitine palmitoyltransferase 1a, liver	chr19:3323300-3385733	+	-0.596255	0.110925	-5.37528	7.64633e-08	1.74608e-06	Yes	OK	1651.13	1994.4	1307.87	1973.66	2015.14	1280.12	1335.62
ENSMUSG00000030499	Kctd15	233107	potassium channel tetramerisation domain containing 15	chr7:34639015-34652841	-	0.782534	0.145595	5.37473	7.66975e-08	1.74855e-06	Yes	OK	931.501	676.509	1186.49	690.134	662.883	1298.64	1074.34
ENSMUSG00000020038	Cry1	12952	cryptochrome 1 (photolyase-like)	chr10:85131699-85185054	-	1.01945	0.189836	5.37017	7.86619e-08	1.7904e-06	Yes	OK	345.864	216.366	475.361	206.395	226.336	470.784	479.939
ENSMUSG00000068923	Syt11	229521	synaptotagmin XI	chr3:88744700-88772599	-	-0.634168	0.118223	-5.36418	8.13162e-08	1.84778e-06	Yes	OK	10627.3	12990.7	8263.99	12815.9	13165.5	7224.87	9303.11
ENSMUSG00000020315	Sptbn1	20742	spectrin beta, non-erythrocytic 1	chr11:30106842-30198257	-	-0.514044	0.0959696	-5.35632	8.49353e-08	1.92686e-06	Yes	OK	16156.8	19061	13252.5	19207.7	18914.3	13312.6	13192.4
ENSMUSG00000032816	Igdcc4	56741	immunoglobulin superfamily, DCC subclass, member 4	chr9:65101485-65137947	+	1.17526	0.219593	5.35197	8.69995e-08	1.96821e-06	Yes	OK	241.044	141.901	340.186	154.797	129.006	321.574	358.799
ENSMUSG00000049511	Htr1b	15551	5-hydroxytryptamine (serotonin) receptor 1B	chr9:81631391-81632552	-	-1.7013	0.317888	-5.35189	8.70414e-08	1.96821e-06	Yes	OK	65.9285	109.249	22.6078	77.3983	141.1	19.0372	26.1785
ENSMUSG00000075033	Nxpe3	385658	neurexophilin and PC-esterase domain family, member 3	chr16:55839952-55895279	-	-0.956462	0.178745	-5.351	8.74712e-08	1.97189e-06	Yes	OK	429.389	572.561	286.218	528.888	616.233	260.861	311.575
ENSMUSG00000027347	Rasgrp1	19419	RAS guanyl releasing protein 1	chr2:117279992-117342877	-	-1.21096	0.226307	-5.35096	8.74879e-08	1.97189e-06	Yes	OK	271.762	398.346	145.177	496.639	300.054	143.036	147.318
ENSMUSG00000024150	Mcfd2	193813	multiple coagulation factor deficiency 2	chr17:87254442-87265947	-	0.61198	0.114393	5.3498	8.80503e-08	1.98135e-06	Yes	OK	1621.47	1279.59	1963.35	1315.77	1243.41	1925.33	2001.37
ENSMUSG00000032502	Stac	20840	src homology three (SH3) and cysteine rich domain	chr9:111561436-111690348	-	-0.588193	0.109974	-5.3485	8.86873e-08	1.99245e-06	Yes	OK	2339.82	2830.2	1849.45	2960.48	2699.91	1758.11	1940.8
ENSMUSG00000048834	Vstm2a	211739	V-set and transmembrane domain containing 2A	chr11:16257723-16284551	+	1.08913	0.203659	5.34784	8.90115e-08	1.9965e-06	Yes	OK	303.541	180.315	426.767	167.696	192.933	396.694	456.84
ENSMUSG00000041263	Rusc1	72296	RUN and SH3 domain containing 1	chr3:89083978-89093363	-	-0.60518	0.113177	-5.34722	8.93144e-08	2.00007e-06	Yes	OK	2120.43	2580.25	1660.61	2734.74	2425.77	1581.11	1740.1
ENSMUSG00000047547	Cltb	74325	clathrin, light polypeptide (Lcb)	chr13:54592938-54611272	-	-0.551593	0.103175	-5.3462	8.98183e-08	2.00811e-06	Yes	OK	4277.02	5115.88	3438.17	5437.23	4794.52	3531.14	3345.2
ENSMUSG00000026177	Slc11a1	18173	solute carrier family 11 (proton-coupled divalent metal ion transporters), member 1	chr1:74375202-74386051	+	1.11836	0.209303	5.34323	9.13045e-08	2.03806e-06	Yes	OK	296.764	171.561	421.966	154.797	188.325	461.008	382.924
ENSMUSG00000056515	Rab31	106572	RAB31, member RAS oncogene family	chr17:65651725-65772752	-	-0.686213	0.12849	-5.34061	9.26335e-08	2.0644e-06	Yes	OK	1840.34	2268.77	1411.92	1967.21	2570.33	1367.59	1456.24
ENSMUSG00000030096	Slc6a6	21366	solute carrier family 6 (neurotransmitter transporter, taurine), member 6	chr6:91684066-91759063	+	-0.563803	0.105602	-5.33896	9.34807e-08	2.07995e-06	Yes	OK	3889.26	4644.29	3134.23	4347.2	4941.38	3257.42	3011.04
ENSMUSG00000028179	Cth	107869	cystathionase (cystathionine gamma-lyase)	chr3:157894247-157925063	-	1.54993	0.290383	5.33755	9.42121e-08	2.09287e-06	Yes	OK	109.848	38.8161	180.881	25.7994	51.8327	167.733	194.029
ENSMUSG00000028961	Pgd	110208	phosphogluconate dehydrogenase	chr4:149149984-149166707	-	0.645414	0.121025	5.3329	9.66583e-08	2.14378e-06	Yes	OK	3725.44	2890.61	4560.27	3018.53	2762.68	5073.15	4047.4
ENSMUSG00000071369	Map3k5	26408	mitogen-activated protein kinase kinase kinase 5	chr10:19934525-20142750	+	0.839994	0.157539	5.33198	9.71462e-08	2.15116e-06	Yes	OK	769.747	555.913	983.581	632.086	479.74	947.228	1019.93
ENSMUSG00000074505	Fat3	270120	FAT atypical cadherin 3	chr9:15910192-16378231	-	-0.844382	0.158501	-5.3273	9.96848e-08	2.20386e-06	Yes	OK	767.357	992.104	542.61	915.879	1068.33	475.929	609.291
ENSMUSG00000055670	Zzef1	195018	zinc finger, ZZ-type with EF hand domain 1	chr11:72796225-72927120	+	-0.626144	0.11762	-5.32345	1.01817e-07	2.24743e-06	Yes	OK	1866.96	2267.84	1466.09	2122	2413.68	1381.48	1550.69
ENSMUSG00000031840	Rab3a	19339	RAB3A, member RAS oncogene family	chr8:70754678-70758686	+	-0.751013	0.141154	-5.32051	1.03475e-07	2.2804e-06	Yes	OK	982.388	1253.5	711.279	1393.17	1113.83	734.218	688.34
ENSMUSG00000004360	9330159F19Rik	212448	RIKEN cDNA 9330159F19 gene	chr10:29211642-29230779	+	-0.908588	0.170835	-5.3185	1.04627e-07	2.30213e-06	Yes	OK	655.392	867.88	442.904	870.73	865.03	369.424	516.383
ENSMUSG00000000303	Cdh1	12550	cadherin 1	chr8:106603349-106670247	+	-0.81383	0.153181	-5.31285	1.07923e-07	2.37089e-06	Yes	OK	730.396	950.23	510.561	1064.23	836.234	503.199	517.923
ENSMUSG00000010080	Epn3	71889	epsin 3	chr11:94489598-94499974	-	-1.82512	0.344024	-5.3052	1.12551e-07	2.46865e-06	Yes	OK	49.236	88.4576	10.0143	103.198	73.7176	4.11615	15.9124
ENSMUSG00000023074	Mospd1	70380	motile sperm domain containing 1	chrX:53344593-53370559	-	0.888408	0.167506	5.30374	1.13451e-07	2.48447e-06	Yes	OK	763.515	514.798	1012.23	477.289	552.306	867.992	1156.47
ENSMUSG00000018965	Ywhah	22629	tyrosine 3-monooxygenase/tryptophan 5-monooxygenase activation protein, eta polypeptide	chr5:33018815-33027966	+	-0.61858	0.116672	-5.30188	1.14617e-07	2.50605e-06	Yes	OK	7359.9	8978.75	5741.05	10119.8	7837.68	5658.67	5823.43
ENSMUSG00000039105	Atp6v1g1	66290	ATPase, H+ transporting, lysosomal V1 subunit G1	chr4:63544764-63550701	+	0.597487	0.112857	5.2942	1.19538e-07	2.60954e-06	Yes	OK	1669.36	1323.65	2015.08	1348.02	1299.27	2049.33	1980.84
ENSMUSG00000037169	Mycn	18109	v-myc avian myelocytomatosis viral related oncogene, neuroblastoma derived	chr12:12936092-12941836	-	-1.37779	0.260339	-5.29228	1.208e-07	2.63296e-06	Yes	OK	124.718	189.816	59.6203	199.946	179.687	65.3438	53.8968
ENSMUSG00000040612	Ildr2	100039795	immunoglobulin-like domain containing receptor 2	chr1:166254138-166316832	+	-1.02065	0.192871	-5.29189	1.2106e-07	2.63448e-06	Yes	OK	476.304	649.73	302.878	625.636	673.825	242.338	363.419
ENSMUSG00000032318	Isl2	104360	insulin related protein 2 (islet 2)	chr9:55541148-55546178	+	-0.965219	0.182474	-5.28962	1.22569e-07	2.66315e-06	Yes	OK	466.684	636.077	297.29	741.733	530.421	291.732	302.849
ENSMUSG00000058966	Fam57b	68952	family with sequence similarity 57, member B	chr7:126816884-126830219	+	-0.890295	0.168419	-5.28618	1.24899e-07	2.70953e-06	Yes	OK	649.325	865.687	432.963	1012.63	718.747	428.079	437.848
ENSMUSG00000020598	Nrcam	319504	neuronal cell adhesion molecule	chr12:44328884-44601846	+	0.650672	0.1232	5.28141	1.28192e-07	2.77664e-06	Yes	OK	3342.2	2558.79	4125.62	2328.4	2789.18	4516.44	3734.79
ENSMUSG00000021703	Serinc5	218442	serine incorporator 5	chr13:92611137-92711946	+	-0.68806	0.130402	-5.27647	1.31697e-07	2.84811e-06	Yes	OK	9728.07	12073.2	7382.94	10868	13278.4	6388.26	8377.62
ENSMUSG00000002799	Jag2	16450	jagged 2	chr12:112908589-112929495	-	-0.955405	0.181187	-5.27303	1.34188e-07	2.89747e-06	Yes	OK	408.155	550.904	265.406	586.937	514.871	241.309	289.503
ENSMUSG00000040901	Kcnk18	332396	potassium channel, subfamily K, member 18	chr19:59219647-59237370	+	-1.83363	0.348094	-5.26763	1.38193e-07	2.9793e-06	Yes	OK	32.6573	59.6628	5.6518	70.9484	48.3772	4.63066	6.67294
ENSMUSG00000033768	Nrxn2	18190	neurexin II	chr19:6418737-6533217	+	-0.671372	0.127464	-5.26717	1.38545e-07	2.98226e-06	Yes	OK	2018.77	2513.04	1524.49	2850.84	2175.25	1506	1542.99
ENSMUSG00000039579	Grin3a	242443	glutamate receptor ionotropic, NMDA3A	chr4:49661610-49845769	-	-0.967308	0.183775	-5.26355	1.41303e-07	3.03693e-06	Yes	OK	393.67	528.619	258.721	509.539	547.699	231.019	286.423
ENSMUSG00000021094	Dhrs7	66375	dehydrogenase/reductase (SDR family) member 7	chr12:72650352-72664828	-	0.819724	0.155919	5.25737	1.46129e-07	3.13579e-06	Yes	OK	587.921	416.03	759.812	412.791	419.269	756.342	763.282
ENSMUSG00000026315	Serpinb8	20725	serine (or cysteine) peptidase inhibitor, clade B, member 8	chr1:107590005-107608978	+	-0.796909	0.151845	-5.24816	1.5363e-07	3.29166e-06	Yes	OK	892.424	1137.4	647.444	1031.98	1242.83	577.29	717.598
ENSMUSG00000074151	Nlrc5	434341	NLR family, CARD domain containing 5	chr8:94472762-94527272	+	1.3167	0.251265	5.24027	1.60342e-07	3.43018e-06	Yes	OK	181.448	88.5161	274.379	77.3983	99.634	233.077	315.682
ENSMUSG00000050708	Ftl1	14325	ferritin light polypeptide 1	chr7:45457943-45459886	-	0.687353	0.131298	5.23508	1.64913e-07	3.52253e-06	Yes	OK	8400.82	6353.97	10447.7	5972.57	6735.37	12089.1	8806.23
ENSMUSG00000050708	LOC100862446	100862446	ferritin light chain 1	NA	NA	0.687353	0.131298	5.23508	1.64913e-07	3.52253e-06	Yes	OK	8400.82	6353.97	10447.7	5972.57	6735.37	12089.1	8806.23
ENSMUSG00000027499	Pkia	18767	protein kinase inhibitor, alpha	chr3:7366603-7445365	+	-0.723411	0.138202	-5.23446	1.6547e-07	3.52901e-06	Yes	OK	1118.93	1395.12	842.743	1257.72	1532.52	783.611	901.874
ENSMUSG00000022995	Enah	13800	enabled homolog (Drosophila)	chr1:181896385-182019980	-	-0.674523	0.128894	-5.23317	1.66628e-07	3.54826e-06	Yes	OK	2519.77	3116.54	1922.99	3070.13	3162.95	1657.26	2188.73
ENSMUSG00000029992	Gfpt1	14583	glutamine fructose-6-phosphate transaminase 1	chr6:87042845-87092207	+	0.632499	0.120946	5.22959	1.69883e-07	3.61203e-06	Yes	OK	1993.78	1532.24	2455.31	1393.17	1671.32	2329.74	2580.89
ENSMUSG00000025352	Gdf11	14561	growth differentiation factor 11	chr10:128880523-128891718	-	-0.746652	0.142864	-5.22633	1.72906e-07	3.66953e-06	Yes	OK	889.539	1133.88	645.194	1251.27	1016.5	628.227	662.161
ENSMUSG00000029838	Ptn	19242	pleiotrophin	chr6:36715662-36811361	-	-1.00622	0.192546	-5.22584	1.73364e-07	3.66953e-06	Yes	OK	552.314	746.254	358.375	632.086	860.423	292.761	423.988
ENSMUSG00000037012	Hk1	15275	hexokinase 1	chr10:62268854-62379908	-	-0.551329	0.105501	-5.22583	1.7338e-07	3.66953e-06	Yes	OK	5538.44	6618.8	4458.08	6965.84	6271.76	4166.57	4749.6
ENSMUSG00000024529	Lox	16948	lysyl oxidase	chr18:52516059-52529823	-	0.603804	0.115607	5.2229	1.7614e-07	3.72227e-06	Yes	OK	1955.36	1540.13	2370.59	1535.07	1545.19	2525.26	2215.93
ENSMUSG00000032297	Celf6	76183	CUGBP, Elav-like family member 6	chr9:59578336-59607292	+	-0.758471	0.1453	-5.22005	1.78871e-07	3.76977e-06	Yes	OK	759.032	969.985	548.079	1051.33	888.643	543.331	552.828
ENSMUSG00000031283	Chrdl1	83453	chordin-like 1	chrX:143297157-143394262	-	1.66595	0.319149	5.21999	1.78931e-07	3.76977e-06	Yes	OK	65.7886	20.3293	111.248	19.3496	21.309	99.8166	122.679
ENSMUSG00000028222	Calb1	12307	calbindin 1	chr4:15881263-15906709	+	-1.74478	0.334615	-5.21428	1.8453e-07	3.88184e-06	Yes	OK	47.1244	81.6625	12.5863	83.8481	79.4768	8.74681	16.4257
ENSMUSG00000034390	Cmip	74440	c-Maf inducing protein	chr8:117257018-117461505	+	-0.540415	0.103688	-5.21193	1.86891e-07	3.92555e-06	Yes	OK	4248.99	5047.59	3450.4	4914.79	5180.39	3239.41	3661.39
ENSMUSG00000032536	Trak1	67095	trafficking protein, kinesin binding 1	chr9:121366957-121474918	+	-0.528833	0.101527	-5.2088	1.90066e-07	3.98086e-06	Yes	OK	2996.7	3557.79	2435.61	3663.52	3452.06	2377.07	2494.14
ENSMUSG00000018217	Pmp22	18858	peripheral myelin protein 22	chr11:63131456-63159547	+	-0.522484	0.100309	-5.20877	1.90097e-07	3.98086e-06	Yes	OK	7206.98	8540.97	5872.99	9139.44	7942.5	5897.92	5848.06
ENSMUSG00000036502	Tmem255a	245386	transmembrane protein 255A	chrX:38197296-38252481	-	-1.00653	0.193341	-5.20596	1.92992e-07	4.0354e-06	Yes	OK	409.833	561.731	257.935	606.286	517.175	217.127	298.742
ENSMUSG00000029777	Gars	353172	glycyl-tRNA synthetase	chr6:55038000-55079504	+	0.501631	0.0963947	5.20392	1.95124e-07	4.07383e-06	Yes	OK	8984.55	7412.17	10556.9	7488.28	7336.05	10069.6	11044.2
ENSMUSG00000032491	Nradd	67169	neurotrophin receptor associated death domain	chr9:110621134-110624393	-	1.19524	0.229699	5.20352	1.95545e-07	4.0765e-06	Yes	OK	269.693	142.075	397.31	109.648	174.503	446.087	348.533
ENSMUSG00000029060	Mib2	76580	mindbomb E3 ubiquitin protein ligase 2	chr4:155654469-155669254	-	0.704844	0.135529	5.2007	1.98538e-07	4.13269e-06	Yes	OK	899.767	672.766	1126.77	657.885	687.647	1144.29	1109.25
ENSMUSG00000027221	Chst1	76969	carbohydrate (keratan sulfate Gal-6) sulfotransferase 1	chr2:92599706-92615252	+	-1.36801	0.263075	-5.20007	1.99211e-07	4.14048e-06	Yes	OK	125.361	188.032	62.6904	161.246	214.818	57.1115	68.2693
ENSMUSG00000029005	Draxin	70433	dorsal inhibitory axon guidance protein	chr4:148098436-148130698	-	-1.44153	0.277423	-5.19615	2.03463e-07	4.22254e-06	Yes	OK	116	179.853	52.1471	180.596	179.111	39.6179	64.6762
ENSMUSG00000066406	Akap13	75547	A kinase (PRKA) anchor protein 13	chr7:75455533-75754609	+	-0.589414	0.11352	-5.19214	2.07894e-07	4.30807e-06	Yes	OK	2067.2	2494.91	1639.49	2496.09	2493.73	1522.97	1756.01
ENSMUSG00000026688	Mgst3	66447	microsomal glutathione S-transferase 3	chr1:167372383-167393797	-	-1.18349	0.22805	-5.1896	2.10741e-07	4.36055e-06	Yes	OK	188.248	272.169	104.328	296.693	247.645	107.534	101.121
ENSMUSG00000012848	Rps5	20103	ribosomal protein S5	chr7:12922310-12926686	+	0.663274	0.12784	5.18833	2.12193e-07	4.38406e-06	Yes	OK	6194.83	4739.03	7650.64	4540.7	4937.35	8790.55	6510.74
ENSMUSG00000062054	Iah1	67732	isoamyl acetate-hydrolyzing esterase 1 homolog	chr12:21316391-21323607	+	0.82376	0.158886	5.18459	2.1649e-07	4.46216e-06	Yes	OK	602.156	420.81	783.501	399.891	441.73	821.686	745.316
ENSMUSG00000040711	Sh3pxd2b	268396	SH3 and PX domains 2B	chr11:32347810-32428183	+	-0.588729	0.113556	-5.18448	2.16616e-07	4.46216e-06	Yes	OK	3871.8	4653.46	3090.14	4147.26	5159.66	3092.77	3087.52
ENSMUSG00000054728	Phactr1	218194	phosphatase and actin regulator 1	chr13:42709580-43138512	+	-0.736359	0.142211	-5.17793	2.24356e-07	4.61475e-06	Yes	OK	1942.97	2460.58	1425.36	2747.64	2173.52	1233.81	1616.91
ENSMUSG00000000120	Ngfr	18053	nerve growth factor receptor (TNFR superfamily, member 16)	chr11:95568820-95587698	-	-0.566257	0.109462	-5.17311	2.3023e-07	4.72856e-06	Yes	OK	10959.7	13120.3	8799.1	12041.9	14198.7	8303.3	9294.9
ENSMUSG00000041390	Mdfic	16543	MyoD family inhibitor domain containing	chr6:15720660-15802169	+	0.919144	0.177814	5.16913	2.35186e-07	4.82323e-06	Yes	OK	697.9	453.408	942.391	374.092	532.725	1058.36	826.418
ENSMUSG00000020682	Mmp28	118453	matrix metallopeptidase 28 (epilysin)	chr11:83440767-83463040	-	0.983693	0.19046	5.16483	2.40657e-07	4.92815e-06	Yes	OK	548.694	336.846	760.542	251.544	422.149	722.898	798.187
ENSMUSG00000020185	E2f7	52679	E2F transcription factor 7	chr10:110745464-110787384	+	-1.24716	0.241495	-5.16431	2.41327e-07	4.93458e-06	Yes	OK	219.109	319.797	118.421	309.593	330.002	88.4972	148.345
ENSMUSG00000023169	Slc38a1	105727	solute carrier family 38, member 1	chr15:96571417-96642913	-	0.584407	0.113178	5.16361	2.42231e-07	4.94578e-06	Yes	OK	5145.71	4088.25	6203.17	4056.96	4119.55	5566.57	6839.77
ENSMUSG00000094910	D430019H16Rik	268595	RIKEN cDNA D430019H16 gene	chr12:105453855-105493095	+	-0.746812	0.144687	-5.16156	2.449e-07	4.99295e-06	Yes	OK	2219.15	2804.17	1634.13	2754.09	2854.25	1331.06	1937.21
ENSMUSG00000026994	Galnt3	14425	UDP-N-acetyl-alpha-D-galactosamine:polypeptide N-acetylgalactosaminyltransferase 3	chr2:66082765-66124793	-	1.17917	0.22847	5.16118	2.45402e-07	4.99584e-06	Yes	OK	203.871	117.138	290.604	122.547	111.728	280.412	300.796
ENSMUSG00000027715	Ccna2	12428	cyclin A2	chr3:36564864-36571996	-	-0.724152	0.140332	-5.16028	2.46583e-07	5.01253e-06	Yes	OK	989.243	1231.8	746.689	1090.03	1373.57	728.043	765.335
ENSMUSG00000028789	Azin2	242669	antizyme inhibitor 2	chr4:128932016-128962455	-	-0.621172	0.12047	-5.15622	2.51981e-07	5.11477e-06	Yes	OK	1364.76	1657.56	1071.96	1593.11	1722	1024.92	1119
ENSMUSG00000015755	Tab2	68652	TGF-beta activated kinase 1/MAP3K7 binding protein 2	chr10:7905647-7956123	-	0.545813	0.10595	5.15161	2.58257e-07	5.23451e-06	Yes	OK	2897.42	2341.66	3453.17	2328.4	2354.93	3625.3	3281.03
ENSMUSG00000040035	Disp2	214240	dispatched homolog 2 (Drosophila)	chr2:118779718-118795175	+	-0.569295	0.110534	-5.15041	2.59916e-07	5.26046e-06	Yes	OK	4781.65	5745.34	3817.97	6017.71	5472.96	3493.06	4142.87
ENSMUSG00000030172	Erc1	111173	ELKS/RAB6-interacting/CAST family member 1	chr6:119570795-119848150	-	-0.603718	0.117338	-5.1451	2.67374e-07	5.40353e-06	Yes	OK	1530.38	1863.32	1197.45	1967.21	1759.43	1231.24	1163.66
ENSMUSG00000021765	Fst	14313	follistatin	chr13:114452261-114458951	-	-1.59057	0.309371	-5.1413	2.72843e-07	5.50605e-06	Yes	OK	67.4322	109.421	25.4431	96.7478	122.095	29.3275	21.5587
ENSMUSG00000075701	Vimp	109815	VCP-interacting membrane protein	chr7:66079648-66089405	+	0.896713	0.174471	5.13962	2.75295e-07	5.54535e-06	Yes	OK	487.026	335.461	638.59	354.742	316.179	686.882	590.299
ENSMUSG00000073433	Arhgdig	14570	Rho GDP dissociation inhibitor (GDI) gamma	chr17:26199182-26201350	-	-0.778674	0.15151	-5.13942	2.7559e-07	5.54535e-06	Yes	OK	627.536	795.895	459.177	741.733	850.056	457.921	460.433
ENSMUSG00000021282	Eif5	217869	eukaryotic translation initiation factor 5	chr12:111538100-111546753	+	0.506364	0.0985484	5.13822	2.77354e-07	5.57276e-06	Yes	OK	5926.67	4857.72	6995.63	4579.4	5136.04	7017	6974.25
ENSMUSG00000021282	LOC102641436	102641436	eukaryotic translation initiation factor 5	NA	NA	0.506364	0.0985484	5.13822	2.77354e-07	5.57276e-06	Yes	OK	5926.67	4857.72	6995.63	4579.4	5136.04	7017	6974.25
ENSMUSG00000031906	Smpd3	58994	sphingomyelin phosphodiesterase 3, neutral	chr8:106252547-106337988	-	-0.978054	0.190369	-5.13767	2.78166e-07	5.58101e-06	Yes	OK	310.296	420.176	200.415	425.69	414.662	192.43	208.401
ENSMUSG00000024679	Ms4a6d	68774	membrane-spanning 4-domains, subfamily A, member 6D	chr19:11586605-11604804	-	1.50223	0.292566	5.13468	2.82624e-07	5.66228e-06	Yes	OK	101.944	40.9465	162.942	38.6991	43.1939	190.372	135.512
ENSMUSG00000030539	Sema4b	20352	sema domain, immunoglobulin domain (Ig), transmembrane domain (TM) and short cytoplasmic domain, (semaphorin) 4B	chr7:80186840-80226524	+	-0.821482	0.160072	-5.13196	2.86742e-07	5.73649e-06	Yes	OK	557.658	720.853	394.462	722.384	719.323	424.992	363.932
ENSMUSG00000021485	Mxd3	17121	Max dimerization protein 3	chr13:55325167-55329730	-	-1.43565	0.279777	-5.13141	2.87586e-07	5.74511e-06	Yes	OK	106.998	167.241	46.7562	187.046	147.435	38.5889	54.9234
ENSMUSG00000021565	Slc6a19	74338	solute carrier family 6 (neurotransmitter transporter), member 19	chr13:73681156-73700695	-	-1.28931	0.251308	-5.13041	2.89112e-07	5.76729e-06	Yes	OK	178.834	266.986	90.6813	296.693	237.279	70.489	110.874
ENSMUSG00000004069	Dnaja3	83945	DnaJ heat shock protein family (Hsp40) member A3	chr16:4684069-4707693	+	0.627734	0.122385	5.12916	2.91043e-07	5.79748e-06	Yes	OK	1448.62	1141.66	1755.57	1219.02	1064.3	1803.9	1707.25
ENSMUSG00000026247	Ecel1	13599	endothelin converting enzyme-like 1	chr1:87147654-87156356	-	0.582672	0.113609	5.12873	2.91707e-07	5.80237e-06	Yes	OK	4282.53	3396.72	5168.34	3263.63	3529.81	4691.89	5644.8
ENSMUSG00000055675	Kbtbd11	74901	kelch repeat and BTB (POZ) domain containing 11	chr8:15011024-15033332	+	-1.19173	0.232445	-5.12692	2.94517e-07	5.84989e-06	Yes	OK	190.058	276.315	103.8	309.593	243.038	95.1859	112.413
ENSMUSG00000022885	St6gal1	20440	beta galactoside alpha 2,6 sialyltransferase 1	chr16:23290469-23360350	+	-0.614094	0.119907	-5.12141	3.03262e-07	6.01499e-06	Yes	OK	1600.49	1937.1	1263.89	1812.41	2061.79	1199.86	1327.92
ENSMUSG00000022342	Kcnv1	67498	potassium channel, subfamily V, member 1	chr15:45106283-45114934	-	-1.77072	0.34577	-5.12109	3.03776e-07	6.01634e-06	Yes	OK	44.2306	79.4735	8.98767	96.7478	62.1992	4.11615	13.8592
ENSMUSG00000040033	Stat2	20847	signal transducer and activator of transcription 2	chr10:128270575-128292849	+	-0.946837	0.184904	-5.1207	3.04398e-07	6.01634e-06	Yes	OK	506.297	682.727	329.867	741.733	623.72	276.296	383.438
ENSMUSG00000038742	Angptl6	70726	angiopoietin-like 6	chr9:20873808-20879710	-	1.27712	0.249411	5.12056	3.0463e-07	6.01634e-06	Yes	OK	160.8	87.2484	234.352	96.7478	77.749	242.338	226.367
ENSMUSG00000024424	Ttc39c	72747	tetratricopeptide repeat domain 39C	chr18:12643532-12737052	+	-0.730383	0.143023	-5.10676	3.2773e-07	6.46335e-06	Yes	OK	702.722	886.654	518.79	909.43	863.878	516.576	521.003
ENSMUSG00000026797	Stxbp1	20910	syntaxin binding protein 1	chr2:32787606-32847232	-	-0.503869	0.0987727	-5.1013	3.37336e-07	6.64336e-06	Yes	OK	6826.66	8036.9	5616.42	8249.36	7824.43	5312.4	5920.44
ENSMUSG00000034648	Lrrn1	16979	leucine rich repeat protein 1, neuronal	chr6:107529725-107570228	+	-1.48274	0.290799	-5.09886	3.41713e-07	6.72003e-06	Yes	OK	821.41	1297.55	345.268	1522.17	1072.94	277.84	412.696
ENSMUSG00000064225	Paqr9	75552	progestin and adipoQ receptor family member IX	chr9:95559816-95562121	+	-0.802752	0.157584	-5.09411	3.50376e-07	6.88064e-06	Yes	OK	1257.8	1612.87	902.74	1522.17	1703.57	733.703	1071.78
ENSMUSG00000030669	Calca	12310	calcitonin/calcitonin-related polypeptide, alpha	chr7:114633290-114636357	-	-1.30261	0.256001	-5.08829	3.61303e-07	7.08522e-06	Yes	OK	2179.63	3246.92	1112.34	3192.68	3301.17	877.768	1346.91
ENSMUSG00000031865	Dctn1	13191	dynactin 1	chr6:83165923-83200117	+	-0.528065	0.103789	-5.08787	3.62105e-07	7.09092e-06	Yes	OK	4672.61	5552.75	3792.47	5959.67	5145.83	3855.29	3729.66
ENSMUSG00000033392	Clasp2	76499	CLIP associating protein 2	chr9:113812585-113919697	+	-0.511198	0.100534	-5.08484	3.67937e-07	7.19499e-06	Yes	OK	2958.24	3492.42	2424.06	3566.77	3418.08	2378.62	2469.5
ENSMUSG00000030688	Stard10	56018	START domain containing 10	chr7:101321318-101346312	+	-0.699762	0.137696	-5.08193	3.73627e-07	7.29597e-06	Yes	OK	809.776	1013.12	606.432	1044.88	981.366	621.538	591.325
ENSMUSG00000019874	Fabp7	12140	fatty acid binding protein 7, brain	chr10:57784922-57788450	+	-0.876463	0.172569	-5.07891	3.79614e-07	7.40248e-06	Yes	OK	452.714	592.486	312.941	567.587	617.385	287.616	338.267
ENSMUSG00000022817	Itgb5	16419	integrin beta 5	chr16:33829664-33949338	+	0.625481	0.123214	5.07637	3.84716e-07	7.49144e-06	Yes	OK	1373.86	1058.97	1688.75	986.828	1131.1	1722.09	1655.4
ENSMUSG00000031385	Plxnb3	140571	plexin B3	chrX:73757102-73772510	+	-0.926926	0.182925	-5.06724	4.0362e-07	7.84854e-06	Yes	OK	612.945	807.014	418.877	632.086	981.942	452.776	384.977
ENSMUSG00000036309	Skp1a	21402	S-phase kinase-associated protein 1A	chr11:52231994-52246858	+	-0.46628	0.0920451	-5.06577	4.06743e-07	7.8982e-06	Yes	OK	6998.71	8140.8	5856.63	8178.42	8103.18	5729.68	5983.58
ENSMUSG00000035673	Sbno2	216161	strawberry notch homolog 2 (Drosophila)	chr10:80057013-80102702	-	-0.534862	0.105598	-5.06506	4.08267e-07	7.91673e-06	Yes	OK	2674.54	3180	2169.09	3244.28	3115.72	2064.25	2273.93
ENSMUSG00000079215	Zfp664	269704	zinc finger protein 664	chr5:124862704-124888630	+	-0.503918	0.0995144	-5.06377	4.11049e-07	7.95955e-06	Yes	OK	3674.26	4322.76	3025.77	4327.85	4317.66	2912.69	3138.85
ENSMUSG00000048965	Mrgpre	244238	MAS-related GPR, member E	chr7:143778362-143784500	-	-0.711532	0.140618	-5.06004	4.19164e-07	8.10419e-06	Yes	OK	781.696	983.692	579.699	1038.43	928.957	587.065	572.333
ENSMUSG00000049721	Gal3st1	53897	galactose-3-O-sulfotransferase 1	chr11:3989932-3999328	+	-1.12798	0.222929	-5.0598	4.19686e-07	8.10419e-06	Yes	OK	235.602	330.625	140.579	296.693	364.557	161.044	120.113
ENSMUSG00000002944	Cd36	12491	CD36 antigen	chr5:17781689-17835896	-	0.530656	0.104983	5.05469	4.31086e-07	8.31277e-06	Yes	OK	2250.43	1833.43	2667.43	1844.66	1822.21	2652.86	2682.01
ENSMUSG00000031700	Gpt2	108682	glutamic pyruvate transaminase (alanine aminotransferase) 2	chr8:85492616-85527558	+	0.576028	0.113988	5.05341	4.33991e-07	8.35718e-06	Yes	OK	1759	1395.64	2122.36	1348.02	1443.25	2049.33	2195.4
ENSMUSG00000029767	Calu	12321	calumenin	chr6:29348105-29376675	+	0.486346	0.0963174	5.0494	4.4319e-07	8.52252e-06	Yes	OK	9511.46	7881.65	11141.3	7630.18	8133.13	11538.6	10744
ENSMUSG00000025137	Pcyt2	68671	phosphate cytidylyltransferase 2, ethanolamine	chr11:120610086-120617890	-	-0.791115	0.156881	-5.04276	4.58853e-07	8.81151e-06	Yes	OK	557.271	718.318	396.223	761.083	675.553	395.15	397.297
ENSMUSG00000029420	Rimbp2	231760	RIMS binding protein 2	chr5:128757787-128953486	-	-1.39838	0.277438	-5.04035	4.6469e-07	8.91126e-06	Yes	OK	116.072	179.738	52.4055	199.946	159.53	41.1615	63.6496
ENSMUSG00000029484	Anxa3	11745	annexin A3	chr5:96793384-96845968	+	0.649509	0.128997	5.03508	4.77657e-07	9.14729e-06	Yes	OK	1465.92	1147.19	1784.66	1257.72	1036.65	1871.82	1697.49
ENSMUSG00000044857	Lemd2	224640	LEM domain containing 2	chr17:27189599-27204438	-	0.73935	0.146854	5.03459	4.78883e-07	9.15078e-06	Yes	OK	1052.52	786.446	1318.6	844.931	727.961	1457.63	1179.57
ENSMUSG00000029581	Fscn1	14086	fascin actin-bundling protein 1	chr5:142960354-142973189	+	-0.52457	0.104196	-5.03448	4.79157e-07	9.15078e-06	Yes	OK	3806.24	4514.7	3097.78	4701.94	4327.45	3255.36	2940.2
ENSMUSG00000024413	Npc1	18145	Niemann-Pick type C1	chr18:12189693-12236386	-	0.647742	0.128719	5.03221	4.84863e-07	9.24702e-06	Yes	OK	2038.03	1549.75	2526.31	1354.47	1745.03	2679.1	2373.51
ENSMUSG00000032589	Bsn	12217	bassoon	chr9:108096021-108190383	-	-0.608634	0.120982	-5.03076	4.88541e-07	9.3044e-06	Yes	OK	3677.51	4474.15	2880.86	4740.64	4207.66	2561.27	3200.45
ENSMUSG00000010110	Stx5a	56389	syntaxin 5A	chr19:8741423-8755642	+	0.672307	0.133706	5.02825	4.94969e-07	9.4139e-06	Yes	OK	990.843	759.668	1222.02	780.432	738.904	1171.56	1272.48
ENSMUSG00000041959	S100a10	20194	S100 calcium binding protein A10 (calpactin)	chr3:93555116-93564645	+	-0.495191	0.0985775	-5.02337	5.07732e-07	9.63987e-06	Yes	OK	5436.34	6376.25	4496.44	6307.96	6444.53	4262.78	4730.09
ENSMUSG00000030772	Dkk3	50781	dickkopf WNT signaling pathway inhibitor 3	chr7:112116018-112159057	-	-1.32186	0.263153	-5.02318	5.08239e-07	9.63987e-06	Yes	OK	180.332	275.623	85.0416	361.192	190.053	76.1487	93.9345
ENSMUSG00000024664	Fads3	60527	fatty acid desaturase 3	chr19:10041547-10059671	+	0.477591	0.0951553	5.01907	5.19217e-07	9.83467e-06	Yes	OK	5376.2	4471.29	6281.11	4385.9	4556.67	6149.01	6413.21
ENSMUSG00000036564	Ndrg4	234593	N-myc downstream regulated gene 4	chr8:95703036-95715119	+	-0.616292	0.122826	-5.01762	5.23153e-07	9.89572e-06	Yes	OK	20299.6	24705	15894.1	24683.6	24726.5	14081.9	17706.4
ENSMUSG00000045095	Magi1	14924	membrane associated guanylate kinase, WW and PDZ domain containing 1	chr6:93675452-94283917	-	-0.674883	0.134529	-5.01665	5.25799e-07	9.93223e-06	Yes	OK	1063.43	1319.33	807.53	1348.02	1290.63	739.877	875.182
ENSMUSG00000045095	4930511A08Rik	78178	RIKEN cDNA 4930511A08 gene	chr6:94132922-94237442	-	-0.674883	0.134529	-5.01665	5.25799e-07	9.93223e-06	Yes	OK	1063.43	1319.33	807.53	1348.02	1290.63	739.877	875.182
ENSMUSG00000004558	Ndrg2	29811	N-myc downstream regulated gene 2	chr14:51905270-51913488	-	-0.989343	0.197574	-5.00744	5.51576e-07	1.0405e-05	Yes	OK	394.799	535.011	254.588	515.988	554.034	208.38	300.796
ENSMUSG00000028634	Hivep3	16656	human immunodeficiency virus type I enhancer binding protein 3	chr4:119814677-120135411	+	-0.839808	0.167837	-5.00372	5.6233e-07	1.05935e-05	Yes	OK	610.073	802.051	418.095	915.879	688.223	443	393.19
ENSMUSG00000021557	A230056J06Rik	319469	RIKEN cDNA A230056J06 gene	chr13:59580175-59585223	-	-0.597555	0.119438	-5.00304	5.6432e-07	1.06166e-05	Yes	OK	3831.62	4636.22	3027.02	4605.2	4667.25	2664.69	3389.34
ENSMUSG00000021557	Agtpbp1	67269	ATP/GTP binding protein 1	chr13:59493403-59557347	-	-0.597555	0.119438	-5.00304	5.6432e-07	1.06166e-05	Yes	OK	3831.62	4636.22	3027.02	4605.2	4667.25	2664.69	3389.34
ENSMUSG00000037905	Bri3bp	76809	Bri3 binding protein	chr5:125441567-125460885	+	0.661935	0.132374	5.00047	5.71899e-07	1.07446e-05	Yes	OK	955.097	734.617	1175.58	748.183	721.05	1182.88	1168.28
ENSMUSG00000042428	Mgat3	17309	mannoside acetylglucosaminyltransferase 3	chr15:80173720-80215519	+	-0.784286	0.156931	-4.99764	5.80371e-07	1.0889e-05	Yes	OK	981.469	1262.6	700.34	1380.27	1144.93	599.414	801.266
ENSMUSG00000028849	Map7d1	245877	MAP7 domain containing 1	chr4:126232167-126256319	-	-0.521818	0.104446	-4.99607	5.85097e-07	1.09629e-05	Yes	OK	5387.09	6389.99	4384.19	6914.24	5865.73	4403.76	4364.62
ENSMUSG00000031652	N4bp1	80750	NEDD4 binding protein 1	chr8:86841138-86885258	-	0.571552	0.114434	4.99462	5.89532e-07	1.10311e-05	Yes	OK	1530.97	1224.71	1837.24	1231.92	1217.49	1846.61	1827.87
ENSMUSG00000032898	Fbxo21	231670	F-box protein 21	chr5:117976769-118010191	+	-0.702156	0.140619	-4.99332	5.93515e-07	1.10907e-05	Yes	OK	746.459	931.748	561.171	928.779	934.716	545.389	576.953
ENSMUSG00000027540	Ptpn1	19246	protein tyrosine phosphatase, non-receptor type 1	chr2:167932326-167979385	+	-0.633572	0.126958	-4.99039	6.0257e-07	1.12447e-05	Yes	OK	1113.45	1356.88	870.011	1296.42	1417.34	837.636	902.387
ENSMUSG00000020155	Kcnmb1	16533	potassium large conductance calcium-activated channel, subfamily M, beta member 1	chr11:33963012-33973638	+	-1.55747	0.312415	-4.98524	6.18842e-07	1.15329e-05	Yes	OK	64.9471	106.771	23.1229	122.547	90.9952	20.5807	25.6652
ENSMUSG00000102697	Pcdhac2	353237	protocadherin alpha subfamily C, 2	chr18:37143968-37187657	+	-0.75177	0.150895	-4.98206	6.29098e-07	1.17083e-05	Yes	OK	611.287	773.951	448.623	767.533	780.37	431.681	465.566
ENSMUSG00000022361	Zhx1	22770	zinc fingers and homeoboxes 1	chr15:58047002-58076508	-	-0.637598	0.128023	-4.98032	6.34804e-07	1.17987e-05	Yes	OK	1440.17	1762.2	1118.14	1735.01	1789.38	1008.97	1227.31
ENSMUSG00000045664	Cdc42ep2	104252	CDC42 effector protein (Rho GTPase binding) 2	chr19:5917555-5924816	-	-1.10935	0.22286	-4.97778	6.43171e-07	1.19382e-05	Yes	OK	210.704	293.71	127.698	257.994	329.426	120.397	134.999
ENSMUSG00000054387	Mdm4	17248	transformed mouse 3T3 cell double minute 4	chr1:132986104-133025416	-	0.60565	0.12169	4.977	6.45768e-07	1.19704e-05	Yes	OK	1448.83	1132.74	1764.92	1090.03	1175.45	1678.36	1851.48
ENSMUSG00000032875	Arhgef17	207212	Rho guanine nucleotide exchange factor (GEF) 17	chr7:100869745-100932161	-	-0.525877	0.105799	-4.97055	6.67644e-07	1.23594e-05	Yes	OK	2576.56	3060.67	2092.46	3199.13	2922.21	2154.29	2030.63
ENSMUSG00000023224	Serping1	12258	serine (or cysteine) peptidase inhibitor, clade G, member 1	chr2:84765359-84775429	-	-1.17684	0.236802	-4.96972	6.70502e-07	1.23958e-05	Yes	OK	190.34	277.639	103.04	328.943	226.336	103.933	102.147
ENSMUSG00000053414	Hunk	26559	hormonally upregulated Neu-associated kinase	chr16:90386396-90499553	+	-0.972176	0.195713	-4.96735	6.78739e-07	1.25314e-05	Yes	OK	304.625	410.386	198.864	393.441	427.332	182.654	215.074
ENSMUSG00000011257	Pabpc4	230721	poly(A) binding protein, cytoplasmic 4	chr4:123282910-123298835	+	0.932637	0.18793	4.96268	6.9526e-07	1.28194e-05	Yes	OK	485.647	319.797	651.498	309.593	330.002	750.168	552.828
ENSMUSG00000009569	Mkl2	239719	MKL/myocardin-like 2	chr16:13265078-13332922	+	-0.616051	0.124188	-4.96063	7.0264e-07	1.29383e-05	Yes	OK	1243.65	1516.34	970.968	1547.97	1484.72	915.843	1026.09
ENSMUSG00000024817	Uhrf2	109113	ubiquitin-like, containing PHD and RING finger domains 2	chr19:30030512-30093724	+	0.61489	0.124034	4.95745	7.14258e-07	1.31348e-05	Yes	OK	1381.93	1070.6	1693.26	999.728	1141.47	1634.62	1751.9
ENSMUSG00000028494	Plin2	11520	perilipin 2	chr4:86656564-86670059	-	0.578423	0.116696	4.95665	7.17172e-07	1.31709e-05	Yes	OK	2052.6	1623.35	2481.85	1535.07	1711.63	2631.76	2331.94
ENSMUSG00000039474	Wfs1	22393	Wolfram syndrome 1 homolog (human)	chr5:36966103-36988982	-	0.581332	0.117292	4.95627	7.18608e-07	1.31799e-05	Yes	OK	1618.58	1294.16	1942.99	1335.12	1253.2	1857.41	2028.57
ENSMUSG00000059974	Ntm	235106	neurotrimin	chr9:28995963-29963129	-	-0.864095	0.174438	-4.95359	7.28584e-07	1.33452e-05	Yes	OK	401.523	526.832	276.213	535.338	518.327	264.977	287.45
ENSMUSG00000028551	Cdkn2c	12580	cyclin-dependent kinase inhibitor 2C (p18, inhibits CDK4)	chr4:109660875-109665372	-	-0.81578	0.164722	-4.95245	7.32834e-07	1.33859e-05	Yes	OK	471.476	608.668	334.283	606.286	611.05	321.574	346.993
ENSMUSG00000034891	Sncb	104069	synuclein, beta	chr13:54758859-54766440	-	-1.0874	0.219577	-4.95226	7.33579e-07	1.33859e-05	Yes	OK	294.955	419.539	170.371	515.988	323.09	179.052	161.691
ENSMUSG00000027357	Crls1	66586	cardiolipin synthase 1	chr2:132846665-132866768	+	0.726312	0.146664	4.95222	7.337e-07	1.33859e-05	Yes	OK	699.067	518.31	879.824	515.988	520.631	888.573	871.076
ENSMUSG00000020431	Adcy1	432530	adenylate cyclase 1	chr11:7063488-7178505	+	-0.755301	0.152594	-4.94974	7.43114e-07	1.35399e-05	Yes	OK	749.122	949.716	548.528	941.679	957.753	488.792	608.264
ENSMUSG00000010066	Cacna2d2	56808	calcium channel, voltage-dependent, alpha 2/delta subunit 2	chr9:107399879-107529343	+	-1.0314	0.208428	-4.94846	7.48019e-07	1.36114e-05	Yes	OK	263.294	366.501	160.088	412.791	320.211	164.131	156.044
ENSMUSG00000021730	Hcn1	15165	hyperpolarization-activated, cyclic nucleotide-gated K+ 1	chr13:117602319-117981028	+	-0.597649	0.120887	-4.94385	7.65931e-07	1.39191e-05	Yes	OK	3405.01	4106.58	2703.43	3689.32	4523.84	2493.36	2913.51
ENSMUSG00000032733	Snx33	235406	sorting nexin 33	chr9:56917199-56928371	-	0.836108	0.169212	4.94117	7.7655e-07	1.40936e-05	Yes	OK	477.179	337.131	617.227	348.292	325.97	634.916	599.538
ENSMUSG00000006782	Cnp	12799	2',3'-cyclic nucleotide 3' phosphodiesterase	chr11:100574938-100581739	+	-0.688416	0.13947	-4.93595	7.97624e-07	1.44572e-05	Yes	OK	1554.3	1918.22	1190.38	1631.81	2204.62	1109.82	1270.94
ENSMUSG00000030505	Prmt3	71974	protein arginine N-methyltransferase 3	chr7:49778357-49858265	+	0.648504	0.131412	4.93491	8.01894e-07	1.45156e-05	Yes	OK	1024.69	782.073	1267.31	741.733	822.412	1276.52	1258.11
ENSMUSG00000039126	Prune2	353211	prune homolog 2	chr19:16956117-17223932	+	-0.725261	0.147089	-4.93075	8.19139e-07	1.48085e-05	Yes	OK	33740.3	42429.7	25051	42891.5	41967.8	21552.7	28549.4
ENSMUSG00000036251	Trpm8	171382	transient receptor potential cation channel, subfamily M, member 8	chr1:88306711-88388851	+	-1.03529	0.210102	-4.92757	8.32602e-07	1.50323e-05	Yes	OK	261.046	357.404	164.687	328.943	385.866	147.152	182.223
ENSMUSG00000033207	Mamdc2	71738	MAM domain containing 2	chr19:23302608-23448322	-	1.268	0.257498	4.9243	8.46629e-07	1.52657e-05	Yes	OK	147.58	73.4275	221.733	64.4985	82.3564	205.293	238.173
ENSMUSG00000028246	Faxc	76132	failed axon connections homolog	chr4:21931325-22001461	+	-0.565288	0.114803	-4.92398	8.47998e-07	1.52706e-05	Yes	OK	2788.91	3346.15	2231.67	3405.52	3286.77	2026.69	2436.65
ENSMUSG00000045103	Dmd	13405	dystrophin, muscular dystrophy	chrX:82948869-85205050	+	-0.67052	0.136217	-4.92243	8.54772e-07	1.53586e-05	Yes	OK	1910.34	2345.54	1475.14	1954.31	2736.77	1443.22	1507.06
ENSMUSG00000031451	Gas6	14456	growth arrest specific 6	chr8:13465373-13494535	-	-0.628927	0.12777	-4.92235	8.55101e-07	1.53586e-05	Yes	OK	1091.78	1332.57	850.982	1315.77	1349.38	806.25	895.714
ENSMUSG00000040133	Gpr176	381413	G protein-coupled receptor 176	chr2:118277097-118373419	-	0.996824	0.202557	4.9212	8.6013e-07	1.5429e-05	Yes	OK	337.198	208.995	465.402	187.046	230.943	512.975	417.829
ENSMUSG00000056004	9330182L06Rik	231014	RIKEN cDNA 9330182L06 gene	chr5:9266192-9480717	+	-0.727663	0.147937	-4.91872	8.71109e-07	1.56058e-05	Yes	OK	864.533	1091.39	637.681	1135.17	1047.6	569.057	706.305
ENSMUSG00000094338	Hist1h2bl	319185	histone cluster 1, H2bl	chr13:21715712-21716143	-	-1.29581	0.263732	-4.91334	8.95374e-07	1.60198e-05	Yes	OK	113.738	169.66	57.8159	167.696	171.624	58.6551	56.9767
ENSMUSG00000042918	Mamstr	74490	MEF2 activating motif and SAP domain containing transcriptional regulator	chr7:45639976-45645768	+	-1.50736	0.306991	-4.91012	9.10188e-07	1.62639e-05	Yes	OK	78.1713	127.561	28.782	161.246	93.8748	31.3856	26.1785
ENSMUSG00000026718	Stam	20844	signal transducing adaptor molecule (SH3 domain and ITAM motif) 1	chr2:14074111-14148330	+	0.552236	0.112543	4.9069	9.25257e-07	1.65119e-05	Yes	OK	2575.75	2062.07	3089.43	1941.41	2182.73	2920.41	3258.45
ENSMUSG00000032271	Nnmt	18113	nicotinamide N-methyltransferase	chr9:48591876-48605123	-	1.44765	0.295158	4.90464	9.35967e-07	1.66816e-05	Yes	OK	92.1941	38.9308	145.457	38.6991	39.1625	163.102	127.813
ENSMUSG00000026825	Dnm1	13429	dynamin 1	chr2:32308470-32353329	-	-0.539088	0.109923	-4.90422	9.37981e-07	1.66951e-05	Yes	OK	3812.31	4541.71	3082.92	4727.74	4355.67	2843.23	3322.61
ENSMUSG00000041729	Coro2b	235431	coronin, actin binding protein, 2B	chr9:62419491-62537044	-	-0.539651	0.110043	-4.90398	9.39129e-07	1.66951e-05	Yes	OK	2630.85	3143.88	2117.81	3392.62	2895.14	2105.92	2129.7
ENSMUSG00000028804	Csmd2	329942	CUB and Sushi multiple domains 2	chr4:127988043-128567656	+	-1.1393	0.232342	-4.90353	9.41288e-07	1.67121e-05	Yes	OK	220.863	311.735	129.991	277.344	346.127	106.505	153.478
ENSMUSG00000015243	Abca1	11303	ATP-binding cassette, sub-family A (ABC1), member 1	chr4:53030788-53159895	-	1.16091	0.236886	4.9007	9.5494e-07	1.69328e-05	Yes	OK	13225.8	7496.99	18954.6	6082.21	8911.77	18960	18949.1
ENSMUSG00000026558	Uck2	80914	uridine-cytidine kinase 2	chr1:167226083-167285127	-	-0.530401	0.108286	-4.89817	9.67324e-07	1.71305e-05	Yes	OK	2359.47	2787.7	1931.23	2618.64	2956.77	1896	1966.46
ENSMUSG00000007888	Crlf1	12931	cytokine receptor-like factor 1	chr8:70493130-70504081	+	0.61488	0.125628	4.89445	9.85824e-07	1.74359e-05	Yes	OK	8390.82	6570.49	10211.1	6553.05	6587.94	11736.2	8686.12
ENSMUSG00000020032	Nuak1	77976	NUAK family, SNF1-like kinase, 1	chr10:84371318-84440471	-	-0.575625	0.117656	-4.89246	9.95843e-07	1.75907e-05	Yes	OK	1592.9	1918.84	1266.95	1960.76	1876.92	1190.08	1343.83
ENSMUSG00000024327	Slc39a7	14977	solute carrier family 39 (zinc transporter), member 7	chr17:34028265-34031690	-	0.528058	0.107957	4.89138	1.00134e-06	1.76653e-05	Yes	OK	2765.12	2262.36	3267.88	2347.75	2176.97	3424.12	3111.64
ENSMUSG00000095139	Pou3f2	18992	POU domain, class 3, transcription factor 2	chr4:22482094-22488366	-	-1.16737	0.238836	-4.88773	1.02005e-06	1.79726e-05	Yes	OK	198.561	284.034	113.087	270.894	297.174	135.833	90.3414
ENSMUSG00000074886	Grk6	26385	G protein-coupled receptor kinase 6	chr13:55445330-55460927	+	-0.546351	0.111929	-4.88123	1.05428e-06	1.85522e-05	Yes	OK	1711.68	2036.27	1387.1	1986.56	2085.98	1434.48	1339.72
ENSMUSG00000046179	E2f8	108961	E2F transcription factor 8	chr7:48866428-48881041	-	-1.05876	0.216968	-4.87979	1.062e-06	1.86643e-05	Yes	OK	231.11	322.676	139.544	341.842	303.509	154.355	124.733
ENSMUSG00000040945	Rcc2	108911	regulator of chromosome condensation 2	chr4:140701472-140723220	+	0.512487	0.105033	4.8793	1.06462e-06	1.86867e-05	Yes	OK	5331.83	4373.61	6290.05	4379.45	4367.77	6762.83	5817.27
ENSMUSG00000025875	Tspan17	74257	tetraspanin 17	chr13:54789404-54796775	+	-0.492055	0.100902	-4.87659	1.07936e-06	1.89215e-05	Yes	OK	2789.34	3268.35	2310.34	3237.83	3298.86	2358.55	2262.13
ENSMUSG00000026932	Nacc2	67991	nucleus accumbens associated 2, BEN and BTB (POZ) domain containing	chr2:26055535-26092396	-	-0.516442	0.106045	-4.87003	1.11583e-06	1.95362e-05	Yes	OK	3542.39	4171.54	2913.23	3902.16	4440.91	2810.3	3016.17
ENSMUSG00000069170	Adgrv1	110789	adhesion G protein-coupled receptor V1	chr13:81095067-81633144	-	1.53958	0.31682	4.85948	1.17693e-06	2.058e-05	Yes	OK	65.3844	24.1301	106.639	25.7994	22.4608	108.563	104.714
ENSMUSG00000051331	Cacna1c	12288	calcium channel, voltage-dependent, L type, alpha 1C subunit	chr6:118587239-119108495	-	-0.574459	0.118221	-4.85918	1.17873e-06	2.05856e-05	Yes	OK	2244.46	2703.79	1785.13	2799.24	2608.34	1623.82	1946.45
ENSMUSG00000000214	Th	21823	tyrosine hydroxylase	chr7:142892775-142899966	-	1.01733	0.209603	4.85362	1.2123e-06	2.11451e-05	Yes	OK	419.106	270.211	568	303.143	237.279	677.621	458.38
ENSMUSG00000021466	Ptch1	19206	patched 1	chr13:63508327-63573460	-	-0.735423	0.151578	-4.85177	1.22367e-06	2.13167e-05	Yes	OK	1049.45	1311.39	787.503	1102.93	1519.85	733.189	841.817
ENSMUSG00000050410	Tcf19	106795	transcription factor 19	chr17:35512734-35516824	-	-0.860395	0.177605	-4.84442	1.2698e-06	2.20925e-05	Yes	OK	380.184	495.447	264.922	470.839	520.055	266.006	263.838
ENSMUSG00000033762	Recql4	79456	RecQ protein-like 4	chr15:76703552-76710559	-	1.27869	0.264277	4.83845	1.30857e-06	2.27386e-05	Yes	OK	132.296	70.0867	194.505	77.3983	62.7752	185.741	203.268
ENSMUSG00000034708	Grn	14824	granulin	chr11:102430321-102436809	+	0.493742	0.102147	4.83364	1.3406e-06	2.32661e-05	Yes	OK	4377.56	3620.56	5134.55	3631.27	3609.86	5416.85	4852.26
ENSMUSG00000037579	Kcnh3	16512	potassium voltage-gated channel, subfamily H (eag-related), member 3	chr15:99224975-99242817	+	-1.66071	0.343728	-4.83145	1.35542e-06	2.3494e-05	Yes	OK	36.532	64.3275	8.73648	77.3983	51.2568	8.74681	8.72616
ENSMUSG00000027784	Ppm1l	242083	protein phosphatase 1 (formerly 2C)-like	chr3:69316917-69555396	+	-0.613838	0.127151	-4.82762	1.38176e-06	2.39207e-05	Yes	OK	2457.34	2992.95	1921.73	3063.68	2922.21	1671.67	2171.79
ENSMUSG00000026956	Uap1l1	227620	UDP-N-acteylglucosamine pyrophosphorylase 1-like 1	chr2:25361491-25365626	-	0.527412	0.109291	4.82574	1.39487e-06	2.41175e-05	Yes	OK	1848.53	1506.5	2190.57	1509.27	1503.72	2213.97	2167.17
ENSMUSG00000031310	Zmym3	56364	zinc finger, MYM-type 3	chrX:101414933-101420685	-	-0.664492	0.137816	-4.82159	1.42416e-06	2.45934e-05	Yes	OK	987.598	1218.03	757.168	1193.22	1242.83	690.998	823.338
ENSMUSG00000020108	Ddit4	74747	DNA-damage-inducible transcript 4	chr10:59949674-59951770	-	0.626652	0.130074	4.81767	1.45241e-06	2.50501e-05	Yes	OK	1209.53	948.39	1470.66	986.828	909.952	1563.11	1378.22
ENSMUSG00000047714	Ppp1r2	66849	protein phosphatase 1, regulatory (inhibitor) subunit 2	chr16:31251540-31275277	-	-0.508388	0.105542	-4.81694	1.45776e-06	2.5111e-05	Yes	OK	1996.24	2351.57	1640.91	2341.3	2361.84	1634.11	1647.7
ENSMUSG00000039840	Epg5	100502841	ectopic P-granules autophagy protein 5 homolog (C. elegans)	chr18:77938466-78035027	+	0.597451	0.12407	4.81543	1.46884e-06	2.52706e-05	Yes	OK	1289.71	1023.89	1555.53	1057.78	990.005	1490.05	1621.01
ENSMUSG00000021379	Id4	15904	inhibitor of DNA binding 4	chr13:48261426-48264036	+	-0.875947	0.181928	-4.81481	1.4734e-06	2.53177e-05	Yes	OK	439.721	573.886	305.557	515.988	631.783	337.009	274.104
ENSMUSG00000043391	2510009E07Rik	72190	RIKEN cDNA 2510009E07 gene	chr16:21649044-21694665	-	-0.617842	0.128375	-4.81277	1.48849e-06	2.55454e-05	Yes	OK	1989.37	2425.17	1553.58	2457.39	2392.94	1358.84	1748.31
ENSMUSG00000059588	Calcrl	54598	calcitonin receptor-like	chr2:84330626-84425266	-	1.12704	0.234484	4.80647	1.53618e-06	2.63312e-05	Yes	OK	186.119	109.881	262.356	116.097	103.665	266.52	258.192
ENSMUSG00000038065	Mturn	68235	maturin, neural progenitor differentiation regulator homolog (Xenopus)	chr6:54681623-54703855	+	-0.594531	0.123731	-4.80504	1.5472e-06	2.64875e-05	Yes	OK	3360.82	4060.5	2661.14	3915.06	4205.94	2325.11	2997.18
ENSMUSG00000026628	Atf3	11910	activating transcription factor 3	chr1:191170296-191183333	-	0.562823	0.117159	4.80391	1.556e-06	2.66052e-05	Yes	OK	9330.85	7464.42	11197.3	6920.69	8008.15	10060.4	12334.2
ENSMUSG00000035713	Usp35	244144	ubiquitin specific peptidase 35	chr7:97309379-97325964	-	-0.771687	0.160685	-4.80249	1.56702e-06	2.67607e-05	Yes	OK	498.66	637.578	359.742	651.435	623.72	364.279	355.206
ENSMUSG00000049932	H2afx	15270	H2A histone family, member X	chr9:44334714-44336073	+	-0.733507	0.152842	-4.79912	1.59364e-06	2.71819e-05	Yes	OK	820.165	1037.94	602.388	1083.58	992.308	674.534	530.242
ENSMUSG00000033949	Trim36	28105	tripartite motif-containing 36	chr18:46165299-46212607	-	-0.527842	0.110015	-4.79791	1.60332e-06	2.73134e-05	Yes	OK	4337.26	5144.85	3529.67	5230.83	5058.87	3213.68	3845.67
ENSMUSG00000038991	Txndc5	105245	thioredoxin domain containing 5	chr13:38500270-38528484	-	0.529101	0.110344	4.79502	1.62658e-06	2.76759e-05	Yes	OK	3235.96	2622.19	3849.73	2496.09	2748.28	4096.08	3603.39
ENSMUSG00000035311	Gnptab	432486	N-acetylglucosamine-1-phosphate transferase, alpha and beta subunits	chr10:88379411-88447329	+	-0.521832	0.10884	-4.79449	1.6309e-06	2.77033e-05	Yes	OK	1771.76	2092.99	1450.52	2051.05	2134.93	1460.2	1440.84
ENSMUSG00000001909	Trmt1	212528	tRNA methyltransferase 1	chr8:84689246-84699808	+	0.715752	0.149295	4.7942	1.63322e-06	2.77033e-05	Yes	OK	806.41	612.697	1000.12	670.785	554.61	1046.02	954.231
ENSMUSG00000004951	Hspb1	15507	heat shock protein 1	chr5:135887918-135889563	+	-0.944686	0.197052	-4.79409	1.63419e-06	2.77033e-05	Yes	OK	353.972	472.354	235.59	432.14	512.568	203.749	267.431
ENSMUSG00000027605	Acss2	60525	acyl-CoA synthetase short-chain family member 2	chr2:155518042-155562743	+	-0.682504	0.142443	-4.79143	1.656e-06	2.80389e-05	Yes	OK	874.063	1079.58	668.543	1006.18	1152.99	623.082	714.005
ENSMUSG00000029428	Stx2	13852	syntaxin 2	chr5:128984557-129008572	-	-0.534481	0.111722	-4.78403	1.71813e-06	2.90554e-05	Yes	OK	1612.12	1913.02	1311.21	1889.81	1936.24	1282.69	1339.72
ENSMUSG00000022094	Slc39a14	213053	solute carrier family 39 (zinc transporter), member 14	chr14:70303466-70351424	-	0.653824	0.136683	4.78352	1.72254e-06	2.90946e-05	Yes	OK	901.559	686.876	1116.24	657.885	715.867	1141.72	1090.77
ENSMUSG00000026113	Inpp4a	269180	inositol polyphosphate-4-phosphatase, type I	chr1:37369216-37404442	+	-0.629408	0.131602	-4.78265	1.72995e-06	2.91842e-05	Yes	OK	1927.16	2356	1498.32	2354.2	2357.81	1295.56	1701.09
ENSMUSG00000052949	Rnf157	217340	ring finger protein 157	chr11:116336344-116413032	-	-0.519569	0.108646	-4.78224	1.73353e-06	2.92091e-05	Yes	OK	3476.31	4118.14	2834.49	4276.25	3960.02	2636.39	3032.6
ENSMUSG00000039157	Fam102a	98952	family with sequence similarity 102, member A	chr2:32535358-32569750	+	-0.56833	0.118849	-4.78195	1.73599e-06	2.92151e-05	Yes	OK	1479.72	1776.76	1182.68	1786.61	1766.92	1112.9	1252.46
ENSMUSG00000027200	Sema6d	214968	sema domain, transmembrane domain (TM), and cytoplasmic domain, (semaphorin) 6D	chr2:124610295-124667789	+	-0.649133	0.13584	-4.77865	1.76472e-06	2.96627e-05	Yes	OK	1505.01	1844.9	1165.12	1741.46	1948.33	1021.83	1308.41
ENSMUSG00000037742	Eef1a1	13627	eukaryotic translation elongation factor 1 alpha 1	chr9:78478453-78481724	-	0.621937	0.130171	4.77784	1.77192e-06	2.97162e-05	Yes	OK	18777.4	14651.4	22903.4	14796	14506.8	26150.4	19656.4
ENSMUSG00000000915	Hip1r	29816	huntingtin interacting protein 1 related	chr5:123973627-124003215	+	-0.836352	0.175049	-4.77781	1.77218e-06	2.97162e-05	Yes	OK	891.192	1173.39	608.998	1451.22	895.554	621.024	596.972
ENSMUSG00000049422	Chchd10	103172	coiled-coil-helix-coiled-coil-helix domain containing 10	chr10:75935572-75937734	+	1.00535	0.210451	4.77713	1.77818e-06	2.97808e-05	Yes	OK	378.032	252.127	503.937	309.593	194.661	544.36	463.513
ENSMUSG00000068327	Tlx2	21909	T cell leukemia, homeobox 2	chr6:83068324-83070225	-	-0.769896	0.161274	-4.77385	1.80735e-06	3.02328e-05	Yes	OK	612.324	789.094	435.554	883.63	694.558	448.145	422.962
ENSMUSG00000020593	Lpin1	14245	lipin 1	chr12:16535668-16589770	-	-0.649166	0.136076	-4.7706	1.83679e-06	3.06883e-05	Yes	OK	1096.22	1354.34	838.104	1431.87	1276.81	767.661	908.547
ENSMUSG00000058454	Dhcr7	13360	7-dehydrocholesterol reductase	chr7:143823166-143848410	+	-0.693173	0.145534	-4.76297	1.90767e-06	3.18343e-05	Yes	OK	793.98	985.711	602.248	941.679	1029.74	556.194	648.302
ENSMUSG00000025812	Pard3	93742	par-3 family cell polarity regulator	chr8:127064055-127612286	+	0.694086	0.14574	4.7625	1.91209e-06	3.18697e-05	Yes	OK	775.716	583.674	967.758	580.487	586.861	1022.86	912.653
ENSMUSG00000000766	Oprm1	18390	opioid receptor, mu 1	chr10:6788569-7038209	+	-1.00383	0.210898	-4.75978	1.93801e-06	3.2263e-05	Yes	OK	343.729	478.05	209.408	586.937	369.164	200.662	218.154
ENSMUSG00000019124	Scrn1	69938	secernin 1	chr6:54508815-54566382	-	-0.566159	0.119026	-4.7566	1.96881e-06	3.27365e-05	Yes	OK	3106.47	3724.4	2488.54	3682.87	3765.93	2210.37	2766.7
ENSMUSG00000002032	Tmem25	71687	transmembrane protein 25	chr9:44793778-44799216	-	-0.8128	0.171007	-4.75303	2.00387e-06	3.32796e-05	Yes	OK	513.234	660.097	366.371	625.636	694.558	326.719	406.023
ENSMUSG00000028937	Acot7	70025	acyl-CoA thioesterase 7	chr4:152178099-152271855	+	-0.504713	0.106203	-4.75236	2.01056e-06	3.33508e-05	Yes	OK	4214.41	4977.72	3451.11	5379.18	4576.25	3410.23	3492
ENSMUSG00000069300	Hist1h2bj	319183	histone cluster 1, H2bj	chr13:22043229-22043658	+	-1.1133	0.234305	-4.75152	2.01893e-06	3.34497e-05	Yes	OK	165.374	233.873	96.8755	232.195	235.551	99.8166	93.9345
ENSMUSG00000071379	Hpcal1	53602	hippocalcin-like 1	chr12:17690813-17791926	+	-0.742976	0.15649	-4.74776	2.05682e-06	3.40369e-05	Yes	OK	721.669	922.011	521.326	1031.98	812.046	491.365	551.288
ENSMUSG00000032399	Rpl4	67891	ribosomal protein L4	chr9:64173386-64178562	+	0.580669	0.122368	4.74527	2.08224e-06	3.44165e-05	Yes	OK	9211.69	7340.05	11083.3	7830.12	6849.98	12456.5	9710.16
ENSMUSG00000037260	Hgsnat	52120	heparan-alpha-glucosaminide N-acetyltransferase	chr8:25944458-25976744	-	0.549809	0.115934	4.74241	2.11189e-06	3.48548e-05	Yes	OK	2034.19	1625.13	2443.25	1509.27	1741	2544.81	2341.69
ENSMUSG00000029167	Ppargc1a	19017	peroxisome proliferative activated receptor, gamma, coactivator 1 alpha	chr5:51454248-51553921	-	-1.19632	0.252268	-4.74223	2.11378e-06	3.48548e-05	Yes	OK	142.294	206.23	78.3589	199.946	212.514	67.9164	88.8015
ENSMUSG00000052727	Map1b	17755	microtubule-associated protein 1B	chr13:99421463-99516602	-	-0.725955	0.153098	-4.74178	2.11851e-06	3.48577e-05	Yes	OK	48519.7	61082.8	35956.5	65975.6	56190.1	34663.1	37249.9
ENSMUSG00000059456	Ptk2b	19229	PTK2 protein tyrosine kinase 2 beta	chr14:66153256-66281052	-	-0.97502	0.205625	-4.74173	2.11898e-06	3.48577e-05	Yes	OK	276.556	372.493	180.619	341.842	403.143	163.102	198.135
ENSMUSG00000023019	Gpd1	14555	glycerol-3-phosphate dehydrogenase 1 (soluble)	chr15:99717592-99725007	+	-1.12931	0.238232	-4.74038	2.13319e-06	3.50499e-05	Yes	OK	184.722	258.696	110.748	206.395	310.996	111.136	110.36
ENSMUSG00000027175	Tcp11l1	320554	t-complex 11 like 1	chr2:104679979-104712162	-	-0.54799	0.115671	-4.7375	2.16375e-06	3.551e-05	Yes	OK	3791.27	4531.8	3050.75	4779.34	4284.26	2763.99	3337.5
ENSMUSG00000038776	Ephx1	13849	epoxide hydrolase 1, microsomal	chr1:180989555-181017569	-	0.543093	0.114754	4.73265	2.21603e-06	3.63252e-05	Yes	OK	1772.52	1442.8	2102.24	1502.82	1382.78	2181.04	2023.44
ENSMUSG00000030082	Sec61a1	53421	Sec61 alpha 1 subunit (S. cerevisiae)	chr6:88503606-88518800	-	0.470868	0.0995575	4.7296	2.24958e-06	3.68316e-05	Yes	OK	4368.22	3638.77	5097.68	3540.97	3736.56	5274.33	4921.04
ENSMUSG00000025931	Paqr8	74229	progestin and adipoQ receptor family member VIII	chr1:20890621-20938756	+	0.607516	0.128561	4.72552	2.29532e-06	3.75361e-05	Yes	OK	1708.78	1324.57	2092.98	1193.22	1455.92	1945.39	2240.57
ENSMUSG00000023064	Sncg	20618	synuclein, gamma	chr14:34370273-34374669	-	-0.611903	0.129874	-4.7115	2.45899e-06	4.01654e-05	Yes	OK	6707.06	8180.49	5233.63	9565.13	6795.84	5212.07	5255.2
ENSMUSG00000024594	Prrc1	73137	proline-rich coiled-coil 1	chr18:57354732-57392719	+	0.636677	0.135162	4.71046	2.47161e-06	4.03242e-05	Yes	OK	1057.01	806.837	1307.19	741.733	871.941	1355.24	1259.13
ENSMUSG00000017707	Serinc3	26943	serine incorporator 3	chr2:163623272-163645143	-	0.459253	0.0975641	4.70719	2.51157e-06	4.0928e-05	Yes	OK	10488.5	8789.27	12187.8	8500.91	9077.63	11693.5	12682.2
ENSMUSG00000029212	Gabrb1	14400	gamma-aminobutyric acid (GABA) A receptor, subunit beta 1	chr5:71700015-72137244	+	1.18299	0.251419	4.70526	2.53537e-06	4.12675e-05	Yes	OK	207.416	107.579	307.253	83.8481	131.309	252.114	362.392
ENSMUSG00000021803	Cdhr1	170677	cadherin-related family member 1	chr14:37077848-37098311	-	-0.993011	0.211089	-4.70422	2.54835e-06	4.14301e-05	Yes	OK	373.067	508.001	238.132	490.189	525.814	183.169	293.096
ENSMUSG00000035967	Ints6l	236790	integrator complex subunit 6 like	chrX:56454838-56507843	+	0.981373	0.208779	4.70053	2.59482e-06	4.21363e-05	Yes	OK	262.563	166.435	358.692	161.246	171.624	343.698	373.685
ENSMUSG00000021215	Net1	56349	neuroepithelial cell transforming gene 1	chr13:3882017-3918220	-	-0.875458	0.186419	-4.69619	2.65064e-06	4.29923e-05	Yes	OK	358.707	467.92	249.494	419.241	516.599	241.309	257.678
ENSMUSG00000032353	Tmed3	66111	transmembrane emp24 domain containing 3	chr9:89699202-89705043	-	0.622866	0.132678	4.69459	2.67146e-06	4.32795e-05	Yes	OK	967.283	753.046	1181.52	748.183	757.909	1216.32	1146.72
ENSMUSG00000046743	Fat4	329628	FAT atypical cadherin 4	chr3:38886939-39011983	+	-0.823944	0.175587	-4.6925	2.69885e-06	4.36723e-05	Yes	OK	408.483	532.533	284.434	561.137	503.929	271.151	297.716
ENSMUSG00000022973	Synj1	104015	synaptojanin 1	chr16:90936096-91011308	-	-0.539138	0.114921	-4.69137	2.71383e-06	4.38636e-05	Yes	OK	1691.79	2005.34	1378.24	1909.16	2101.53	1324.37	1432.12
ENSMUSG00000033615	Cplx1	12889	complexin 1	chr5:108518553-108550027	-	-0.551891	0.117842	-4.68332	2.82264e-06	4.55693e-05	Yes	OK	3592.54	4292.93	2892.16	4340.75	4245.1	2567.96	3216.36
ENSMUSG00000032420	Nt5e	23959	5' nucleotidase, ecto	chr9:88327608-88372089	+	-0.75796	0.161902	-4.68161	2.8463e-06	4.58979e-05	Yes	OK	624.383	793.762	455.005	793.332	794.192	401.839	508.17
ENSMUSG00000041642	Kif21b	16565	kinesin family member 21B	chr1:136131400-136178014	+	0.967853	0.20676	4.68104	2.85428e-06	4.59731e-05	Yes	OK	348.577	222.47	474.683	212.845	232.095	548.477	400.89
ENSMUSG00000040276	Pacsin1	23969	protein kinase C and casein kinase substrate in neurons 1	chr17:27655590-27711117	+	-0.66012	0.141108	-4.67812	2.89512e-06	4.65769e-05	Yes	OK	1704.35	2120.91	1287.78	2470.29	1771.53	1221.47	1354.09
ENSMUSG00000053199	Arhgap20	244867	Rho GTPase activating protein 20	chr9:51765351-51853059	+	0.786139	0.168278	4.67166	2.98774e-06	4.80114e-05	Yes	OK	472.168	338.168	606.167	335.392	340.944	614.849	597.485
ENSMUSG00000001119	Col6a1	12833	collagen, type VI, alpha 1	chr10:76708791-76726044	-	-0.901712	0.193226	-4.66662	3.06195e-06	4.91469e-05	Yes	OK	304.193	401.288	207.099	374.092	428.484	201.177	213.021
ENSMUSG00000015501	Hivep2	15273	human immunodeficiency virus type I enhancer binding protein 2	chr10:13966378-14151378	+	-0.567947	0.121724	-4.66585	3.07344e-06	4.92654e-05	Yes	OK	1267.44	1519.34	1015.54	1496.37	1542.31	1061.97	969.117
ENSMUSG00000027423	Snx5	69178	sorting nexin 5	chr2:144250123-144270572	-	0.652659	0.139886	4.66565	3.07643e-06	4.92654e-05	Yes	OK	1290.87	970.568	1611.17	825.581	1115.55	1659.32	1563.01
ENSMUSG00000032135	Mcam	84004	melanoma cell adhesion molecule	chr9:44134657-44142726	+	-0.443807	0.0951483	-4.66437	3.09559e-06	4.95033e-05	Yes	OK	4829.45	5574.77	4084.13	5456.58	5692.96	4157.31	4010.95
ENSMUSG00000035847	Ids	15931	iduronate 2-sulfatase	chrX:70343069-70365085	-	-0.489582	0.104966	-4.66419	3.09841e-06	4.95033e-05	Yes	OK	7141.9	8367.48	5916.32	8281.61	8453.34	5423.54	6409.1
ENSMUSG00000001424	Snd1	56463	staphylococcal nuclease and tudor domain containing 1	chr6:28480347-28888832	+	0.503512	0.108034	4.66068	3.15168e-06	5.02965e-05	Yes	OK	2548.29	2082.69	3013.9	1960.76	2204.62	3073.22	2954.57
ENSMUSG00000006333	Rps9	76846	ribosomal protein S9	chr7:3704040-3706897	+	0.65432	0.140546	4.65555	3.23114e-06	5.15053e-05	Yes	OK	2974.75	2285.34	3664.17	2309.05	2261.63	4308.06	3020.28
ENSMUSG00000049313	Sorl1	20660	sortilin-related receptor, LDLR class A repeats-containing	chr9:41968488-42124289	-	-0.683419	0.146827	-4.6546	3.24616e-06	5.16855e-05	Yes	OK	850.916	1060.81	641.026	1096.48	1025.14	576.261	705.792
ENSMUSG00000018340	Anxa6	11749	annexin A6	chr11:54978952-55033471	-	-0.484942	0.104218	-4.65316	3.26888e-06	5.19875e-05	Yes	OK	5498.61	6420.31	4576.9	5985.47	6855.16	4377.01	4776.8
ENSMUSG00000025792	Slc25a10	27376	solute carrier family 25 (mitochondrial carrier, dicarboxylate transporter), member 10	chr11:120491836-120501161	+	-0.713846	0.153484	-4.65096	3.3039e-06	5.24844e-05	Yes	OK	585.782	738.59	432.975	773.983	703.197	437.855	428.095
ENSMUSG00000036053	Fmnl2	71409	formin-like 2	chr2:52857867-53134202	+	-0.483351	0.10395	-4.64984	3.32199e-06	5.27115e-05	Yes	OK	2502.72	2927.87	2077.57	2934.68	2921.06	2151.2	2003.94
ENSMUSG00000035863	Palm	18483	paralemmin	chr10:79793571-79820896	+	-0.4845	0.104224	-4.64863	3.34142e-06	5.29592e-05	Yes	OK	2304.31	2701.2	1907.41	2766.99	2635.4	1939.22	1875.61
ENSMUSG00000048148	Nwd1	319555	NACHT and WD repeat domain containing 1	chr8:72646710-72714748	+	-1.02958	0.22161	-4.6459	3.38597e-06	5.36041e-05	Yes	OK	225.437	307.244	143.63	257.994	356.494	136.862	150.398
ENSMUSG00000030872	Gga2	74105	golgi associated, gamma adaptin ear containing, ARF binding protein 2	chr7:121986721-122021198	-	-0.593313	0.127722	-4.64534	3.39518e-06	5.36887e-05	Yes	OK	1017.68	1235.19	800.167	1277.07	1193.3	807.794	792.54
ENSMUSG00000048482	Bdnf	12064	brain derived neurotrophic factor	chr2:109694408-109727043	+	-0.676468	0.145663	-4.64406	3.41634e-06	5.39618e-05	Yes	OK	801.448	994.233	608.663	993.278	995.188	555.165	662.161
ENSMUSG00000051339	2900026A02Rik	243219	RIKEN cDNA 2900026A02 gene	chr5:113086322-113163313	-	-0.573185	0.12344	-4.64341	3.42698e-06	5.40684e-05	Yes	OK	2382.85	2875	1890.71	3076.58	2673.42	1703.57	2077.85
ENSMUSG00000056812	St8sia3	20451	ST8 alpha-N-acetyl-neuraminide alpha-2,8-sialyltransferase 3	chr18:64254358-64276144	+	-0.857385	0.184719	-4.64157	3.45771e-06	5.44912e-05	Yes	OK	586.618	774.524	398.712	864.281	684.768	328.777	468.646
ENSMUSG00000022283	Pabpc1	18458	poly(A) binding protein, cytoplasmic 1	chr15:36595657-36608973	-	0.551989	0.118988	4.63902	3.50065e-06	5.50987e-05	Yes	OK	12879.7	10382.4	15377	10784.2	9980.67	17179.8	13574.3
ENSMUSG00000027775	Mfsd1	66868	major facilitator superfamily domain containing 1	chr3:67582767-67604231	+	0.484882	0.104528	4.63877	3.50495e-06	5.50987e-05	Yes	OK	2415.79	2005.4	2826.17	2012.35	1998.44	2763.99	2888.36
ENSMUSG00000029757	Dync1i1	13426	dynein cytoplasmic 1 intermediate chain 1	chr6:5725638-6028039	+	-0.684568	0.147581	-4.63858	3.50816e-06	5.50987e-05	Yes	OK	860.327	1069.1	651.553	1057.78	1080.42	579.862	723.244
ENSMUSG00000026463	Atp2b4	381290	ATPase, Ca++ transporting, plasma membrane 4	chr1:133702673-133753747	-	-1.40611	0.303167	-4.63805	3.51709e-06	5.51766e-05	Yes	OK	1182.23	1855.33	509.134	1618.91	2091.74	381.773	636.496
ENSMUSG00000034636	Zyg11b	414872	zyg-ll family member B, cell cycle regulator	chr4:108227754-108301090	-	0.548211	0.118228	4.6369	3.53675e-06	5.5377e-05	Yes	OK	4073.38	3268.99	4877.77	3018.53	3519.44	4437.21	5318.34
ENSMUSG00000023495	Pcbp4	59092	poly(rC) binding protein 4	chr9:106453837-106464011	+	-0.458861	0.09896	-4.63684	3.53784e-06	5.5377e-05	Yes	OK	3550.42	4116.47	2984.36	4024.71	4208.24	3053.67	2915.05
ENSMUSG00000039372	March4	381270	membrane-associated ring finger (C3HC4) 4	chr1:72427111-72536564	-	-0.763273	0.164704	-4.63422	3.5828e-06	5.60176e-05	Yes	OK	608.142	782.068	434.216	870.73	693.406	401.839	466.593
ENSMUSG00000039512	Uhrf1bp1	224648	UHRF1 (ICBP90) binding protein 1	chr17:27856506-27900040	+	0.650208	0.140419	4.63048	3.64821e-06	5.69761e-05	Yes	OK	945.464	719.3	1171.63	677.235	761.365	1099.01	1244.25
ENSMUSG00000061603	Akap6	238161	A kinase (PRKA) anchor protein 6	chr12:52699382-53151015	+	-0.557027	0.120332	-4.6291	3.67254e-06	5.72917e-05	Yes	OK	10946.6	13085.2	8808.05	12080.6	14089.9	7841.26	9774.83
ENSMUSG00000025648	Pfkfb4	270198	6-phosphofructo-2-kinase/fructose-2,6-biphosphatase 4	chr9:108991901-109032225	+	-0.705313	0.152415	-4.62758	3.69962e-06	5.76492e-05	Yes	OK	700.177	878.534	521.82	902.98	854.088	474.386	569.253
ENSMUSG00000105827	Hist2h2bb	319189	histone cluster 2, H2bb	chr3:96269699-96270192	+	-0.641107	0.138587	-4.62602	3.72757e-06	5.80197e-05	Yes	OK	1158.37	1413.95	902.783	1302.87	1525.03	987.361	818.205
ENSMUSG00000003410	Elavl3	15571	ELAV (embryonic lethal, abnormal vision, Drosophila)-like 3 (Hu antigen C)	chr9:22015004-22052023	-	-0.5209	0.112633	-4.62477	3.75014e-06	5.82898e-05	Yes	OK	3041.1	3607.95	2474.26	3798.96	3416.93	2290.64	2657.88
ENSMUSG00000027611	Procr	19124	protein C receptor, endothelial	chr2:155751216-155755478	+	1.02674	0.222017	4.62459	3.75332e-06	5.82898e-05	Yes	OK	375.428	242.74	508.115	290.243	195.236	605.588	410.643
ENSMUSG00000036585	Fgf1	14164	fibroblast growth factor 1	chr18:38838672-38918699	-	-1.39184	0.301132	-4.62203	3.80007e-06	5.89498e-05	Yes	OK	947.831	1481.33	414.333	1464.12	1498.54	299.45	529.216
ENSMUSG00000005973	Rcn1	19672	reticulocalbin 1	chr2:105385947-105399319	-	0.583615	0.126389	4.6176	3.88197e-06	6.01532e-05	Yes	OK	1545.98	1217.05	1874.91	1148.07	1286.03	2017.43	1732.4
ENSMUSG00000062257	Opcml	330908	opioid binding protein/cell adhesion molecule-like	chr9:27791268-28925048	+	-0.946769	0.205101	-4.61612	3.90979e-06	6.05168e-05	Yes	OK	335.192	451.505	218.879	451.49	451.52	179.567	258.192
ENSMUSG00000026828	Galnt5	241391	UDP-N-acetyl-alpha-D-galactosamine:polypeptide N-acetylgalactosaminyltransferase 5	chr2:57998154-58039171	+	-1.58271	0.342912	-4.61551	3.92133e-06	6.06277e-05	Yes	OK	42.0628	73.081	11.0445	90.298	55.8641	7.20326	14.8858
ENSMUSG00000021203	Otub2	68149	OTU domain, ubiquitin aldehyde binding 2	chr12:103388680-103406350	+	0.776866	0.168435	4.61226	3.98323e-06	6.15163e-05	Yes	OK	561.031	397.775	724.286	367.642	427.908	665.272	783.301
ENSMUSG00000028255	Clca1	23844	chloride channel accessory 1	chr3:145004536-145032776	-	-1.61685	0.351023	-4.60611	4.10279e-06	6.32923e-05	Yes	OK	22.1424	40.9465	3.33829	38.6991	43.1939	1.54355	5.13303
ENSMUSG00000000632	Sez6	20370	seizure related gene 6	chr11:77930838-77979052	+	-0.933469	0.202807	-4.60274	4.16971e-06	6.42533e-05	Yes	OK	273.02	369.266	176.774	399.891	338.64	167.733	185.816
ENSMUSG00000048355	Arxes1	76219	adipocyte-related X-chromosome expressed sequence 1	chrX:136033366-136034946	+	-1.50901	0.327938	-4.60151	4.19435e-06	6.45614e-05	Yes	OK	47.51	77.8042	17.2157	70.9484	84.6601	16.9791	17.4523
ENSMUSG00000056501	Cebpb	12608	CCAAT/enhancer binding protein (C/EBP), beta	chr2:167688914-167690432	+	1.43817	0.312751	4.59844	4.25659e-06	6.54468e-05	Yes	OK	682.687	271.481	1093.89	219.295	323.666	1341.35	846.437
ENSMUSG00000079111	Kdelr2	66913	KDEL (Lys-Asp-Glu-Leu) endoplasmic reticulum protein retention receptor 2	chr5:143403819-143421904	+	0.564278	0.122776	4.59599	4.30692e-06	6.61474e-05	Yes	OK	1956.54	1549.69	2363.39	1412.52	1686.87	2512.91	2213.88
ENSMUSG00000033326	Kdm4a	230674	lysine (K)-specific demethylase 4A	chr4:118137003-118180043	-	0.562429	0.122483	4.59191	4.39198e-06	6.73792e-05	Yes	OK	1489.32	1188.31	1790.34	1154.52	1222.1	1902.17	1678.5
ENSMUSG00000026755	Arpc5l	74192	actin related protein 2/3 complex, subunit 5-like	chr2:39008138-39015872	+	0.61377	0.133672	4.59161	4.39847e-06	6.74044e-05	Yes	OK	1136.55	901.914	1371.19	973.928	829.899	1432.93	1309.44
ENSMUSG00000061232	H2-K1	14972	histocompatibility 2, K1, K region	chr17:33996011-34000333	-	0.63973	0.139381	4.58979	4.43683e-06	6.79173e-05	Yes	OK	854.201	654.338	1054.06	625.636	683.04	1083.06	1025.07
ENSMUSG00000020097	Sgpl1	20397	sphingosine phosphate lyase 1	chr10:61098641-61147684	-	0.472839	0.103034	4.58916	4.45025e-06	6.80476e-05	Yes	OK	4045.62	3362.74	4728.5	3231.38	3494.1	4521.59	4935.41
ENSMUSG00000047592	Nxpe5	381680	neurexophilin and PC-esterase domain family, member 5	chr5:138225903-138251875	+	-1.60488	0.350041	-4.58484	4.54329e-06	6.93939e-05	Yes	OK	33.8039	60.9294	6.67841	83.8481	38.0106	4.63066	8.72616
ENSMUSG00000034813	Grip1	74053	glutamate receptor interacting protein 1	chr10:119992921-120087260	+	-0.763967	0.166682	-4.58339	4.57495e-06	6.98006e-05	Yes	OK	548.912	701.905	395.918	728.834	674.977	353.989	437.848
ENSMUSG00000023088	Abcc1	17250	ATP-binding cassette, sub-family C (CFTR/MRP), member 1	chr16:14361557-14474878	+	1.14937	0.250796	4.58288	4.58622e-06	6.98958e-05	Yes	OK	2200.45	1239.33	3161.56	1257.72	1220.95	3804.35	2518.78
ENSMUSG00000062866	Phactr2	215789	phosphatase and actin regulator 2	chr10:13207716-13324160	-	-0.611411	0.133628	-4.57547	4.75153e-06	7.23358e-05	Yes	OK	2886.89	3511.2	2262.58	3476.47	3545.93	1904.23	2620.93
ENSMUSG00000022661	Cd200	17470	CD200 antigen	chr16:45382134-45409053	-	-0.814362	0.1781	-4.5725	4.81948e-06	7.32899e-05	Yes	OK	519.422	670.693	368.151	651.435	689.951	312.313	423.988
ENSMUSG00000020427	Igfbp3	16009	insulin-like growth factor binding protein 3	chr11:7206090-7213923	-	1.13804	0.24913	4.56806	4.92249e-06	7.47744e-05	Yes	OK	11476.9	6518.48	16435.4	6759.45	6277.52	19705	13165.7
ENSMUSG00000067242	Lgi1	56839	leucine-rich repeat LGI family, member 1	chr19:38264781-38308939	+	-1.09755	0.240332	-4.56683	4.95146e-06	7.51323e-05	Yes	OK	260.468	372.202	148.734	438.59	305.813	112.68	184.789
ENSMUSG00000043463	Rab9b	319642	RAB9B, member RAS oncogene family	chrX:136858150-136868540	-	-0.958603	0.20993	-4.56629	4.96424e-06	7.52441e-05	Yes	OK	255.272	346.115	164.43	354.742	337.488	146.123	182.736
ENSMUSG00000020601	Trib2	217410	tribbles pseudokinase 2	chr12:15791726-15816785	-	-1.06385	0.233165	-4.56264	5.05141e-06	7.64817e-05	Yes	OK	261.181	364.545	157.818	354.742	374.347	198.09	117.546
ENSMUSG00000032500	Dclk3	245038	doublecortin-like kinase 3	chr9:111439080-111489611	+	-1.08982	0.238946	-4.56095	5.09219e-06	7.70152e-05	Yes	OK	217.115	309.89	124.34	361.192	258.588	101.875	146.805
ENSMUSG00000020649	Rrm2	20135	ribonucleotide reductase M2	chr12:24708253-24714146	+	-0.615906	0.13514	-4.55752	5.17605e-06	7.81595e-05	Yes	OK	1029.08	1243.6	814.555	1122.27	1364.93	821.171	807.939
ENSMUSG00000011832	Evi5l	213027	ecotropic viral integration site 5 like	chr8:4166566-4193701	+	-0.5511	0.120926	-4.55733	5.18088e-06	7.81595e-05	Yes	OK	1475.58	1772.56	1178.61	1896.26	1648.86	1139.14	1218.07
ENSMUSG00000035407	Kank4	242553	KN motif and ankyrin repeat domains 4	chr4:98754891-98817537	-	-1.04247	0.228754	-4.55717	5.18474e-06	7.81595e-05	Yes	OK	201.566	276.203	126.929	232.195	320.211	120.912	132.946
ENSMUSG00000053192	Mllt11	56772	myeloid/lymphoid or mixed-lineage leukemia; translocated to, 11	chr3:95218543-95228677	-	-0.505286	0.110968	-4.55345	5.27733e-06	7.9469e-05	Yes	OK	3687.53	4351.49	3023.56	4547.15	4155.83	2785.09	3262.04
ENSMUSG00000027217	Tspan18	241556	tetraspanin 18	chr2:93201759-93334487	-	-0.884223	0.194251	-4.55197	5.31471e-06	7.98933e-05	Yes	OK	288.091	380.9	195.281	380.541	381.258	191.401	199.162
ENSMUSG00000025993	Slc40a1	53945	solute carrier family 40 (iron-regulated transporter), member 1	chr1:45908069-45925594	-	1.12819	0.247851	4.55187	5.31701e-06	7.98933e-05	Yes	OK	197.227	107.636	286.817	90.298	124.974	333.408	240.226
ENSMUSG00000020150	Gamt	14431	guanidinoacetate methyltransferase	chr10:80258150-80260968	-	-1.0854	0.238477	-4.55138	5.32956e-06	7.99952e-05	Yes	OK	161.658	227.48	95.8349	225.745	229.216	87.9826	103.687
ENSMUSG00000039607	Rbms3	207181	RNA binding motif, single stranded interacting protein	chr9:116572746-117252483	-	-0.484951	0.106593	-4.54955	5.376e-06	8.05198e-05	Yes	OK	9902.83	11604.5	8201.14	12370.8	10838.2	7689.48	8712.81
ENSMUSG00000058793	Cds2	110911	CDP-diacylglycerol synthase (phosphatidate cytidylyltransferase) 2	chr2:132263147-132312050	+	-0.497072	0.109257	-4.54955	5.3761e-06	8.05198e-05	Yes	OK	13672.4	16064.7	11280.2	16221.4	15908	10268.8	12291.6
ENSMUSG00000004698	Hdac9	79221	histone deacetylase 9	chr12:34371496-34528889	-	-0.789607	0.173619	-4.54793	5.4175e-06	8.10199e-05	Yes	OK	823.2	1066.56	579.84	1225.47	907.648	488.792	670.887
ENSMUSG00000001228	Uhrf1	18140	ubiquitin-like, containing PHD and RING finger domains, 1	chr17:56303336-56323486	+	-0.667222	0.146713	-4.54779	5.42117e-06	8.10199e-05	Yes	OK	679.786	844.613	514.959	877.18	812.046	532.526	497.391
ENSMUSG00000024608	Rps14	20044	ribosomal protein S14	chr18:60774595-60778546	+	0.506514	0.111444	4.545	5.49356e-06	8.20136e-05	Yes	OK	2647.28	2161.07	3133.49	2031.7	2290.43	3289.32	2977.67
ENSMUSG00000024608	LOC102634709	102634709	40S ribosomal protein S14	NA	NA	0.506514	0.111444	4.545	5.49356e-06	8.20136e-05	Yes	OK	2647.28	2161.07	3133.49	2031.7	2290.43	3289.32	2977.67
ENSMUSG00000032714	Syde1	71709	synapse defective 1, Rho GTPase, homolog 1 (C. elegans)	chr10:78584502-78591964	-	0.688584	0.151521	4.54447	5.50737e-06	8.21314e-05	Yes	OK	691.54	516.064	867.016	490.189	541.94	909.154	824.878
ENSMUSG00000001555	Fkbp10	14230	FK506 binding protein 10	chr11:100415693-100424840	+	0.765841	0.168575	4.54303	5.54521e-06	8.2607e-05	Yes	OK	791.829	588.854	994.804	677.235	500.473	1105.7	883.908
ENSMUSG00000058975	Kcnc1	16502	potassium voltage gated channel, Shaw-related subfamily, member 1	chr7:46396467-46438704	+	-1.02976	0.226687	-4.54264	5.55531e-06	8.26688e-05	Yes	OK	270.489	375.543	165.434	393.441	357.646	127.601	203.268
ENSMUSG00000032503	Arpp21	74100	cyclic AMP-regulated phosphoprotein, 21	chr9:112180031-112187926	-	-1.59047	0.350467	-4.53815	5.67505e-06	8.43254e-05	Yes	OK	27.2855	48.1455	6.4254	38.6991	57.5919	7.71777	5.13303
ENSMUSG00000020015	Cdk17	237459	cyclin-dependent kinase 17	chr10:93160875-93241342	+	0.591268	0.130339	4.53639	5.72253e-06	8.48841e-05	Yes	OK	1410.73	1096.23	1725.24	967.478	1224.98	1758.62	1691.85
ENSMUSG00000028780	Sema3c	20348	sema domain, immunoglobulin domain (Ig), short basic domain, secreted, (semaphorin) 3C	chr5:17574815-17730267	+	0.554497	0.122243	4.53601	5.73291e-06	8.49474e-05	Yes	OK	2641.47	2118.39	3164.55	2057.5	2179.28	3507.99	2821.11
ENSMUSG00000028378	Ptgr1	67103	prostaglandin reductase 1	chr4:58965589-58987078	-	0.759792	0.167541	4.53497	5.76122e-06	8.52758e-05	Yes	OK	680.585	503.335	857.835	548.238	458.431	958.548	757.122
ENSMUSG00000034361	Cpne2	234577	copine II	chr8:94533027-94570529	+	-0.538967	0.118875	-4.5339	5.79055e-06	8.56187e-05	Yes	OK	1362.39	1627.03	1097.75	1689.86	1564.2	1128.85	1066.64
ENSMUSG00000020684	Rasl10b	276952	RAS-like, family 10, member B	chr11:83410071-83421038	+	-1.48217	0.326929	-4.53362	5.79825e-06	8.56414e-05	Yes	OK	70.4537	113.166	27.7415	64.4985	161.833	19.5517	35.9312
ENSMUSG00000042699	Dhx9	13211	DEAH (Asp-Glu-Ala-His) box polypeptide 9	chr1:153455757-153487660	-	-0.466056	0.102894	-4.52945	5.91361e-06	8.72525e-05	Yes	OK	2607.75	3041.44	2174.06	3141.08	2941.79	2144	2204.12
ENSMUSG00000038264	Sema7a	20361	sema domain, immunoglobulin domain (Ig), and GPI membrane anchor, (semaphorin) 7A	chr9:57940134-57962865	+	-0.796537	0.175869	-4.52915	5.92209e-06	8.72848e-05	Yes	OK	491.613	629.862	353.364	593.387	666.338	396.179	310.548
ENSMUSG00000031749	St3gal2	20444	ST3 beta-galactoside alpha-2,3-sialyltransferase 2	chr8:110919864-110972497	+	-0.498686	0.110138	-4.52784	5.95903e-06	8.77362e-05	Yes	OK	2351.17	2750.5	1951.84	2547.69	2953.31	1961.34	1942.34
ENSMUSG00000041986	Elmod1	270162	ELMO/CED-12 domain containing 1	chr9:53911459-53975301	-	-1.25618	0.277697	-4.52356	6.0807e-06	8.94327e-05	Yes	OK	120.099	180.601	59.5966	199.946	161.257	45.2776	73.9157
ENSMUSG00000090667	Gm765	330390	predicted gene 765	chr6:98238013-98342754	-	-1.50452	0.332686	-4.52235	6.1157e-06	8.98522e-05	Yes	OK	63.1662	107.058	19.2744	154.797	59.3196	21.6098	16.939
ENSMUSG00000024587	Nars	70223	asparaginyl-tRNA synthetase	chr18:64499646-64516557	-	0.484212	0.107089	4.52158	6.13805e-06	8.99925e-05	Yes	OK	10055.4	8369.06	11741.7	9107.2	7630.92	11389.4	12093.9
ENSMUSG00000015749	Anp32e	66471	acidic (leucine-rich) nuclear phosphoprotein 32 family, member E	chr3:95929256-95947387	+	-0.49442	0.109348	-4.52153	6.13941e-06	8.99925e-05	Yes	OK	2226.59	2618.38	1834.8	2683.14	2553.62	1738.56	1931.05
ENSMUSG00000056158	Car10	72605	carbonic anhydrase 10	chr11:93099289-93601751	+	-1.01414	0.2243	-4.52135	6.14469e-06	8.99925e-05	Yes	OK	244.591	339.664	149.518	374.092	305.237	124.513	174.523
ENSMUSG00000005469	Prkaca	18747	protein kinase, cAMP dependent, catalytic, alpha	chr8:83972977-83996442	+	-0.46144	0.102116	-4.51881	6.21888e-06	9.0983e-05	Yes	OK	2540.12	2948.32	2131.92	2902.43	2994.2	2098.21	2165.63
ENSMUSG00000064329	Scn1a	20265	sodium channel, voltage-gated, type I, alpha	chr2:66270781-66440837	-	-1.3296	0.294408	-4.5162	6.29604e-06	9.2015e-05	Yes	OK	139.127	212.508	65.7472	193.496	231.519	37.5598	93.9345
ENSMUSG00000037206	Islr	26968	immunoglobulin superfamily containing leucine-rich repeat	chr9:58156263-58158554	-	-1.28696	0.284987	-4.51587	6.30568e-06	9.20589e-05	Yes	OK	108.518	160.505	56.5302	109.648	211.362	56.597	56.4634
ENSMUSG00000022750	Klhl22	224023	kelch-like 22	chr16:17759620-17793382	+	0.62193	0.137748	4.51498	6.3323e-06	9.23504e-05	Yes	OK	1108.56	848.13	1369	754.633	941.627	1318.2	1419.8
ENSMUSG00000018398	Sept8	20362	septin 8	chr11:53519735-53544096	+	0.43501	0.0963545	4.51468	6.34115e-06	9.23825e-05	Yes	OK	5022.02	4249.62	5794.41	4166.61	4332.64	5641.18	5947.64
ENSMUSG00000021567	Nkd2	72293	naked cuticle 2 homolog (Drosophila)	chr13:73819327-73847631	-	-0.5091	0.112924	-4.50832	6.53419e-06	9.50951e-05	Yes	OK	1625.76	1910.49	1341.03	1831.76	1989.22	1324.37	1357.69
ENSMUSG00000034064	Poglut1	224143	protein O-glucosyltransferase 1	chr16:38525057-38550256	-	0.554511	0.123042	4.50669	6.58477e-06	9.56322e-05	Yes	OK	1199.21	962.789	1435.64	954.579	970.999	1458.66	1412.61
ENSMUSG00000031202	Rab39b	67790	RAB39B, member RAS oncogene family	chrX:75572044-75578231	-	0.621858	0.137986	4.50668	6.58488e-06	9.56322e-05	Yes	OK	1503.25	1163.38	1843.13	1102.93	1223.83	1617.13	2069.13
ENSMUSG00000060568	Fam78b	226610	family with sequence similarity 78, member B	chr1:167001416-167091302	+	-0.689614	0.153056	-4.50565	6.6171e-06	9.59998e-05	Yes	OK	717.38	901.107	533.653	980.378	821.836	497.539	569.767
ENSMUSG00000007594	Hapln4	330790	hyaluronan and proteoglycan link protein 4	chr8:70083528-70090862	+	1.20776	0.268262	4.50216	6.7267e-06	9.74881e-05	Yes	OK	127.336	65.0193	189.653	58.0487	71.9899	206.322	172.983
ENSMUSG00000026342	Slc35f5	74150	solute carrier family 35, member F5	chr1:125561015-125595684	+	0.574072	0.127527	4.50158	6.74495e-06	9.76506e-05	Yes	OK	1074.27	855.326	1293.22	851.381	859.271	1266.74	1319.7
ENSMUSG00000032802	Srxn1	76650	sulfiredoxin 1 homolog (S. cerevisiae)	chr2:152105523-152111376	+	0.524764	0.116644	4.49885	6.83231e-06	9.88123e-05	Yes	OK	26886.9	21899.9	31874	20781.4	23018.3	30983.8	32764.1
ENSMUSG00000036580	Spg20	229285	spastic paraplegia 20, spartin (Troyer syndrome) homolog (human)	chr3:55112165-55137332	+	0.539591	0.119959	4.49812	6.85577e-06	9.90484e-05	Yes	OK	1290.56	1044.8	1536.32	1044.88	1044.72	1523.49	1549.15
ENSMUSG00000029166	Mapre3	100732	microtubule-associated protein, RP/EB family, member 3	chr5:30861806-30866106	+	-0.580024	0.128968	-4.49744	6.87774e-06	9.92626e-05	Yes	OK	1429.4	1737.19	1121.61	1934.96	1539.43	1122.68	1120.54
ENSMUSG00000038172	Ttc39b	69863	tetratricopeptide repeat domain 39B	chr4:83220300-83324189	-	0.59352	0.131977	4.49713	6.88775e-06	9.93037e-05	Yes	OK	1575.14	1231.05	1919.24	1135.17	1326.92	1740.62	2097.87
ENSMUSG00000061601	Pclo	26875	piccolo (presynaptic cytomatrix protein)	chr5:14514917-14796042	+	-0.63413	0.141018	-4.49681	6.89808e-06	9.93495e-05	Yes	OK	2180.09	2676.43	1683.75	2799.24	2553.62	1401.03	1966.46
ENSMUSG00000034422	Parp14	547253	poly (ADP-ribose) polymerase family, member 14	chr16:35832877-35871382	-	-0.841727	0.187214	-4.49606	6.92235e-06	9.95958e-05	Yes	OK	349.892	454.155	245.629	425.69	482.62	228.446	262.811
ENSMUSG00000038860	Garnl3	99326	GTPase activating RANGAP domain-like 3	chr2:32986365-33087204	-	-0.602859	0.134098	-4.49566	6.93547e-06	9.96812e-05	Yes	OK	1022.56	1237.32	807.8	1193.22	1281.42	751.197	864.403
ENSMUSG00000034602	Mon2	67074	MON2 homolog, regulator of endosome to Golgi trafficking	chr10:122992060-123076505	-	0.500564	0.111412	4.4929	7.02587e-06	0.000100876	Yes	OK	2530.55	2067.94	2993.15	1922.06	2213.83	2890.05	3096.25
ENSMUSG00000040354	Mars	216443	methionine-tRNA synthetase	chr10:127296220-127311786	-	0.589578	0.131232	4.49264	7.0346e-06	0.000100897	Yes	OK	1314.39	1041.4	1587.38	1051.33	1031.47	1728.27	1446.49
ENSMUSG00000055538	Zcchc24	71918	zinc finger, CCHC domain containing 24	chr14:25711639-25768856	-	-0.564085	0.125665	-4.48879	7.16273e-06	0.000102629	Yes	OK	1887.08	2251.31	1522.86	2044.6	2458.02	1642.34	1403.37
ENSMUSG00000021143	Pacs2	217893	phosphofurin acidic cluster sorting protein 2	chr12:113014507-113074401	+	-0.4457	0.0993024	-4.48831	7.17901e-06	0.000102756	Yes	OK	4222.64	4885.35	3559.93	4934.14	4836.57	3405.08	3714.78
ENSMUSG00000018677	Slc25a39	68066	solute carrier family 25, member 39	chr11:102402975-102407517	-	0.594281	0.132645	4.48024	7.45599e-06	0.000106611	Yes	OK	2750.27	2189.22	3311.33	2412.25	1966.19	3700.93	2921.72
ENSMUSG00000039114	Nrn1	68404	neuritin 1	chr13:36725621-36734477	-	-0.875203	0.195405	-4.47893	7.50197e-06	0.000107158	Yes	OK	435.398	582.979	287.817	696.584	469.374	311.284	264.351
ENSMUSG00000046157	Tmem229b	268567	transmembrane protein 229B	chr12:78961794-78983478	-	-0.862336	0.192558	-4.47832	7.52313e-06	0.00010735	Yes	OK	334.814	435.036	234.593	380.541	489.531	228.446	240.739
ENSMUSG00000020099	Unc5b	107449	unc-5 netrin receptor B	chr10:60762594-60831581	-	0.604546	0.135095	4.47498	7.64186e-06	0.000108932	Yes	OK	1048.25	818.815	1277.68	793.332	844.297	1361.93	1193.43
ENSMUSG00000042671	Rgs8	67792	regulator of G-protein signaling 8	chr1:153653036-153697665	+	-1.00782	0.225266	-4.4739	7.68042e-06	0.000109275	Yes	OK	223.49	304.134	142.847	264.444	343.824	125.542	160.151
ENSMUSG00000031532	Saraf	67887	store-operated calcium entry-associated regulatory factor	chr8:34154562-34170847	+	0.422924	0.094532	4.47387	7.68169e-06	0.000109275	Yes	OK	5024.12	4275.82	5772.42	4231.1	4320.54	5705.49	5839.34
ENSMUSG00000023328	Ache	11423	acetylcholinesterase	chr5:137288253-137294466	+	-1.11133	0.248658	-4.46931	7.84731e-06	0.000111517	Yes	OK	262.782	369.385	156.179	283.794	454.976	114.223	198.135
ENSMUSG00000037086	Prr32	68800	proline rich 32	chrX:45090903-45092790	+	1.35534	0.303337	4.4681	7.89163e-06	0.000112032	Yes	OK	80.4944	32.7689	128.22	25.7994	39.7384	127.601	128.839
ENSMUSG00000022449	Adamts20	223838	a disintegrin-like and metallopeptidase (reprolysin type) with thrombospondin type 1 motif, 20	chr15:94268320-94404350	-	-1.15919	0.259487	-4.46724	7.92336e-06	0.000112368	Yes	OK	135.746	194.137	77.3554	167.696	220.577	87.4681	67.2427
ENSMUSG00000027601	Mtfr1	67472	mitochondrial fission regulator 1	chr3:19188220-19220817	+	0.593427	0.132877	4.46599	7.97008e-06	0.000112915	Yes	OK	933.762	735.884	1131.64	728.834	742.935	1140.17	1123.11
ENSMUSG00000055065	Ddx17	67040	DEAD (Asp-Glu-Ala-Asp) box polypeptide 17	chr15:79527695-79546741	-	0.428586	0.0960074	4.46409	8.04098e-06	0.000113803	Yes	OK	4348.47	3691.92	5005.03	3657.07	3726.77	5051.54	4958.51
ENSMUSG00000046062	Ppp1r15b	108954	protein phosphatase 1, regulatory (inhibitor) subunit 15b	chr1:133131165-133139800	+	0.464841	0.104188	4.46156	8.13644e-06	0.000115037	Yes	OK	2784.99	2318.52	3251.46	2218.75	2418.28	3213.68	3289.25
ENSMUSG00000075316	Scn9a	20274	sodium channel, voltage-gated, type IX, alpha	chr2:66480080-66634962	-	-1.04739	0.234789	-4.46101	8.1576e-06	0.000115219	Yes	OK	4465.28	6223.11	2707.45	6153.16	6293.07	2202.14	3212.77
ENSMUSG00000002319	Ipo4	75751	importin 4	chr14:55625628-55635678	-	0.489058	0.109663	4.45965	8.20925e-06	0.00011583	Yes	OK	1969.86	1634.23	2305.49	1657.61	1610.85	2378.1	2232.87
ENSMUSG00000022054	Nefm	18040	neurofilament, medium polypeptide	chr14:68119544-68125004	-	-1.46276	0.328252	-4.4562	8.34257e-06	0.000117592	Yes	OK	5577.61	9124.92	2030.29	11725.8	6524.01	1671.67	2388.91
ENSMUSG00000036611	Eepd1	67484	endonuclease/exonuclease/phosphatase family domain containing 1	chr9:25481596-25604110	+	-0.725904	0.162987	-4.45376	8.43805e-06	0.000118817	Yes	OK	566.055	714.863	417.247	728.834	700.893	376.627	457.867
ENSMUSG00000040260	Daam2	76441	dishevelled associated activator of morphogenesis 2	chr17:49456021-49564337	-	-0.825032	0.185331	-4.45166	8.52086e-06	0.000119825	Yes	OK	352.052	454.098	250.006	419.241	488.955	240.28	259.731
ENSMUSG00000040423	Rc3h1	381305	RING CCCH (C3H) domains 1	chr1:160906410-160974976	+	-0.476995	0.107154	-4.45151	8.52687e-06	0.000119825	Yes	OK	4303.5	5024.09	3582.9	4992.19	5055.99	3297.55	3868.25
ENSMUSG00000026626	Ppp2r5a	226849	protein phosphatase 2, regulatory subunit B', alpha	chr1:191351980-191397041	-	0.76664	0.172311	4.44917	8.62018e-06	0.000121014	Yes	OK	749.673	527.412	971.935	438.59	616.233	1083.06	860.81
ENSMUSG00000032269	Htr3a	15561	5-hydroxytryptamine (serotonin) receptor 3A	chr9:48899212-48911099	-	-1.41145	0.317284	-4.44855	8.64532e-06	0.000121244	Yes	OK	59.6261	94.3327	24.9195	83.8481	104.817	20.5807	29.2583
ENSMUSG00000090394	4930523C07Rik	67647	RIKEN cDNA 4930523C07 gene	chr1:160044379-160078586	+	-1.09497	0.246425	-4.44341	8.85452e-06	0.000124053	Yes	OK	142.413	202.601	82.2245	212.845	192.357	81.2939	83.1551
ENSMUSG00000050558	Prokr2	246313	prokineticin receptor 2	chr2:132370328-132385447	-	-1.291	0.290588	-4.44272	8.88278e-06	0.00012425	Yes	OK	122.556	185.267	59.8448	174.146	196.388	38.0744	81.6152
ENSMUSG00000025986	Slc39a10	227059	solute carrier family 39 (zinc transporter), member 10	chr1:46807543-46853509	-	-0.646377	0.145494	-4.44263	8.88649e-06	0.00012425	Yes	OK	866.03	1054.99	677.065	928.779	1181.21	667.33	686.8
ENSMUSG00000053046	Brsk2	75770	BR serine/threonine kinase 2	chr7:141949750-142004243	+	-0.575016	0.129568	-4.43794	9.08227e-06	0.000126859	Yes	OK	1251.67	1515.94	987.412	1631.81	1400.06	931.793	1043.03
ENSMUSG00000061615	Hist1h2ab	319172	histone cluster 1, H2ab	chr13:23751087-23751592	+	-1.04703	0.235978	-4.43698	9.12296e-06	0.0001273	Yes	OK	192.773	264.512	121.034	212.845	316.179	128.115	113.953
ENSMUSG00000030421	Uri1	19777	URI1, prefoldin-like chaperone	chr7:37959991-38019552	-	0.579405	0.130631	4.43542	9.18936e-06	0.000128097	Yes	OK	1344.21	1086.83	1601.59	1206.12	967.544	1596.04	1607.15
ENSMUSG00000047986	Palm3	74337	paralemmin 3	chr8:84021473-84030295	+	-1.28329	0.289355	-4.43501	9.2069e-06	0.000128213	Yes	OK	133.317	204.73	61.9041	257.994	151.467	43.2195	80.5886
ENSMUSG00000056917	Sipa1	20469	signal-induced proliferation associated gene 1	chr19:5651184-5663707	-	-0.827476	0.186621	-4.43398	9.25078e-06	0.000128695	Yes	OK	420.233	540.311	300.154	464.39	616.233	325.69	274.617
ENSMUSG00000020919	Stat5b	20851	signal transducer and activator of transcription 5B	chr11:100780730-100822570	-	-0.638145	0.144039	-4.43036	9.40748e-06	0.000130744	Yes	OK	1056.51	1291.4	821.63	1219.02	1363.78	726.5	916.76
ENSMUSG00000036667	Tcaf1	77574	TRPM8 channel-associated factor 1	chr6:42672546-42693059	-	-0.500596	0.113086	-4.42668	9.56927e-06	0.00013286	Yes	OK	3686.36	4343.02	3029.69	4502	4184.05	2755.25	3304.13
ENSMUSG00000070327	Rnf213	672511	ring finger protein 213	NA	NA	0.630444	0.142473	4.42501	9.64368e-06	0.000133759	Yes	OK	842.457	663.78	1021.13	715.934	611.626	1016.69	1025.58
ENSMUSG00000021482	Aaed1	66129	AhpC/TSA antioxidant enzyme domain containing 1	chr13:64291835-64312710	-	0.625045	0.141275	4.42432	9.67472e-06	0.000134056	Yes	OK	839.516	644.03	1035	599.837	688.223	1024.41	1045.6
ENSMUSG00000097184	4632428C04Rik	100043102	RIKEN cDNA 4632428C04 gene	chr16:30008666-30021430	+	-1.36004	0.307713	-4.41983	9.87803e-06	0.000136736	Yes	OK	67.6474	106.771	28.5236	122.547	90.9952	29.8421	27.2051
ENSMUSG00000017167	Cntnap1	53321	contactin associated protein-like 1	chr11:101176116-101190720	+	-0.904166	0.204758	-4.41578	1.00648e-05	0.000139183	Yes	OK	348.67	462.275	235.064	432.14	492.411	192.944	277.184
ENSMUSG00000037805	Rpl10a	19896	ribosomal protein L10A	chr17:28328470-28331033	+	1.27968	0.289982	4.41298	1.01957e-05	0.000140853	Yes	OK	117.454	53.9621	180.946	45.149	62.7752	222.786	139.105
ENSMUSG00000020788	Atp2a3	53313	ATPase, Ca++ transporting, ubiquitous	chr11:72961168-72993043	+	1.32196	0.299889	4.40815	1.04258e-05	0.000143888	Yes	OK	83.6866	36.5698	130.803	32.2493	40.8902	142.007	119.6
ENSMUSG00000089715	Cbx6	494448	chromobox 6	chr15:79823897-79834333	-	-0.509456	0.115578	-4.4079	1.04378e-05	0.000143911	Yes	OK	1836.38	2158.36	1514.4	2051.05	2265.66	1431.9	1596.89
ENSMUSG00000022048	Dpysl2	12934	dihydropyrimidinase-like 2	chr14:66802863-66868600	-	-0.428999	0.0974134	-4.4039	1.06322e-05	0.000146446	Yes	OK	14330.3	16494.3	12166.4	16956.7	16031.9	11834.4	12498.4
ENSMUSG00000024074	Crim1	50766	cysteine rich transmembrane BMP regulator 1 (chordin like)	chr17:78200247-78376592	+	0.683235	0.15522	4.40173	1.0739e-05	0.000147771	Yes	OK	1423.31	1079.41	1767.2	1115.82	1042.99	2089.46	1444.95
ENSMUSG00000027805	Pfn2	18645	profilin 2	chr3:57841894-57847757	-	-0.432276	0.0982285	-4.40072	1.07893e-05	0.000148315	Yes	OK	4105.14	4725.6	3484.68	4682.59	4768.61	3361.86	3607.5
ENSMUSG00000048234	Rnf149	67702	ring finger protein 149	chr1:39551295-39577347	-	0.545705	0.124019	4.40015	1.08174e-05	0.000148554	Yes	OK	1532.26	1230.99	1833.53	1193.22	1268.75	1968.55	1698.52
ENSMUSG00000018865	Sult4a1	29859	sulfotransferase family 4A, member 1	chr15:84076096-84105754	-	-0.436413	0.0991871	-4.3999	1.08301e-05	0.000148582	Yes	OK	5774.09	6664.53	4883.64	6830.4	6498.67	4626.55	5140.73
ENSMUSG00000004319	Clcn3	12725	chloride channel, voltage-sensitive 3	chr8:60910388-60983311	-	0.478922	0.108917	4.39714	1.09687e-05	0.000150335	Yes	OK	4514.2	3733.91	5294.49	3457.12	4010.7	5015.52	5573.45
ENSMUSG00000038116	Phf20	228829	PHD finger protein 20	chr2:156196646-156309953	+	-0.560738	0.127537	-4.39667	1.09923e-05	0.00015051	Yes	OK	1604.54	1933.17	1275.92	2083.3	1783.04	1171.56	1380.27
ENSMUSG00000029126	Nsg1	18196	neuron specific gene family member 1	chr5:38137192-38159467	-	-0.734745	0.167122	-4.39645	1.10036e-05	0.000150517	Yes	OK	867.247	1088.63	645.866	954.579	1222.68	545.389	746.343
ENSMUSG00000028860	Sytl1	269589	synaptotagmin-like 1	chr4:133253089-133263087	-	1.47588	0.335835	4.39466	1.10945e-05	0.00015161	Yes	OK	47.089	14.5127	79.6653	12.8997	16.1257	87.4681	71.8625
ENSMUSG00000040610	Tlx3	27140	T cell leukemia, homeobox 3	chr11:33200751-33203588	-	-0.739204	0.168248	-4.39354	1.11518e-05	0.000152244	Yes	OK	620.235	795.14	445.33	915.879	674.401	467.697	422.962
ENSMUSG00000040488	Ltbp4	108075	latent transforming growth factor beta binding protein 4	chr7:27311559-27333663	-	0.771161	0.175572	4.39228	1.12167e-05	0.000152979	Yes	OK	983.331	703.923	1262.74	664.335	743.511	1531.72	993.755
ENSMUSG00000056124	B4galt6	56386	UDP-Gal:betaGlcNAc beta 1,4-galactosyltransferase, polypeptide 6	chr18:20684598-20746404	-	-0.457936	0.104273	-4.3917	1.12467e-05	0.000153238	Yes	OK	2338.46	2718.47	1958.45	2766.99	2669.96	1909.38	2007.53
ENSMUSG00000073574	Grxcr2	332309	glutaredoxin, cysteine rich 2	chr18:41985322-41999049	-	-1.53351	0.349541	-4.3872	1.14818e-05	0.000156288	Yes	OK	19.4827	36.3965	2.56895	45.149	27.6441	2.05807	3.07982
ENSMUSG00000022840	Adcy5	224129	adenylate cyclase 5	chr16:35155635-35304549	+	-0.56381	0.128561	-4.38555	1.15695e-05	0.000157327	Yes	OK	1196.14	1432.72	959.554	1406.07	1459.38	1030.58	888.528
ENSMUSG00000020520	Galnt10	171212	UDP-N-acetyl-alpha-D-galactosamine:polypeptide N-acetylgalactosaminyltransferase 10	chr11:57645441-57787500	+	0.545064	0.124295	4.38523	1.15862e-05	0.000157399	Yes	OK	1321.75	1067.49	1576.01	1070.68	1064.3	1665.5	1486.53
ENSMUSG00000022010	Tsc22d1	21807	TSC22 domain family, member 1	chr14:76504225-76507765	+	-0.467785	0.10668	-4.38494	1.1602e-05	0.00015746	Yes	OK	4628.84	5374.48	3883.2	4953.49	5795.47	3743.12	4023.27
ENSMUSG00000028138	Adh5	11532	alcohol dehydrogenase 5 (class III), chi polypeptide	chr3:138443092-138455499	+	0.510476	0.116449	4.38369	1.16686e-05	0.000158209	Yes	OK	1437.69	1179.96	1695.41	1186.77	1173.15	1716.95	1673.88
ENSMUSG00000032363	Adamts7	108153	a disintegrin-like and metallopeptidase (reprolysin type) with thrombospondin type 1 motif, 7	chr9:90162977-90200102	+	-0.776876	0.177288	-4.38199	1.17598e-05	0.000159291	Yes	OK	664.958	851.87	478.045	851.381	852.36	570.086	386.004
ENSMUSG00000023905	Tnfrsf12a	27279	tumor necrosis factor receptor superfamily, member 12a	chr17:23675444-23677449	-	0.518078	0.118388	4.3761	1.20823e-05	0.0001635	Yes	OK	2524.82	2050.44	2999.21	1928.51	2172.37	3243.01	2755.41
ENSMUSG00000024777	Ppp2r5b	225849	protein phosphatase 2, regulatory subunit B', beta	chr19:6227766-6235840	-	-0.451183	0.10312	-4.3753	1.21264e-05	0.000163936	Yes	OK	5376.95	6236.98	4516.93	6449.85	6024.11	4225.74	4808.11
ENSMUSG00000016496	Cd274	60533	CD274 antigen	chr19:29367437-29388094	+	0.998524	0.228313	4.37348	1.22279e-05	0.000165148	Yes	OK	239.744	149.619	329.87	148.347	150.891	278.869	380.871
ENSMUSG00000036636	Clcn7	26373	chloride channel, voltage-sensitive 7	chr17:25133390-25162103	+	0.493485	0.112983	4.36777	1.2552e-05	0.00016936	Yes	OK	1630.47	1341.73	1919.21	1309.32	1374.14	1925.84	1912.57
ENSMUSG00000025764	Jade1	269424	jade family PHD finger 1	chr3:41563382-41616864	+	0.584536	0.133845	4.36726	1.25813e-05	0.000169592	Yes	OK	957.108	761.051	1153.16	773.983	748.119	1111.36	1194.97
ENSMUSG00000026854	Usp20	74270	ubiquitin specific peptidase 20	chr2:30982278-31022655	+	-0.543146	0.124393	-4.36639	1.2632e-05	0.000170109	Yes	OK	1368.74	1632.67	1104.81	1644.71	1620.64	1021.32	1188.3
ENSMUSG00000038539	Atf5	107503	activating transcription factor 5	chr7:44812255-44815658	-	0.507477	0.116319	4.3628	1.2841e-05	0.000172757	Yes	OK	8021.87	6612.28	9431.46	7333.48	5891.07	10020.2	8842.68
ENSMUSG00000034825	Nrip3	78593	nuclear receptor interacting protein 3	chr7:109758055-109781545	-	-0.589421	0.135152	-4.36118	1.29364e-05	0.000173871	Yes	OK	2023.99	2447.17	1600.8	2438.05	2456.29	1360.9	1840.71
ENSMUSG00000028527	Ak4	11639	adenylate kinase 4	chr4:101419288-101467771	+	0.962245	0.220724	4.3595	1.30362e-05	0.000175043	Yes	OK	241.926	159.351	324.501	174.146	144.556	296.363	352.639
ENSMUSG00000043557	Mdga1	74762	MAM domain containing glycosylphosphatidylinositol anchor 1	chr17:29827957-29887882	-	-0.876703	0.201182	-4.35776	1.31403e-05	0.000176271	Yes	OK	286.68	376.294	197.066	348.292	404.295	181.11	213.021
ENSMUSG00000021822	Plau	18792	plasminogen activator, urokinase	chr14:20836661-20843388	+	-0.945432	0.216978	-4.35727	1.31693e-05	0.000176455	Yes	OK	214.707	288.353	141.06	270.894	305.813	134.289	147.831
ENSMUSG00000061887	Ssbp3	72475	single-stranded DNA binding protein 3	chr4:106911469-107049694	+	-0.466412	0.107046	-4.3571	1.31795e-05	0.000176455	Yes	OK	2992.05	3493.05	2491.04	3669.97	3316.14	2376.05	2606.04
ENSMUSG00000027187	Cat	12359	catalase	chr2:103453903-103485153	-	0.469085	0.107743	4.35374	1.33833e-05	0.000179011	Yes	OK	2905.76	2426.67	3384.85	2431.6	2421.74	3587.74	3181.97
ENSMUSG00000005054	Cstb	13014	cystatin B	chr10:78425669-78427622	+	0.657151	0.15095	4.35343	1.34027e-05	0.000179098	Yes	OK	974.977	764.56	1185.39	877.18	651.94	1236.9	1133.89
ENSMUSG00000045180	Shroom2	110380	shroom family member 2	chrX:152609508-152644149	-	-0.730937	0.167914	-4.35304	1.34262e-05	0.000179239	Yes	OK	861.894	1075.27	648.519	844.931	1305.61	618.451	678.587
ENSMUSG00000041028	Ghitm	66092	growth hormone inducible transmembrane protein	chr14:37120444-37135322	-	0.430795	0.0990856	4.34771	1.37567e-05	0.000183476	Yes	OK	10002	8482.95	11521.1	8313.86	8652.03	10882.1	12160.2
ENSMUSG00000028072	Ntrk1	18211	neurotrophic tyrosine kinase, receptor, type 1	chr3:87778243-87795162	-	-0.71881	0.165405	-4.34576	1.38796e-05	0.000184937	Yes	OK	542.615	680.829	404.401	657.885	703.773	365.308	443.494
ENSMUSG00000030754	Copb1	70349	coatomer protein complex, subunit beta 1	chr7:114215558-114254680	-	0.457515	0.105305	4.34465	1.395e-05	0.000185697	Yes	OK	2458.19	2060.68	2855.69	2044.6	2076.76	2765.02	2946.36
ENSMUSG00000020897	Aurkb	20877	aurora kinase B	chr11:69045636-69051664	+	-0.898834	0.206989	-4.34242	1.40924e-05	0.000187413	Yes	OK	312.277	409.237	215.317	328.943	489.531	205.807	224.827
ENSMUSG00000042997	Nhlrc3	212114	NHL repeat containing 3	chr3:53451995-53463258	-	0.822584	0.189579	4.339	1.43131e-05	0.000190166	Yes	OK	416.663	284.15	549.175	251.544	316.755	601.986	496.364
ENSMUSG00000059857	Ntng1	80883	netrin G1	chr3:109780049-110143472	-	-1.35376	0.312107	-4.33747	1.44129e-05	0.000191309	Yes	OK	83.1047	131.535	34.6747	154.797	108.273	22.6388	46.7106
ENSMUSG00000042388	Dlgap3	242667	discs, large (Drosophila) homolog-associated protein 3	chr4:127169203-127237022	+	-0.678265	0.156439	-4.33566	1.45321e-05	0.000192706	Yes	OK	586.834	735.306	438.361	793.332	677.281	434.768	441.954
ENSMUSG00000034557	Zfyve9	230597	zinc finger, FYVE domain containing 9	chr4:108639258-108723876	-	0.501728	0.115779	4.33351	1.46751e-05	0.000194418	Yes	OK	2593.21	2133.07	3053.34	2122	2144.15	2787.66	3319.02
ENSMUSG00000020151	Ptprr	19279	protein tyrosine phosphatase, receptor type, R	chr10:116143897-116274929	+	-0.816224	0.188439	-4.33151	1.48092e-05	0.000196007	Yes	OK	524.412	678.123	370.701	644.985	711.26	298.421	442.981
ENSMUSG00000036295	Lrrn3	16981	leucine rich repeat protein 3, neuronal	chr12:41451667-41486057	-	-0.971736	0.224402	-4.33033	1.48888e-05	0.000196872	Yes	OK	202.71	273.093	132.328	238.645	307.541	129.144	135.512
ENSMUSG00000040811	Eml2	72205	echinoderm microtubule associated protein like 2	chr7:19181169-19206482	+	-0.507912	0.117364	-4.32765	1.50705e-05	0.000199086	Yes	OK	1966.15	2333.25	1599.06	2547.69	2118.81	1623.82	1574.3
ENSMUSG00000038150	Ormdl3	66612	ORM1-like 3 (S. cerevisiae)	chr11:98581293-98587245	-	0.541884	0.125259	4.32611	1.51766e-05	0.000200297	Yes	OK	1331.41	1065.42	1597.41	999.728	1131.1	1531.21	1663.62
ENSMUSG00000020589	Fam49a	76820	family with sequence similarity 49, member A	chr12:12262138-12376361	+	-0.947714	0.219115	-4.3252	1.52394e-05	0.000200935	Yes	OK	265.238	361.433	169.043	393.441	329.426	140.464	197.622
ENSMUSG00000050730	Arhgap42	71544	Rho GTPase activating protein 42	chr9:8994952-9239013	-	-0.617285	0.142734	-4.32472	1.52728e-05	0.000201183	Yes	OK	785.057	953.46	616.653	909.43	997.491	583.978	649.329
ENSMUSG00000025401	Myo1a	432516	myosin IA	chr10:127705255-127720940	+	-0.908138	0.210117	-4.32206	1.54579e-05	0.000203428	Yes	OK	254.26	343.81	164.709	386.991	300.63	165.675	163.744
ENSMUSG00000042724	Map3k9	338372	mitogen-activated protein kinase kinase kinase 9	chr12:81728411-81781170	-	0.496189	0.114877	4.31929	1.56534e-05	0.000205807	Yes	OK	1525.03	1262.66	1787.4	1289.97	1235.35	1800.81	1773.98
ENSMUSG00000004317	Clcn5	12728	chloride channel, voltage-sensitive 5	chrX:7158411-7188714	-	-0.556101	0.128801	-4.31753	1.57782e-05	0.00020709	Yes	OK	1979.41	2362.06	1596.76	2225.2	2498.91	1411.84	1781.68
ENSMUSG00000040896	Kcnd3	56543	potassium voltage-gated channel, Shal-related family, member 3	chr3:105452329-105674002	+	-0.675921	0.156554	-4.3175	1.57808e-05	0.00020709	Yes	OK	897.333	1122.83	671.84	1238.37	1007.28	589.123	754.556
ENSMUSG00000028412	Slc44a1	100434	solute carrier family 44, member 1	chr4:53440412-53622478	+	-0.482043	0.11166	-4.31707	1.58113e-05	0.000207294	Yes	OK	4508.57	5256.25	3760.89	4740.64	5771.86	3623.24	3898.54
ENSMUSG00000055435	Maf	17132	avian musculoaponeurotic fibrosarcoma oncogene homolog	chr8:115703252-115706894	-	-0.662473	0.153537	-4.31474	1.59788e-05	0.000209292	Yes	OK	856.992	1053.27	660.719	961.028	1145.5	734.732	586.706
ENSMUSG00000004270	Lpcat3	14792	lysophosphatidylcholine acyltransferase 3	chr6:124663103-124704716	+	0.687811	0.159427	4.31428	1.60125e-05	0.000209536	Yes	OK	546.808	413.208	680.408	419.241	407.175	672.475	688.34
ENSMUSG00000052539	Magi3	99470	membrane associated guanylate kinase, WW and PDZ domain containing 3	chr3:104013264-104220406	-	-0.489964	0.113584	-4.31368	1.60559e-05	0.000209907	Yes	OK	1938.53	2275.84	1601.22	2309.05	2242.63	1498.79	1703.65
ENSMUSG00000034024	Cct2	12461	chaperonin containing Tcp1, subunit 2 (beta)	chr10:117050997-117063814	-	0.427926	0.0992439	4.31186	1.6189e-05	0.000211447	Yes	OK	4332.92	3684.03	4981.82	3708.67	3659.39	5178.63	4785.01
ENSMUSG00000038564	Ift172	67661	intraflagellar transport 172	chr5:31253278-31291114	-	0.541988	0.125738	4.31047	1.62906e-05	0.000212574	Yes	OK	1152.37	934.857	1369.87	954.579	915.135	1408.75	1331
ENSMUSG00000021186	Fbln5	23876	fibulin 5	chr12:101746564-101819119	-	0.806811	0.187251	4.3087	1.64213e-05	0.000214079	Yes	OK	546.12	378.54	713.701	341.842	415.237	829.404	597.998
ENSMUSG00000032290	Ptpn9	56294	protein tyrosine phosphatase, non-receptor type 9	chr9:56994967-57062807	+	-0.446006	0.103557	-4.30685	1.65594e-05	0.000215508	Yes	OK	2309.98	2674.76	1945.19	2708.94	2640.59	1977.29	1913.08
ENSMUSG00000039671	Zmynd8	228880	zinc finger, MYND-type containing 8	chr2:165784151-165858173	-	-0.505636	0.117404	-4.30682	1.6562e-05	0.000215508	Yes	OK	1311.94	1548.53	1075.35	1573.76	1523.31	1070.71	1079.99
ENSMUSG00000046204	Pnma2	239157	paraneoplastic antigen MA2	chr14:66911207-66920061	+	-0.687039	0.159614	-4.30438	1.67457e-05	0.000217693	Yes	OK	853.822	1060.23	647.412	999.728	1120.74	550.02	744.803
ENSMUSG00000024502	Jakmip2	76217	janus kinase and microtubule interacting protein 2	chr18:43531407-43687773	-	-0.712558	0.165559	-4.30395	1.67783e-05	0.000217913	Yes	OK	660.421	831.425	489.417	851.381	811.47	419.847	558.987
ENSMUSG00000058569	Tmed9	67511	transmembrane emp24 protein transport domain containing 9	chr13:55593134-55597694	+	0.530351	0.123434	4.29663	1.73411e-05	0.000225013	Yes	OK	1737.11	1406.81	2067.42	1373.82	1439.8	2246.9	1887.93
ENSMUSG00000085282	Gm15663	327812	predicted gene 15663	chr10:105574550-105583870	+	1.16423	0.271107	4.29435	1.75209e-05	0.000227134	Yes	OK	118.071	62.4276	173.714	58.0487	66.8066	184.198	163.23
ENSMUSG00000001995	Sipa1l2	244668	signal-induced proliferation-associated 1 like 2	chr8:125418062-125492710	-	-0.712554	0.165978	-4.29307	1.76222e-05	0.000228234	Yes	OK	682.894	847.729	518.059	709.484	985.973	550.02	486.098
ENSMUSG00000056258	Kcnq3	110862	potassium voltage-gated channel, subfamily Q, member 3	chr15:65994914-66286224	-	-1.31818	0.307175	-4.29129	1.77637e-05	0.000229852	Yes	OK	592.919	917.926	267.912	928.779	907.072	190.372	345.453
ENSMUSG00000005803	Sqrdl	59010	sulfide quinone reductase-like (yeast)	chr2:122781998-122809551	+	0.98105	0.228801	4.28778	1.80464e-05	0.000233293	Yes	OK	231.394	153.649	309.14	180.596	126.702	328.263	290.016
ENSMUSG00000033295	Ptprf	19268	protein tyrosine phosphatase, receptor type, F	chr4:118208212-118291397	-	-0.390657	0.0911498	-4.28588	1.8202e-05	0.000235085	Yes	OK	6700.81	7616.56	5785.06	7578.58	7654.54	5762.61	5807.51
ENSMUSG00000021610	Clptm1l	218335	CLPTM1-like	chr13:73604001-73620639	+	0.458342	0.107055	4.28137	1.85743e-05	0.000239671	Yes	OK	2313.7	1948.04	2679.36	2005.9	1890.17	2756.79	2601.93
ENSMUSG00000041130	Zfp598	213753	zinc finger protein 598	chr17:24669751-24682016	+	0.663797	0.155219	4.27652	1.89839e-05	0.000244729	Yes	OK	750.032	580.332	919.731	625.636	535.029	995.078	844.384
ENSMUSG00000053519	Kcnip1	70357	Kv channel-interacting protein 1	chr11:33629779-33843585	-	-1.18816	0.277865	-4.27605	1.90243e-05	0.000245021	Yes	OK	111.592	163.843	59.3412	161.246	166.441	46.3066	72.3758
ENSMUSG00000041417	Pik3r1	18708	phosphatidylinositol 3-kinase, regulatory subunit, polypeptide 1 (p85 alpha)	chr13:101680760-101692630	-	-0.471055	0.110183	-4.27522	1.9095e-05	0.000245705	Yes	OK	1891.62	2197.35	1585.89	2096.2	2298.49	1556.93	1614.85
ENSMUSG00000028007	Snx7	76561	sorting nexin 7	chr3:117781496-117868936	-	-0.508635	0.11905	-4.27246	1.93329e-05	0.000248461	Yes	OK	1461	1732.59	1189.41	1838.21	1626.97	1161.27	1217.56
ENSMUSG00000026585	Kifap3	16579	kinesin-associated protein 3	chr1:163779582-163917107	+	-0.557731	0.130545	-4.27232	1.93451e-05	0.000248461	Yes	OK	3519.07	4213.17	2824.97	4147.26	4279.08	2392.51	3257.42
ENSMUSG00000042659	Arrdc4	66412	arrestin domain containing 4	chr7:68741592-68749238	-	0.833968	0.195258	4.27111	1.94503e-05	0.000249583	Yes	OK	319.875	220.167	419.583	212.845	227.488	398.752	440.414
ENSMUSG00000008429	Herpud2	80517	HERPUD family member 2	chr9:25108129-25151781	-	0.562678	0.131924	4.26516	1.99761e-05	0.000256092	Yes	OK	1177.02	937.335	1416.71	909.43	965.24	1519.37	1314.06
ENSMUSG00000021876	Rnase4	58809	ribonuclease, RNase A family 4	chr14:51091076-51106151	+	-0.767229	0.179927	-4.26412	2.00695e-05	0.000257052	Yes	OK	625.483	790.83	460.136	657.885	923.774	400.295	519.976
ENSMUSG00000063065	Mapk3	26417	mitogen-activated protein kinase 3	chr7:126759625-126765816	+	-0.385952	0.0905197	-4.26374	2.01036e-05	0.000257252	Yes	OK	8485.52	9633.41	7337.62	9648.98	9617.84	7348.87	7326.38
ENSMUSG00000023845	Lnpep	240028	leucyl/cystinyl aminopeptidase	chr17:17527722-17624489	-	-0.514027	0.120648	-4.26055	2.03925e-05	0.000260708	Yes	OK	8475.44	10002.7	6948.16	9210.39	10795	6163.93	7732.4
ENSMUSG00000040125	Gpr26	233919	G protein-coupled receptor 26	chr7:131966459-131985633	+	-1.06543	0.250098	-4.26006	2.04368e-05	0.000261034	Yes	OK	135.291	189.644	80.9388	180.596	198.692	79.2358	82.6418
ENSMUSG00000031298	Adgrg2	237175	adhesion G protein-coupled receptor G2	chrX:160390689-160498076	+	-0.912306	0.214184	-4.25945	2.04932e-05	0.000261276	Yes	OK	228.54	306.263	150.817	309.593	302.933	137.891	163.744
ENSMUSG00000010154	Spire2	234857	spire homolog 2 (Drosophila)	chr8:123332712-123369518	+	-0.643124	0.150988	-4.25945	2.04934e-05	0.000261276	Yes	OK	707.202	876.632	537.773	948.129	805.135	509.373	566.173
ENSMUSG00000074657	Kif5a	16572	kinesin family member 5A	chr10:127225694-127263363	-	-0.513321	0.120604	-4.25625	2.07886e-05	0.000264797	Yes	OK	11182.2	13227.6	9136.88	14583.1	11872	8332.62	9941.14
ENSMUSG00000027195	Hsd17b12	56348	hydroxysteroid (17-beta) dehydrogenase 12	chr2:94032696-94157909	-	0.461581	0.108488	4.2547	2.09334e-05	0.000266397	Yes	OK	2249.25	1871.1	2627.4	1773.71	1968.49	2655.94	2598.85
ENSMUSG00000024043	Arhgap28	268970	Rho GTPase activating protein 28	chr17:67842707-68004108	-	-0.583179	0.137078	-4.25436	2.0965e-05	0.000266545	Yes	OK	1219.81	1481.04	958.592	1593.11	1368.96	867.992	1049.19
ENSMUSG00000005950	P2rx5	94045	purinergic receptor P2X, ligand-gated ion channel, 5	chr11:73160529-73172687	+	1.20645	0.283593	4.25416	2.09834e-05	0.000266545	Yes	OK	112.207	53.0408	171.374	38.6991	67.3825	158.472	184.276
ENSMUSG00000022438	Parvb	170736	parvin, beta	chr15:84232042-84315609	+	-0.55676	0.130965	-4.25122	2.12606e-05	0.000269573	Yes	OK	1363.44	1646.09	1080.8	1825.31	1466.87	1122.68	1038.93
ENSMUSG00000024376	Epb41l4a	13824	erythrocyte membrane protein band 4.1 like 4a	chr18:33796326-34007206	-	0.583753	0.137415	4.2481	2.1559e-05	0.000273107	Yes	OK	1027.99	801.827	1254.14	728.834	874.821	1208.09	1300.2
ENSMUSG00000060519	Tor3a	30935	torsin family 3, member A	chr1:156653616-156674339	-	0.856089	0.201728	4.24377	2.19793e-05	0.000278178	Yes	OK	310.53	206.058	415.002	180.596	231.519	431.681	398.323
ENSMUSG00000028649	Macf1	11426	microtubule-actin crosslinking factor 1	chr4:123349632-123684360	-	0.415593	0.0979457	4.24309	2.20459e-05	0.000278766	Yes	OK	5748.78	4903.15	6594.41	4798.69	5007.61	6305.94	6882.88
ENSMUSG00000021303	Gng4	14706	guanine nucleotide binding protein (G protein), gamma 4	chr13:13784306-13827895	+	-0.814732	0.192137	-4.24038	2.23142e-05	0.000281663	Yes	OK	380.227	494.294	266.16	503.089	485.5	227.417	304.902
ENSMUSG00000030339	Ltbr	17000	lymphotoxin B receptor	chr6:125306570-125313870	-	0.700526	0.165204	4.24037	2.23156e-05	0.000281663	Yes	OK	768.01	572.272	963.749	561.137	583.406	1105.7	821.799
ENSMUSG00000040118	Cacna2d1	12293	calcium channel, voltage-dependent, alpha2/delta subunit 1	chr5:15934690-16374511	+	-0.996261	0.235111	-4.23741	2.26117e-05	0.000285142	Yes	OK	7101.44	9773.33	4429.56	8900.8	10645.9	3700.93	5158.18
ENSMUSG00000020701	Tmem132e	270893	transmembrane protein 132E	chr11:82388899-82446361	+	-0.583772	0.138044	-4.22887	2.34865e-05	0.000295905	Yes	OK	1125.83	1372.88	878.773	1541.52	1204.25	867.992	889.555
ENSMUSG00000022514	Il1rap	16180	interleukin 1 receptor accessory protein	chr16:26581704-26702354	+	-0.489529	0.115768	-4.22855	2.35205e-05	0.000296064	Yes	OK	1379.08	1615.23	1142.92	1593.11	1637.34	1133.48	1152.37
ENSMUSG00000068328	Aup1	11993	ancient ubiquitous protein 1	chr6:83054520-83057682	+	0.597591	0.141358	4.22751	2.3629e-05	0.00029716	Yes	OK	806.413	639.708	973.118	664.335	615.081	998.166	948.071
ENSMUSG00000026202	Tuba4a	22145	tubulin, alpha 4A	chr1:75214971-75219294	-	-0.65304	0.154522	-4.22621	2.3766e-05	0.000298243	Yes	OK	601.514	736.923	466.105	683.685	790.161	456.378	475.832
ENSMUSG00000036353	P2ry12	70839	purinergic receptor P2Y, G-protein coupled 12	chr3:59216270-59262831	-	-1.48364	0.351061	-4.22617	2.37706e-05	0.000298243	Yes	OK	32.2273	55.4603	8.99435	19.3496	91.5711	9.77585	8.21285
ENSMUSG00000037408	Cnnm4	94220	cyclin M4	chr1:36471596-36508776	+	0.678996	0.160668	4.22608	2.37796e-05	0.000298243	Yes	OK	611.058	472.581	749.534	522.438	422.724	746.566	752.503
ENSMUSG00000054409	Tmem74	239408	transmembrane protein 74	chr15:43866694-43870029	-	0.576666	0.136481	4.22526	2.38665e-05	0.000299064	Yes	OK	874.295	697.414	1051.18	709.484	685.343	1028.01	1074.34
ENSMUSG00000060166	Zdhhc8	27801	zinc finger, DHHC domain containing 8	chr16:18220752-18235136	-	-0.531402	0.125786	-4.22464	2.39323e-05	0.000299618	Yes	OK	2188.21	2618.6	1757.82	2966.93	2270.27	1751.42	1764.22
ENSMUSG00000042834	Nrep	27528	neuronal regeneration related protein	chr18:33437018-33463634	-	-1.15713	0.273927	-4.22421	2.39782e-05	0.000299922	Yes	OK	121.927	174.211	69.6425	128.997	219.425	76.1487	63.1363
ENSMUSG00000021981	Cab39l	69008	calcium binding protein 39-like	chr14:59440980-59548903	+	-0.615921	0.145826	-4.22367	2.40355e-05	0.000300354	Yes	OK	1163.23	1417	909.468	1386.72	1447.28	780.01	1038.93
ENSMUSG00000010025	Aldh3a2	11671	aldehyde dehydrogenase family 3, subfamily A2	chr11:61244751-61267528	-	0.502471	0.118971	4.22348	2.4056e-05	0.000300354	Yes	OK	1964.31	1597.9	2330.73	1457.67	1738.12	2237.64	2423.82
ENSMUSG00000057098	Ebf1	13591	early B cell factor 1	chr11:44618099-45008096	+	-0.51797	0.122667	-4.22257	2.41535e-05	0.0003013	Yes	OK	2554.77	3035.61	2073.93	3295.88	2775.35	1891.37	2256.48
ENSMUSG00000033653	Vps8	209018	VPS8 CORVET complex subunit	chr16:21423117-21644681	+	0.521929	0.123691	4.21963	2.44707e-05	0.000304984	Yes	OK	1201.86	976.035	1427.68	954.579	997.491	1460.2	1395.16
ENSMUSG00000025503	Taldo1	21351	transaldolase 1	chr7:141392159-141402976	+	0.443912	0.105255	4.21748	2.47048e-05	0.000307586	Yes	OK	4873.07	4111.4	5634.74	4102.11	4120.7	6047.13	5222.35
ENSMUSG00000003402	Prkcsh	19089	protein kinase C substrate 80K-H	chr9:22002987-22014245	+	0.478925	0.113562	4.21731	2.47238e-05	0.000307586	Yes	OK	1692.75	1398.17	1987.33	1341.57	1454.77	2018.46	1956.2
ENSMUSG00000003868	Ruvbl2	20174	RuvB-like protein 2	chr7:45421897-45434464	-	0.611811	0.145142	4.21526	2.49495e-05	0.000310115	Yes	OK	760.703	596.574	924.833	606.286	586.861	968.323	881.342
ENSMUSG00000024268	Celf4	108013	CUGBP, Elav-like family member 4	chr18:25477619-25753983	-	-0.533791	0.12668	-4.21369	2.51236e-05	0.000312	Yes	OK	1751.25	2080.96	1421.55	2057.5	2104.41	1264.69	1578.41
ENSMUSG00000025290	Rps24	20088	ribosomal protein S24	chr14:24490680-24496146	+	0.508255	0.120644	4.21285	2.52168e-05	0.000312877	Yes	OK	1334.42	1086.49	1582.34	1038.43	1134.56	1590.38	1574.3
ENSMUSG00000025290	LOC102642752	102642752	40S ribosomal protein S24	NA	NA	0.508255	0.120644	4.21285	2.52168e-05	0.000312877	Yes	OK	1334.42	1086.49	1582.34	1038.43	1134.56	1590.38	1574.3
ENSMUSG00000032854	Ugt8a	22239	UDP galactosyltransferase 8A	chr3:125865342-125938550	-	-0.929484	0.220733	-4.2109	2.54353e-05	0.000315307	Yes	OK	199.333	268.139	130.527	264.444	271.834	125.028	136.025
ENSMUSG00000041120	Nbl1	17965	neuroblastoma, suppression of tumorigenicity 1	chr4:139082291-139092970	-	-0.44683	0.10615	-4.20941	2.56042e-05	0.000317117	Yes	OK	2700.48	3136.23	2264.74	3308.78	2963.68	2209.86	2319.62
ENSMUSG00000020044	Timp3	21859	tissue inhibitor of metalloproteinase 3	chr10:86300411-86349505	+	0.46564	0.110626	4.20912	2.56369e-05	0.00031724	Yes	OK	8353.67	6963.5	9743.83	6449.85	7477.15	10474.6	9013.09
ENSMUSG00000025130	P4hb	18453	prolyl 4-hydroxylase, beta polypeptide	chr11:120560303-120572936	-	0.426205	0.101263	4.20889	2.56626e-05	0.000317275	Yes	OK	6801.7	5769.37	7834.02	5514.63	6024.11	8249.79	7418.26
ENSMUSG00000028278	Rragd	52187	Ras-related GTP binding D	chr4:32982997-33022180	+	0.468794	0.11145	4.20631	2.5958e-05	0.000320641	Yes	OK	2028.72	1687.67	2369.77	1644.71	1730.64	2262.85	2476.69
ENSMUSG00000064302	Clasp1	76707	CLIP associating protein 1	chr1:118389057-118609462	+	-0.428468	0.1019	-4.2048	2.61319e-05	0.000322502	Yes	OK	3416.66	3925.51	2907.82	3824.76	4026.25	2790.23	3025.41
ENSMUSG00000022033	Pbk	52033	PDZ binding kinase	chr14:65805910-65817822	+	-0.750468	0.178547	-4.20319	2.63176e-05	0.000324506	Yes	OK	400.748	505.756	295.74	464.39	547.123	282.471	309.009
ENSMUSG00000055239	Kcmf1	74287	potassium channel modulatory factor 1	chr6:72841113-72899979	-	0.487759	0.116143	4.19964	2.67345e-05	0.000329354	Yes	OK	2521.54	2067.89	2975.18	1883.36	2252.42	3109.23	2841.13
ENSMUSG00000017781	Pitpna	18738	phosphatidylinositol transfer protein, alpha	chr11:75588078-75628804	+	-0.413221	0.0984217	-4.19847	2.68722e-05	0.000330757	Yes	OK	5549.74	6367.54	4731.95	6688.5	6046.57	4616.26	4847.64
ENSMUSG00000072875	Gpr27	14761	G protein-coupled receptor 27	chr6:99692678-99693818	+	0.877677	0.209225	4.1949	2.72992e-05	0.000335715	Yes	OK	270.306	187.57	353.042	206.395	168.744	341.126	364.959
ENSMUSG00000030268	Bcat1	12035	branched chain aminotransferase 1, cytosolic	chr6:144993834-145048812	-	0.515886	0.123052	4.19243	2.7598e-05	0.000339089	Yes	OK	1389.95	1122.78	1657.12	1038.43	1207.13	1672.18	1642.06
ENSMUSG00000087620	5330434G04Rik	100043213	RIKEN cDNA 5330434G04 gene	chrX:105372993-105391754	-	-0.962116	0.22956	-4.19112	2.77575e-05	0.000340747	Yes	OK	313.153	423.115	203.19	367.642	478.589	151.268	255.112
ENSMUSG00000085438	1700020I14Rik	66602	RIKEN cDNA 1700020I14 gene	chr2:119594295-119600744	+	-0.478287	0.114229	-4.18708	2.82568e-05	0.00034657	Yes	OK	4072.62	4743.12	3402.12	4289.15	5197.09	3216.25	3587.99
ENSMUSG00000015829	Tnr	21960	tenascin R	chr1:159523768-159924922	+	-0.768797	0.18373	-4.18439	2.85937e-05	0.000350393	Yes	OK	734.986	940.789	529.184	941.679	939.9	407.499	650.869
ENSMUSG00000034485	Uaca	72565	uveal autoantigen with coiled-coil domains and ankyrin repeats	chr9:60794547-60880370	+	-0.664033	0.158746	-4.183	2.87689e-05	0.000351929	Yes	OK	849.511	1062.99	636.031	1212.57	913.407	693.056	579.006
ENSMUSG00000048960	Prex2	109294	phosphatidylinositol-3,4,5-trisphosphate-dependent Rac exchange factor 2	chr1:10993464-11303682	+	-0.702157	0.16786	-4.18299	2.87698e-05	0.000351929	Yes	OK	561.787	695.229	428.344	593.387	797.072	428.594	428.095
ENSMUSG00000062542	Syt9	60510	synaptotagmin IX	chr7:107370789-107548655	+	-0.467119	0.111724	-4.18103	2.90196e-05	0.000354673	Yes	OK	2861.88	3345.28	2378.47	3566.77	3123.78	2244.33	2512.62
ENSMUSG00000030088	Aldh1l1	107747	aldehyde dehydrogenase 1 family, member L1	chr6:90550847-90599171	+	-1.31959	0.315775	-4.17891	2.92915e-05	0.000357681	Yes	OK	69.535	109.018	30.0525	116.097	101.938	20.5807	39.5244
ENSMUSG00000024163	Mapk8ip3	30957	mitogen-activated protein kinase 8 interacting protein 3	chr17:24897505-24936977	-	-0.434216	0.103969	-4.17642	2.96139e-05	0.0003613	Yes	OK	6016.84	6950.86	5082.82	7423.78	6477.94	4858.08	5307.56
ENSMUSG00000056608	Chd9	109151	chromodomain helicase DNA binding protein 9	chr8:90932248-91054508	+	-0.507038	0.121422	-4.17582	2.96917e-05	0.000361932	Yes	OK	1362.16	1601.23	1123.08	1541.52	1660.95	1066.6	1179.57
ENSMUSG00000045005	Fzd5	14367	frizzled class receptor 5	chr1:64730557-64737750	-	0.823169	0.19732	4.17175	3.02273e-05	0.000368045	Yes	OK	338.564	239.228	437.9	251.544	226.912	479.017	396.783
ENSMUSG00000047045	Tmem164	209497	transmembrane protein 164	chrX:142681399-142838371	+	-0.430988	0.103315	-4.1716	3.02463e-05	0.000368045	Yes	OK	2332.14	2690.08	1974.19	2747.64	2632.53	1977.81	1970.57
ENSMUSG00000048787	Dcun1d3	233805	DCN1, defective in cullin neddylation 1, domain containing 3 (S. cerevisiae)	chr7:119853162-119895458	-	0.526216	0.126158	4.17107	3.0317e-05	0.000368582	Yes	OK	1163.77	939.236	1388.3	896.53	981.942	1360.9	1415.69
ENSMUSG00000031453	Rasa3	19414	RAS p21 protein activator 3	chr8:13567217-13677587	-	-0.543254	0.130374	-4.16689	3.08786e-05	0.000375082	Yes	OK	1192.03	1410.21	973.854	1270.62	1549.8	968.838	978.869
ENSMUSG00000025612	Bach1	12013	BTB and CNC homology 1, basic leucine zipper transcription factor 1	chr16:87698953-87733346	+	-0.596051	0.143303	-4.15938	3.19112e-05	0.000386948	Yes	OK	1404.04	1685.72	1122.36	1393.17	1978.28	1101.58	1143.13
ENSMUSG00000075031	Hist1h2bb	319178	histone cluster 1, H2bb	chr13:23746733-23747223	+	-0.85127	0.204676	-4.1591	3.19504e-05	0.000387085	Yes	OK	273.853	355.504	192.201	309.593	401.415	190.886	193.515
ENSMUSG00000034311	Kif4	16571	kinesin family member 4	chrX:100626064-100727271	+	-0.817453	0.196678	-4.15629	3.23452e-05	0.000391526	Yes	OK	367.738	472.067	263.409	399.891	544.243	289.159	237.659
ENSMUSG00000032086	Bace1	23821	beta-site APP cleaving enzyme 1	chr9:45838544-45862484	+	-0.465338	0.112008	-4.1545	3.26004e-05	0.000394272	Yes	OK	2870.87	3343.56	2398.18	3373.27	3313.84	2199.05	2597.31
ENSMUSG00000022122	Ednrb	13618	endothelin receptor type B	chr14:103814614-103843701	-	1.10783	0.2669	4.15073	3.31423e-05	0.000400477	Yes	OK	1216.29	680.027	1752.55	535.338	824.716	1633.08	1872.02
ENSMUSG00000037242	Clic4	29876	chloride intracellular channel 4 (mitochondrial)	chr4:135213969-135272760	-	0.405574	0.0977182	4.15044	3.31836e-05	0.000400627	Yes	OK	7026.42	6010.61	8042.22	5733.92	6287.31	8291.98	7792.46
ENSMUSG00000036699	Zcchc12	72693	zinc finger, CCHC domain containing 12	chrX:36195903-36199158	+	1.22963	0.296283	4.15018	3.32218e-05	0.00040074	Yes	OK	87.3129	43.5955	131.03	45.149	42.0421	116.796	145.265
ENSMUSG00000047888	Tnrc6b	213988	trinucleotide repeat containing 6b	chr15:80798609-80941086	+	-0.473955	0.114246	-4.14855	3.34595e-05	0.000403256	Yes	OK	2431.21	2836.02	2026.4	2805.69	2866.35	1856.9	2195.91
ENSMUSG00000067274	Rplp0	11837	ribosomal protein, large, P0	chr5:115559466-115563729	+	0.528112	0.127312	4.14817	3.35143e-05	0.000403567	Yes	OK	3399.53	2755.74	4043.31	2650.89	2860.59	4583.33	3503.29
ENSMUSG00000042046	Dstyk	213452	dual serine/threonine and tyrosine protein kinase	chr1:132417452-132466959	+	0.516134	0.124489	4.14602	3.38311e-05	0.000407029	Yes	OK	1249.48	1013.3	1485.66	967.478	1059.11	1439.62	1531.7
ENSMUSG00000030806	Stx1b	56216	syntaxin 1B	chr7:127806843-127824531	-	-0.568059	0.137025	-4.14568	3.38814e-05	0.000407281	Yes	OK	1514.32	1822.95	1205.7	1864.01	1781.89	1042.41	1368.98
ENSMUSG00000033419	Snap91	20616	synaptosomal-associated protein 91	chr9:86765926-86880449	-	-0.556972	0.134425	-4.14337	3.42243e-05	0.000411047	Yes	OK	2868.49	3429.95	2307.04	3244.28	3615.62	1954.14	2659.94
ENSMUSG00000021595	Nsun2	28114	NOL1/NOP2/Sun domain family member 2	chr13:69612015-69635779	+	0.460441	0.111134	4.14312	3.42612e-05	0.000411134	Yes	OK	2034.58	1718.02	2351.13	1818.86	1617.18	2344.66	2357.6
ENSMUSG00000092203	1110038B12Rik	68763	RIKEN cDNA 1110038B12 gene	chr17:34950235-34952468	-	0.758103	0.182991	4.14284	3.43028e-05	0.000411278	Yes	OK	432.817	312.598	553.035	309.593	315.604	610.219	495.851
ENSMUSG00000042608	Stk40	74178	serine/threonine kinase 40	chr4:126103956-126141029	+	0.578274	0.139605	4.14221	3.43972e-05	0.000412055	Yes	OK	1016.41	814.493	1218.33	857.831	771.155	1311.51	1125.16
ENSMUSG00000042489	Clspn	269582	claspin	chr4:126556979-126593903	+	-0.954548	0.230578	-4.13981	3.47598e-05	0.000416039	Yes	OK	183.984	252.071	115.897	270.894	233.247	124.513	107.28
ENSMUSG00000009293	Ube2g2	22213	ubiquitin-conjugating enzyme E2G 2	chr10:77622320-77645990	+	0.502785	0.121551	4.13641	3.5278e-05	0.000421624	Yes	OK	1772.76	1477.29	2068.24	1625.36	1329.22	2072.48	2063.99
ENSMUSG00000050390	C77080	97130	expressed sequence C77080	chr4:129219577-129248443	-	-0.468927	0.113367	-4.13635	3.52872e-05	0.000421624	Yes	OK	2755.6	3215.53	2295.66	3289.43	3141.64	2101.81	2489.52
ENSMUSG00000019820	Utrn	22288	utrophin	chr10:12382187-12861735	-	-0.403491	0.0975842	-4.13479	3.55275e-05	0.00042413	Yes	OK	6224.5	7092.44	5356.55	6701.4	7483.49	5409.65	5303.45
ENSMUSG00000039952	Dag1	13138	dystroglycan 1	chr9:108204860-108263815	-	-0.485951	0.117566	-4.13344	3.57378e-05	0.000426275	Yes	OK	9491.93	11102.2	7881.64	9836.03	12368.4	8362.98	7400.29
ENSMUSG00000035443	Thyn1	77862	thymocyte nuclear protein 1	chr9:26999676-27007334	+	0.647308	0.156641	4.13243	3.58954e-05	0.000427742	Yes	OK	724.55	569.505	879.594	638.536	500.473	911.212	847.977
ENSMUSG00000075284	Wipf1	215280	WAS/WASL interacting protein family, member 1	chr2:73429609-73529487	-	-0.461411	0.111661	-4.13225	3.59224e-05	0.000427742	Yes	OK	1621.82	1881.75	1361.88	1838.21	1925.3	1381.48	1342.29
ENSMUSG00000027007	Ssfa2	70599	sperm specific antigen 2	chr2:79635424-79672964	+	-0.52606	0.127333	-4.13139	3.60581e-05	0.000428701	Yes	OK	2165.82	2551.25	1780.4	2192.95	2909.54	1744.73	1816.07
ENSMUSG00000026885	Ttll11	74410	tubulin tyrosine ligase-like family, member 11	chr2:35751225-35979624	-	0.731841	0.177146	4.13128	3.60747e-05	0.000428701	Yes	OK	406.906	298.374	515.439	296.693	300.054	504.742	526.136
ENSMUSG00000025020	Slit1	20562	slit homolog 1 (Drosophila)	chr19:41600256-41743856	-	-0.506662	0.122644	-4.13115	3.60956e-05	0.000428701	Yes	OK	1595.19	1891.82	1298.56	2031.7	1751.95	1224.55	1372.57
ENSMUSG00000026062	Slc9a2	226999	solute carrier family 9 (sodium/hydrogen exchanger), member 2	chr1:40681711-40768885	+	1.23372	0.298753	4.12956	3.63453e-05	0.000431297	Yes	OK	85.7236	42.7317	128.716	45.149	40.3143	112.68	144.752
ENSMUSG00000010830	Kdelr3	105785	KDEL (Lys-Asp-Glu-Leu) endoplasmic reticulum protein retention receptor 3	chr15:79516407-79527739	+	0.833526	0.201896	4.12849	3.65152e-05	0.000432943	Yes	OK	352.989	248.27	457.709	264.444	232.095	518.634	396.783
ENSMUSG00000046688	Tifa	211550	TRAF-interacting protein with forkhead-associated domain	chr3:127789912-127798389	+	-0.897092	0.217389	-4.12667	3.68053e-05	0.000436011	Yes	OK	243.494	319.972	167.016	264.444	375.499	163.102	170.93
ENSMUSG00000020857	Nme2	18103	NME/NM23 nucleoside diphosphate kinase 2	chr11:93949813-93956256	-	0.634944	0.153966	4.12392	3.72472e-05	0.00044087	Yes	OK	1329.66	1039.96	1619.36	1148.07	931.837	1864.61	1374.11
ENSMUSG00000007021	Syngr3	20974	synaptogyrin 3	chr17:24685091-24689949	-	-0.479997	0.1164	-4.1237	3.72838e-05	0.000440927	Yes	OK	2140.66	2509.02	1772.31	2592.84	2425.19	1630.51	1914.11
ENSMUSG00000028093	Acp6	66659	acid phosphatase 6, lysophosphatidic	chr3:97158776-97176576	+	0.876714	0.212706	4.12173	3.76045e-05	0.000443966	Yes	OK	277.179	180.2	374.158	154.797	205.603	400.81	347.506
ENSMUSG00000032601	Prkar2a	19087	protein kinase, cAMP dependent regulatory, type II alpha	chr9:108692142-108749511	+	-0.426654	0.103516	-4.12161	3.76235e-05	0.000443966	Yes	OK	4509.4	5199.84	3818.96	5521.08	4878.61	3682.92	3955
ENSMUSG00000028811	Yars	107271	tyrosyl-tRNA synthetase	chr4:129189794-129219607	+	0.459246	0.111426	4.12153	3.76367e-05	0.000443966	Yes	OK	3178.41	2672.4	3684.41	2766.99	2577.81	3411.26	3957.57
ENSMUSG00000043673	Kcns3	238076	potassium voltage-gated channel, delayed-rectifier, subfamily S, member 3	chr12:11090201-11150373	-	-0.985084	0.239059	-4.12068	3.77757e-05	0.000445227	Yes	OK	198.348	270.558	126.137	245.094	296.022	102.389	149.885
ENSMUSG00000015957	Wnt11	22411	wingless-type MMTV integration site family, member 11	chr7:98835111-98854747	+	1.20196	0.291865	4.1182	3.81835e-05	0.000449652	Yes	OK	102.103	46.9363	157.27	32.2493	61.6233	168.762	145.778
ENSMUSG00000028042	Zbtb7b	22724	zinc finger and BTB domain containing 7B	chr3:89377645-89393203	-	0.59013	0.143321	4.11755	3.82922e-05	0.00045055	Yes	OK	967.951	758.921	1176.98	728.834	789.009	1283.72	1070.24
ENSMUSG00000057897	Camk2b	12323	calcium/calmodulin-dependent protein kinase II, beta	chr11:5969665-6065748	-	-0.95717	0.232632	-4.11452	3.87992e-05	0.000456129	Yes	OK	167.876	228.344	107.408	225.745	230.943	108.049	106.767
ENSMUSG00000005534	Insr	16337	insulin receptor	chr8:3150921-3279617	-	0.54313	0.132064	4.11263	3.91174e-05	0.00045948	Yes	OK	1251.03	992.681	1509.38	883.63	1101.73	1529.66	1489.09
ENSMUSG00000056216	Cebpg	12611	CCAAT/enhancer binding protein (C/EBP), gamma	chr7:35046421-35056566	-	0.471378	0.114708	4.10936	3.96757e-05	0.000465644	Yes	OK	1975.09	1638.72	2311.47	1580.21	1697.23	2442.42	2180.51
ENSMUSG00000051043	Gprc5c	70355	G protein-coupled receptor, family C, group 5, member C	chr11:114852029-114869096	+	-0.914506	0.222668	-4.10703	4.00775e-05	0.000469962	Yes	OK	345.728	464.635	226.82	470.839	458.431	166.189	287.45
ENSMUSG00000013698	Pea15a	18611	phosphoprotein enriched in astrocytes 15A	chr1:172196727-172206804	-	-0.379121	0.0923408	-4.10567	4.03143e-05	0.000472341	Yes	OK	6758.83	7650.37	5867.29	7462.48	7838.26	5849.56	5885.02
ENSMUSG00000006711	D130043K22Rik	210108	RIKEN cDNA D130043K22 gene	chr13:24845130-24901439	+	-1.35621	0.330345	-4.10544	4.03544e-05	0.000472412	Yes	OK	507.369	815.931	198.808	922.329	709.532	135.318	262.298
ENSMUSG00000042978	Sbk1	104175	SH3-binding kinase 1	chr7:126272618-126294999	+	-0.546271	0.133096	-4.10433	4.05487e-05	0.000474287	Yes	OK	889.213	1058.45	719.979	1025.53	1091.37	712.093	727.864
ENSMUSG00000051154	Commd3	12238	COMM domain containing 3	chr2:18672461-18676216	+	0.556538	0.135673	4.10206	4.09493e-05	0.00047857	Yes	OK	1034.92	816.916	1252.93	741.733	892.098	1270.35	1235.52
ENSMUSG00000034652	Cd300a	217303	CD300A molecule	chr11:114890040-114904651	+	1.07164	0.261303	4.10115	4.11095e-05	0.000480038	Yes	OK	147.876	80.9144	214.838	64.4985	97.3303	235.135	194.542
ENSMUSG00000035566	Pcdh17	219228	protocadherin 17	chr14:84443562-84537060	+	-0.642761	0.156736	-4.10091	4.11522e-05	0.000480132	Yes	OK	607.682	743.372	471.992	696.584	790.161	442.486	501.497
ENSMUSG00000042105	Inpp5f	101490	inositol polyphosphate-5-phosphatase F	chr7:128611364-128696436	+	-0.482985	0.117798	-4.10011	4.12956e-05	0.000481401	Yes	OK	1544.74	1812.24	1277.24	1857.56	1766.92	1206.55	1347.93
ENSMUSG00000030089	Slc41a3	71699	solute carrier family 41, member 3	chr6:90604879-90646412	+	0.747421	0.182308	4.09977	4.13558e-05	0.000481452	Yes	OK	504.052	356.023	652.082	303.143	408.902	592.725	711.438
ENSMUSG00000033983	Coil	12812	coilin	chr11:88973934-88991613	+	-0.728489	0.177693	-4.0997	4.13694e-05	0.000481452	Yes	OK	599.974	768.821	431.127	902.98	634.663	394.636	467.619
ENSMUSG00000006442	Srm	20810	spermidine synthase	chr4:148591512-148594619	+	0.643163	0.156912	4.09888	4.15154e-05	0.000482747	Yes	OK	848.187	661.476	1034.9	715.934	607.018	1152.52	917.273
ENSMUSG00000023349	Clec4n	56620	C-type lectin domain family 4, member n	chr6:123229842-123247024	+	1.34834	0.329178	4.09608	4.20202e-05	0.000488208	Yes	OK	60.2685	20.5599	99.9772	12.8997	28.22	118.339	81.6152
ENSMUSG00000039501	Znfx1	98999	zinc finger, NFX1-type containing 1	chr2:167035796-167063015	-	-0.46198	0.112806	-4.09534	4.21557e-05	0.000489373	Yes	OK	1885.65	2184.16	1587.14	2070.4	2297.92	1528.12	1646.16
ENSMUSG00000016346	Kcnq2	16536	potassium voltage-gated channel, subfamily Q, member 2	chr2:181075578-181135289	-	-0.575612	0.140626	-4.0932	4.25463e-05	0.000493495	Yes	OK	1922.57	2311.66	1533.48	2192.95	2430.38	1289.9	1777.06
ENSMUSG00000017765	Slc12a4	20498	solute carrier family 12, member 4	chr8:105943589-105966115	-	0.574783	0.140441	4.0927	4.26379e-05	0.000494144	Yes	OK	1353.29	1064.67	1641.9	980.378	1148.96	1826.03	1457.78
ENSMUSG00000095567	Noc2l	57741	NOC2 like nucleolar associated transcriptional repressor	chr4:156236009-156247616	+	0.632449	0.154572	4.09161	4.28383e-05	0.000496053	Yes	OK	819.857	641.32	998.393	683.685	598.956	1102.1	894.688
ENSMUSG00000022656	Nectin3	58998	nectin cell adhesion molecule 3	chr16:46394857-46496967	-	-0.500734	0.122388	-4.09135	4.28869e-05	0.000496201	Yes	OK	1145.63	1351.58	939.683	1380.27	1322.89	937.967	941.398
ENSMUSG00000032744	Heyl	56198	hairy/enhancer-of-split related with YRPW motif-like	chr4:123233555-123249870	+	-1.30253	0.31854	-4.08907	4.33113e-05	0.000500694	Yes	OK	77.743	122.838	32.6476	148.347	97.3303	44.7631	20.5321
ENSMUSG00000059834	Sclt1	67161	sodium channel and clathrin linker 1	chr3:41626704-41742514	-	0.968661	0.237035	4.08658	4.37783e-05	0.000505672	Yes	OK	190.076	120.593	259.558	122.547	118.639	287.616	231.5
ENSMUSG00000004356	Utp20	70683	UTP20 small subunit processome component	chr10:88746606-88826814	-	0.519667	0.127246	4.08394	4.42776e-05	0.000511015	Yes	OK	1151.44	946.374	1356.52	986.828	905.92	1398.46	1314.57
ENSMUSG00000000560	Gabra2	14395	gamma-aminobutyric acid (GABA) A receptor, subunit alpha 2	chr5:70961056-71095849	-	-0.646575	0.158365	-4.08283	4.44914e-05	0.000513055	Yes	OK	719.942	887	552.884	883.63	890.371	482.618	623.15
ENSMUSG00000019998	Stx7	53331	syntaxin 7	chr10:24149316-24188959	+	-0.439819	0.107736	-4.08239	4.45748e-05	0.00051359	Yes	OK	2819.5	3266.67	2372.34	3437.77	3095.56	2266.45	2478.23
ENSMUSG00000036333	Kidins220	77480	kinase D-interacting substrate 220	chr12:24974931-25059697	+	-0.438539	0.107428	-4.08216	4.46191e-05	0.000513674	Yes	OK	7208.93	8334.97	6082.89	8836.3	7833.65	5639.64	6526.14
ENSMUSG00000032578	Cish	12700	cytokine inducible SH2-containing protein	chr9:107296658-107302784	+	-1.17793	0.288609	-4.08141	4.47628e-05	0.000514902	Yes	OK	104.207	152.672	55.742	135.447	169.896	41.1615	70.3225
ENSMUSG00000048388	Fam171b	241520	family with sequence similarity 171, member B	chr2:83812727-83881358	+	0.481721	0.118121	4.0782	4.53862e-05	0.00052164	Yes	OK	6216.37	5142.04	7290.7	4785.79	5498.3	6517.4	8063.99
ENSMUSG00000020785	Camkk1	55984	calcium/calmodulin-dependent protein kinase kinase 1, alpha	chr11:73019007-73042065	+	-0.919618	0.225782	-4.07303	4.64058e-05	0.000532919	Yes	OK	245.77	328.667	162.873	303.143	354.19	132.231	193.515
ENSMUSG00000013236	Ptprs	19280	protein tyrosine phosphatase, receptor type, S	chr17:56412425-56476480	-	-0.370172	0.090905	-4.07208	4.65956e-05	0.000534656	Yes	OK	7005	7914.53	6095.47	7926.87	7902.18	6077.49	6113.44
ENSMUSG00000030774	Pak1	18479	p21 protein (Cdc42/Rac)-activated kinase 1	chr7:97842938-97912381	+	-0.60433	0.148451	-4.07091	4.6829e-05	0.00053689	Yes	OK	917.697	1109.07	726.324	1019.08	1199.06	651.895	800.753
ENSMUSG00000027612	Mmp24	17391	matrix metallopeptidase 24	chr2:155775341-155818366	+	-0.655057	0.161013	-4.06836	4.73453e-05	0.000542361	Yes	OK	519.133	644.373	393.893	670.785	617.961	377.656	410.129
ENSMUSG00000051375	Pcdh1	75599	protocadherin 1	chr18:38196693-38209762	-	-0.388022	0.0954823	-4.06381	4.8279e-05	0.000552601	Yes	OK	4867.74	5534.39	4201.09	5611.37	5457.41	4312.69	4089.49
ENSMUSG00000055116	Arntl	11865	aryl hydrocarbon receptor nuclear translocator-like	chr7:113207464-113314126	+	0.738982	0.181912	4.06229	4.85931e-05	0.000555713	Yes	OK	413.168	303.384	522.953	309.593	297.174	564.427	481.478
ENSMUSG00000057841	Rpl32l	621697	ribosomal protein L32-like	chr10:20208438-20209030	+	0.679659	0.167317	4.06211	4.86309e-05	0.000555713	Yes	OK	865.471	658.712	1072.23	696.584	620.841	1251.82	892.634
ENSMUSG00000057841	LOC102642864	102642864	60S ribosomal protein L32	NA	NA	0.679659	0.167317	4.06211	4.86309e-05	0.000555713	Yes	OK	865.471	658.712	1072.23	696.584	620.841	1251.82	892.634
ENSMUSG00000057841	Rpl32	19951	ribosomal protein L32	chr6:115805513-115808743	-	0.679659	0.167317	4.06211	4.86309e-05	0.000555713	Yes	OK	865.471	658.712	1072.23	696.584	620.841	1251.82	892.634
ENSMUSG00000033685	Ucp2	22228	uncoupling protein 2 (mitochondrial, proton carrier)	chr7:100493357-100499629	+	-0.557157	0.137252	-4.05937	4.92063e-05	0.000561826	Yes	OK	1368.58	1646.49	1090.67	1741.46	1551.53	1219.41	961.93
ENSMUSG00000030257	Srgap3	259302	SLIT-ROBO Rho GTPase activating protein 3	chr6:112717971-112947266	-	-1.03529	0.255081	-4.05868	4.93502e-05	0.000563006	Yes	OK	3612.05	5062.09	2162.01	5250.18	4874	1715.4	2608.61
ENSMUSG00000028351	Brinp1	56710	bone morphogenic protein/retinoic acid inducible neural specific 1	chr4:68761371-68954397	-	-1.01083	0.24919	-4.05647	4.98189e-05	0.000567887	Yes	OK	231.549	325.669	137.43	386.991	264.347	102.389	172.47
ENSMUSG00000010505	Myt1	17932	myelin transcription factor 1	chr2:181767028-181827775	+	-0.546878	0.134887	-4.05434	5.02757e-05	0.000572624	Yes	OK	1690.78	2027.1	1354.47	2154.25	1899.96	1183.91	1525.02
ENSMUSG00000089809	A930011G23Rik	319818	RIKEN cDNA A930011G23 gene	chr5:99297243-99729060	-	0.986717	0.243515	4.05198	5.07857e-05	0.000577958	Yes	OK	173.624	103.893	243.356	90.298	117.487	259.832	226.88
ENSMUSG00000029782	Tmem209	72649	transmembrane protein 209	chr6:30481232-30509783	-	0.541982	0.13381	4.05039	5.11317e-05	0.000581217	Yes	OK	911.59	734.733	1088.45	728.834	740.632	1075.86	1101.04
ENSMUSG00000043284	Tmem11	216821	transmembrane protein 11	chr11:60864451-60879038	-	0.697055	0.1721	4.05028	5.11558e-05	0.000581217	Yes	OK	458.036	342.257	573.816	341.842	342.672	603.53	544.101
ENSMUSG00000034413	Neurl1b	240055	neuralized E3 ubiquitin protein ligase 1B	chr17:26414964-26446342	+	-0.737955	0.182251	-4.04912	5.14115e-05	0.000583644	Yes	OK	378.082	477.134	279.03	451.49	502.777	259.317	298.742
ENSMUSG00000002233	Rhoc	11853	ras homolog family member C	chr3:104789033-104794459	+	0.46229	0.114246	4.04644	5.20018e-05	0.000589863	Yes	OK	3199.14	2667.68	3730.59	2560.59	2774.78	4044.63	3416.55
ENSMUSG00000050199	Lgr4	107515	leucine-rich repeat-containing G protein-coupled receptor 4	chr2:109917646-110014257	+	-0.570501	0.141024	-4.04543	5.22276e-05	0.000591942	Yes	OK	885.555	1058.62	712.489	980.378	1136.86	672.475	752.503
ENSMUSG00000049791	Fzd4	14366	frizzled class receptor 4	chr7:89404365-89410110	+	0.992135	0.245371	4.04342	5.26778e-05	0.000596255	Yes	OK	214.79	125.547	304.033	96.7478	154.346	350.387	257.678
ENSMUSG00000039270	Megf9	230316	multiple EGF-like-domains 9	chr4:70431926-70534928	-	-0.49028	0.121256	-4.04334	5.26941e-05	0.000596255	Yes	OK	3758.67	4391.94	3125.41	3850.56	4933.32	2961.57	3289.25
ENSMUSG00000089704	Galnt2	108148	UDP-N-acetyl-alpha-D-galactosamine:polypeptide N-acetylgalactosaminyltransferase 2	chr8:124231393-124345723	+	0.426422	0.105486	4.04246	5.28924e-05	0.000598011	Yes	OK	3972	3361.47	4582.54	3186.23	3536.72	4800.46	4364.62
ENSMUSG00000014959	Gorasp2	70231	golgi reassembly stacking protein 2	chr2:70661508-70691725	+	0.468153	0.115833	4.04162	5.30833e-05	0.000599682	Yes	OK	2482.91	2090.85	2874.98	2263.9	1917.81	3012.5	2737.45
ENSMUSG00000044921	Rassf9	237504	Ras association (RalGDS/AF-6) domain family (N-terminal) member 9	chr10:102512221-102546560	+	-1.20794	0.298973	-4.0403	5.3384e-05	0.000602588	Yes	OK	92.924	137.813	48.0346	116.097	159.53	34.4727	61.5964
ENSMUSG00000034783	Cd207	246278	CD207 antigen	chr6:83671206-83677857	-	-1.39612	0.345693	-4.0386	5.3772e-05	0.000606475	Yes	OK	17.3094	32.3077	2.31108	38.6991	25.9163	1.02904	3.59312
ENSMUSG00000031543	Ank1	11733	ankyrin 1, erythroid	chr8:23139029-23150497	+	-0.483113	0.119639	-4.03809	5.38881e-05	0.000607291	Yes	OK	1734.37	2029.93	1438.81	2018.8	2041.06	1321.28	1556.34
ENSMUSG00000035898	Uba6	231380	ubiquitin-like modifier activating enzyme 6	chr5:86110729-86172743	-	-0.517538	0.128187	-4.03736	5.4056e-05	0.000608689	Yes	OK	1511.91	1791.1	1232.72	1812.41	1769.8	1105.7	1359.74
ENSMUSG00000078307	AI593442	330941	expressed sequence AI593442	chr9:52673031-52679780	-	-0.747659	0.185283	-4.03523	5.45481e-05	0.000613732	Yes	OK	470.327	595.884	344.77	561.137	630.631	290.703	398.837
ENSMUSG00000072704	Smim10l1	381820	small integral membrane protein 10 like 1	chr6:133105238-133107750	+	0.445471	0.110401	4.03504	5.45941e-05	0.000613753	Yes	OK	2209.36	1852.38	2566.35	1773.71	1931.06	2463.51	2669.18
ENSMUSG00000042216	Sgsm1	52850	small G protein signaling modulator 1	chr5:113257473-113280601	-	-0.608316	0.150839	-4.03288	5.50979e-05	0.000618916	Yes	OK	634.335	769.69	498.98	741.733	797.648	476.444	521.516
ENSMUSG00000014550	Rbsn	78287	rabenosyn, RAB effector	chr6:92186711-92214811	-	0.478092	0.118602	4.03105	5.55276e-05	0.000623238	Yes	OK	1368.96	1135.33	1602.59	1122.27	1148.38	1567.74	1637.44
ENSMUSG00000027656	Wisp2	22403	WNT1 inducible signaling pathway protein 2	chr2:163820833-163833147	+	-1.41269	0.350656	-4.0287	5.6085e-05	0.000628985	Yes	OK	25.5545	44.1714	6.93749	45.149	43.1939	6.68874	7.18625
ENSMUSG00000085069	Gm13111	100042178	predicted gene 13111	NA	NA	-1.19426	0.29702	-4.02078	5.80049e-05	0.000649992	Yes	OK	89.909	131.249	48.5691	90.298	172.2	52.4809	44.6574
ENSMUSG00000036160	Surf6	20935	surfeit gene 6	chr2:26890417-26902887	-	0.721307	0.17941	4.02044	5.80895e-05	0.000650415	Yes	OK	421.145	304.249	538.042	277.344	331.153	519.664	556.421
ENSMUSG00000038642	Ctss	13040	cathepsin S	chr3:95526785-95556405	+	0.477836	0.118869	4.01984	5.82377e-05	0.000651549	Yes	OK	1645.41	1372.25	1918.56	1406.07	1338.44	2033.89	1803.23
ENSMUSG00000058589	Anks1b	77531	ankyrin repeat and sterile alpha motif domain containing 1B	chr10:90575726-90972984	+	-0.650398	0.161839	-4.01881	5.84928e-05	0.000653876	Yes	OK	859.831	1067.37	652.292	1154.52	980.214	553.622	750.963
ENSMUSG00000056486	Chn1	108699	chimerin 1	chr2:73610659-73625740	-	-0.475314	0.118284	-4.01842	5.85904e-05	0.00065444	Yes	OK	1328.62	1557.23	1100.01	1612.46	1502	1091.29	1108.74
ENSMUSG00000003992	Ssbp2	66970	single-stranded DNA binding protein 2	chr13:91461096-91706175	+	-0.744558	0.185342	-4.01722	5.88897e-05	0.000657008	Yes	OK	358.375	460.315	256.436	503.089	417.541	252.114	260.758
ENSMUSG00000038828	Tmem214	68796	transmembrane protein 214	chr5:30869646-30877467	+	0.53483	0.133142	4.01701	5.89422e-05	0.000657008	Yes	OK	946.608	761.57	1131.65	735.283	787.857	1144.8	1118.49
ENSMUSG00000054057	A930004D18Rik	77940	RIKEN cDNA A930004D18 gene	chr2:18036679-18037741	-	-0.976528	0.243103	-4.01693	5.89623e-05	0.000657008	Yes	OK	163.465	227.479	99.4499	257.994	196.964	106.505	92.3946
ENSMUSG00000008668	Rps18	20084	ribosomal protein S18	chr17:33951998-33955641	-	0.69423	0.172835	4.01671	5.90154e-05	0.000657073	Yes	OK	456.556	342.89	570.221	348.292	337.488	601.986	538.455
ENSMUSG00000009614	Sardh	192166	sarcosine dehydrogenase	chr2:27188392-27247303	-	0.89458	0.222738	4.0163	5.91198e-05	0.000657708	Yes	OK	352.933	226.272	479.594	187.046	265.499	577.29	381.898
ENSMUSG00000047139	Cd24a	12484	CD24a antigen	chr10:43579168-43584265	+	-0.434013	0.108101	-4.01489	5.94727e-05	0.000660668	Yes	OK	5607.96	6463.78	4752.13	6404.71	6522.86	4321.44	5182.82
ENSMUSG00000024589	Nedd4l	83814	neural precursor cell expressed, developmentally down-regulated gene 4-like	chr18:65023526-65217826	+	-0.429819	0.107057	-4.01486	5.94811e-05	0.000660668	Yes	OK	4340.48	5014.34	3666.63	5417.88	4610.81	3562.52	3770.73
ENSMUSG00000024073	Birc6	12211	baculoviral IAP repeat-containing 6	chr17:74528294-74703356	+	-0.422183	0.105189	-4.01358	5.98054e-05	0.000663739	Yes	OK	4396.13	5036.02	3756.23	4714.84	5357.2	3592.37	3920.1
ENSMUSG00000026721	Rabgap1l	29809	RAB GTPase activating protein 1-like	chr1:160219173-160351571	-	-0.553467	0.137913	-4.01316	5.99107e-05	0.000664378	Yes	OK	1451.39	1730.98	1171.8	1625.36	1836.61	1024.92	1318.68
ENSMUSG00000029408	Abcb9	56325	ATP-binding cassette, sub-family B (MDR/TAP), member 9	chr5:124061856-124095798	-	-0.833124	0.20779	-4.00945	6.08604e-05	0.00067437	Yes	OK	264.735	342.143	187.327	296.693	387.593	193.459	181.196
ENSMUSG00000027966	Col11a1	12814	collagen, type XI, alpha 1	chr3:114030539-114220756	+	-0.852261	0.212654	-4.00773	6.13059e-05	0.000678764	Yes	OK	271.022	354.179	187.864	322.493	385.866	213.525	162.204
ENSMUSG00000044447	Dock5	68813	dedicator of cytokinesis 5	chr14:67751927-67933572	-	-0.420357	0.104903	-4.0071	6.14689e-05	0.000680027	Yes	OK	2356.11	2697.4	2014.82	2599.29	2795.51	2045.72	1983.92
ENSMUSG00000024500	Ppp2r2b	72930	protein phosphatase 2, regulatory subunit B, beta	chr18:42645220-43059471	-	-0.50677	0.126589	-4.00326	6.24752e-05	0.000690609	Yes	OK	1960.43	2315.11	1605.75	2354.2	2276.03	1417.5	1793.99
ENSMUSG00000021948	Prkcd	18753	protein kinase C, delta	chr14:30595353-30610310	-	-0.459647	0.114872	-4.00137	6.29767e-05	0.0006956	Yes	OK	1865.35	2180.52	1550.18	2341.3	2019.75	1520.92	1579.43
ENSMUSG00000054474	Thnsl2	232078	threonine synthase-like 2 (bacterial)	chr6:71128165-71144380	-	1.18777	0.296954	3.99984	6.3386e-05	0.000699564	Yes	OK	107.633	47.7428	167.523	25.7994	69.6862	157.443	177.603
ENSMUSG00000010086	Rnf112	22671	ring finger protein 112	chr11:61448416-61453992	-	-1.32777	0.332035	-3.99887	6.36445e-05	0.000701859	Yes	OK	43.4192	69.1081	17.7302	64.4985	73.7176	18.0081	17.4523
ENSMUSG00000028173	Wls	68151	wntless homolog (Drosophila)	chr3:159839694-159935175	+	0.464475	0.11618	3.99789	6.39101e-05	0.000704228	Yes	OK	1464.43	1218.83	1710.03	1186.77	1250.9	1706.66	1713.41
ENSMUSG00000031367	Ap1s2	108012	adaptor-related protein complex 1, sigma 2 subunit	chrX:163909016-163929546	+	-0.58821	0.147158	-3.99714	6.4113e-05	0.000705448	Yes	OK	1022.31	1229.15	815.472	1115.82	1342.47	728.043	902.9
ENSMUSG00000020331	Hcn2	15166	hyperpolarization-activated, cyclic nucleotide-gated K+ 2	chr10:79716633-79736108	+	-0.540214	0.135151	-3.9971	6.41224e-05	0.000705448	Yes	OK	1020.69	1223.55	817.827	1296.42	1150.69	766.632	869.022
ENSMUSG00000069266	Hist1h4b	326620	histone cluster 1, H4b	chr13:23756936-23757386	+	-0.9053	0.226594	-3.99525	6.46263e-05	0.000710429	Yes	OK	210.709	284.954	136.463	309.593	260.315	153.326	119.6
ENSMUSG00000069266	LOC102641229	102641229	histone H4	NA	NA	-0.9053	0.226594	-3.99525	6.46263e-05	0.000710429	Yes	OK	210.709	284.954	136.463	309.593	260.315	153.326	119.6
ENSMUSG00000033389	Arhgap44	216831	Rho GTPase activating protein 44	chr11:65002038-65162961	-	-0.444432	0.111253	-3.99478	6.4755e-05	0.00071128	Yes	OK	2750.23	3186.28	2314.19	3270.08	3102.47	2141.43	2486.95
ENSMUSG00000025626	Phf6	70998	PHD finger protein 6	chrX:52912213-52956961	+	0.625159	0.156544	3.99351	6.51017e-05	0.000714523	Yes	OK	914.692	693.501	1135.88	593.387	793.616	1037.27	1234.49
ENSMUSG00000052920	Prkg1	19091	protein kinase, cGMP-dependent, type I	chr19:30564486-31765033	-	-0.578325	0.144833	-3.99305	6.5229e-05	0.000715355	Yes	OK	868.543	1040.54	696.547	954.579	1126.5	647.779	745.316
ENSMUSG00000024789	Jak2	16452	Janus kinase 2	chr19:29251802-29313080	+	0.523089	0.131016	3.99256	6.53642e-05	0.000716272	Yes	OK	1192.84	956.226	1429.45	864.281	1048.17	1436.54	1422.36
ENSMUSG00000021377	Dek	110052	DEK oncogene (DNA binding)	chr13:47084766-47106221	-	-0.541593	0.13573	-3.99023	6.60094e-05	0.000722756	Yes	OK	822.904	982.081	663.727	986.828	977.334	674.019	653.435
ENSMUSG00000006589	Aprt	11821	adenine phosphoribosyl transferase	chr8:122574636-122576907	-	0.621239	0.155697	3.99005	6.606e-05	0.000722756	Yes	OK	742.507	577.339	907.676	580.487	574.191	1001.25	814.099
ENSMUSG00000021314	Amph	218038	amphiphysin	chr13:18948350-19150919	+	-0.67986	0.170421	-3.98931	6.62661e-05	0.00072444	Yes	OK	422.771	527.696	317.845	535.338	520.055	310.769	324.921
ENSMUSG00000005802	Slc30a4	22785	solute carrier family 30 (zinc transporter), member 4	chr2:122681232-122702663	-	0.435109	0.109178	3.98532	6.73895e-05	0.000736142	Yes	OK	2238.99	1883.31	2594.66	1786.61	1980.01	2535.55	2653.78
ENSMUSG00000024109	Nrxn1	18189	neurexin I	chr17:90033643-91092802	-	-0.491112	0.123398	-3.97989	6.89471e-05	0.000752564	Yes	OK	2398	2812.58	1983.42	2760.54	2864.62	1752.96	2213.88
ENSMUSG00000069309	Hist1h2an	319170	histone cluster 1, H2an	chr13:21786771-21787218	-	-1.23573	0.31065	-3.97788	6.95332e-05	0.000758188	Yes	OK	61.1219	92.9502	29.2935	90.298	95.6025	29.8421	28.745
ENSMUSG00000020456	Ogdh	18293	oxoglutarate (alpha-ketoglutarate) dehydrogenase (lipoamide)	chr11:6291596-6359094	+	-0.411643	0.103487	-3.97775	6.95716e-05	0.000758188	Yes	OK	2896.78	3317.93	2475.63	3341.02	3294.83	2365.76	2585.51
ENSMUSG00000002342	Tmem161a	234371	transmembrane protein 161A	chr8:70172407-70183681	+	0.605141	0.152298	3.97341	7.08512e-05	0.000771528	Yes	OK	622.847	486.923	758.77	483.739	490.107	743.479	774.061
ENSMUSG00000055805	Fmnl1	57778	formin-like 1	chr11:103171137-103198900	+	-1.00036	0.251782	-3.97313	7.09341e-05	0.000771594	Yes	OK	259.928	367.765	152.091	490.189	245.341	130.173	174.01
ENSMUSG00000059714	Flot1	14251	flotillin 1	chr17:35823356-35832787	+	-0.453575	0.114164	-3.97302	7.09684e-05	0.000771594	Yes	OK	4014.56	4677.44	3351.69	5192.13	4162.74	3324.3	3379.08
ENSMUSG00000024190	Dusp1	19252	dual specificity phosphatase 1	chr17:26505590-26508472	-	0.442346	0.11138	3.97152	7.14153e-05	0.000775845	Yes	OK	4684.89	3980.08	5389.7	4392.35	3567.82	5447.21	5332.19
ENSMUSG00000050965	Prkca	18750	protein kinase C, alpha	chr11:107933386-108343888	-	-0.508944	0.128176	-3.97067	7.16694e-05	0.000777997	Yes	OK	2287.27	2707.01	1867.53	2837.94	2576.09	1635.14	2099.92
ENSMUSG00000003863	Ppfia3	76787	protein tyrosine phosphatase, receptor type, f polypeptide (PTPRF), interacting protein (liprin), alpha 3	chr7:45339125-45367019	-	-0.630742	0.158939	-3.96845	7.23421e-05	0.000784686	Yes	OK	830.771	1029.76	631.782	1167.42	892.098	572.144	691.419
ENSMUSG00000022629	Kif21a	16564	kinesin family member 21A	chr15:90933274-91049951	-	-0.434658	0.10954	-3.96805	7.24643e-05	0.000785397	Yes	OK	14237.3	16433.7	12040.9	17588.8	15278.6	11346.7	12735.1
ENSMUSG00000063785	Utp14a	72554	UTP14A small subunit processome component	chrX:48256933-48282449	+	0.816618	0.205861	3.96685	7.28277e-05	0.000788175	Yes	OK	267.823	189.528	346.119	199.946	179.111	346.271	345.966
ENSMUSG00000021190	Lgmn	19141	legumain	chr12:102394081-102439813	-	-0.415014	0.104621	-3.96683	7.28341e-05	0.000788175	Yes	OK	2872.34	3299.61	2445.07	3418.42	3180.8	2349.29	2540.85
ENSMUSG00000036390	Gadd45a	13197	growth arrest and DNA-damage-inducible 45 alpha	chr6:67035095-67037407	-	0.509579	0.128591	3.9628	7.4076e-05	0.00080099	Yes	OK	2050.58	1657.1	2444.07	1444.77	1869.43	2584.94	2303.19
ENSMUSG00000053004	Hrh1	15465	histamine receptor H1	chr6:114403665-114483298	+	1.10036	0.277764	3.9615	7.44814e-05	0.000804747	Yes	OK	110.484	63.9822	156.985	70.9484	57.016	145.094	168.877
ENSMUSG00000040596	Pogk	71592	pogo transposable element with KRAB domain	chr1:166393611-166409828	-	0.399216	0.100852	3.95845	7.54368e-05	0.000813939	Yes	OK	3478.16	2982.64	3973.68	2908.88	3056.4	3864.03	4083.33
ENSMUSG00000028691	Prdx1	18477	peroxiredoxin 1	chr4:116685598-116700000	+	0.922633	0.233084	3.95838	7.54607e-05	0.000813939	Yes	OK	8700.82	5651.88	11749.8	5514.63	5789.14	13900.2	9599.28
ENSMUSG00000026740	Dnajc1	13418	DnaJ heat shock protein family (Hsp40) member C1	chr2:18213750-18392830	-	0.69895	0.176582	3.95823	7.55081e-05	0.000813939	Yes	OK	468.481	341.049	595.913	303.143	378.955	625.14	566.687
ENSMUSG00000039167	Adgrl4	170757	adhesion G protein-coupled receptor L4	chr3:151437881-151545081	+	0.746187	0.188641	3.9556	7.63419e-05	0.000822289	Yes	OK	602.785	442.75	762.819	470.839	414.662	911.726	613.911
ENSMUSG00000061991	Hist1h2af	319173	histone cluster 1, H2af	chr13:23533910-23534378	+	-0.989726	0.250296	-3.95422	7.67839e-05	0.000826409	Yes	OK	156.673	214.178	99.1678	187.046	241.31	84.8955	113.44
ENSMUSG00000033006	Sox10	20665	SRY (sex determining region Y)-box 10	chr15:79154912-79164490	-	-0.446681	0.112971	-3.95396	7.68685e-05	0.000826679	Yes	OK	2435.87	2821.04	2050.69	2837.94	2804.15	2212.43	1888.96
ENSMUSG00000054263	Lifr	16880	leukemia inhibitory factor receptor	chr15:7140541-7197489	+	-0.959221	0.242855	-3.94976	7.82291e-05	0.00084066	Yes	OK	15197.4	20786.1	9608.71	19981.7	21590.6	7767.68	11449.7
ENSMUSG00000037692	Ahdc1	230793	AT hook, DNA binding motif, containing 1	chr4:133011505-133078110	+	-0.644532	0.16331	-3.94669	7.92401e-05	0.000850333	Yes	OK	539.924	670.748	409.099	722.384	619.113	431.681	386.517
ENSMUSG00000051586	Mical3	194401	microtubule associated monooxygenase, calponin and LIM domain containing 3	chr6:120931545-121131022	-	-0.444032	0.112508	-3.94665	7.92517e-05	0.000850333	Yes	OK	1696.82	1956.45	1437.2	1883.36	2029.54	1476.15	1398.24
ENSMUSG00000078515	Rsc1a1	69994	regulatory solute carrier protein, family 1, member 1	chr4:141683562-141685716	-	0.450624	0.114237	3.94466	7.99138e-05	0.000856775	Yes	OK	2731.38	2308.89	3153.86	2431.6	2186.19	2930.18	3377.54
ENSMUSG00000078515	Ddi2	68817	DNA-damage inducible protein 2	chr4:141683562-141723419	-	0.450624	0.114237	3.94466	7.99138e-05	0.000856775	Yes	OK	2731.38	2308.89	3153.86	2431.6	2186.19	2930.18	3377.54
ENSMUSG00000060671	Atp8b2	54667	ATPase, class I, type 8B, member 2	chr3:89939480-89963332	-	-0.47174	0.119612	-3.94393	8.01571e-05	0.00085872	Yes	OK	1580.01	1836.6	1323.41	1747.91	1925.3	1400.52	1246.3
ENSMUSG00000043716	Rpl7	19989	ribosomal protein L7	chr1:16101295-16104433	-	0.477662	0.121138	3.94313	8.04234e-05	0.00086086	Yes	OK	1800.25	1489.16	2111.34	1438.32	1540.01	2277.26	1945.42
ENSMUSG00000078622	Ccdc47	67163	coiled-coil domain containing 47	chr11:106199355-106216367	-	0.459558	0.116551	3.94296	8.04809e-05	0.00086086	Yes	OK	1951.15	1652.42	2249.88	1793.06	1511.79	2231.47	2268.29
ENSMUSG00000036046	5031439G07Rik	223739	RIKEN cDNA 5031439G07 gene	chr15:84945719-84987971	-	-0.434868	0.110369	-3.94015	8.14322e-05	0.000870366	Yes	OK	4269.13	4910.59	3627.67	4566.5	5254.68	3392.73	3862.61
ENSMUSG00000036478	Btg1	12226	B cell translocation gene 1, anti-proliferative	chr10:96617000-96622811	+	0.589775	0.149704	3.9396	8.16165e-05	0.000871081	Yes	OK	1264.33	995.903	1532.76	986.828	1004.98	1770.46	1295.06
ENSMUSG00000024242	Map4k3	225028	mitogen-activated protein kinase kinase kinase kinase 3	chr17:80580512-80728025	-	-0.432709	0.109836	-3.93958	8.16246e-05	0.000871081	Yes	OK	1720.68	1980.35	1461.02	1947.86	2012.84	1438.59	1483.45
ENSMUSG00000044221	Grsf1	231413	G-rich RNA sequence binding factor 1	chr5:88659232-88676171	-	0.434279	0.110245	3.93923	8.1743e-05	0.000871674	Yes	OK	1911.71	1628.53	2194.9	1696.31	1560.74	2186.7	2203.1
ENSMUSG00000042744	Gm15800	269700	predicted gene 15800	chr5:121220218-121368577	+	-0.398286	0.101115	-3.93892	8.18477e-05	0.000872121	Yes	OK	3860.13	4403.67	3316.59	4456.85	4350.49	3158.11	3475.06
ENSMUSG00000056305	Usp39	28035	ubiquitin specific peptidase 39	chr6:72318675-72345175	-	0.574143	0.145794	3.93803	8.21525e-05	0.000874369	Yes	OK	874.431	682.443	1066.42	612.736	752.15	1113.42	1019.42
ENSMUSG00000026605	Cenpf	108000	centromere protein F	chr1:189640613-189688086	-	-0.641047	0.162787	-3.93794	8.21847e-05	0.000874369	Yes	OK	727.135	883.32	570.95	728.834	1037.81	567.514	574.386
ENSMUSG00000027942	1700094D03Rik	73545	RIKEN cDNA 1700094D03 gene	chr3:90062795-90068347	+	0.531907	0.13508	3.93773	8.22545e-05	0.000874442	Yes	OK	881.254	715.67	1046.84	722.384	708.956	1049.1	1044.57
ENSMUSG00000027942	4933434E20Rik	99650	RIKEN cDNA 4933434E20 gene	chr3:90052801-90063341	+	0.531907	0.13508	3.93773	8.22545e-05	0.000874442	Yes	OK	881.254	715.67	1046.84	722.384	708.956	1049.1	1044.57
ENSMUSG00000029135	Fosl2	14284	fos-like antigen 2	chr5:32136471-32157839	+	0.401215	0.101948	3.9355	8.30241e-05	0.000881949	Yes	OK	6649.98	5688.46	7611.5	5256.63	6120.29	7592.23	7630.77
ENSMUSG00000036752	Tubb4b	227613	tubulin, beta 4B class IVB	chr2:25222157-25224702	-	-0.422624	0.10743	-3.93395	8.35628e-05	0.000886992	Yes	OK	1993.65	2289.03	1698.28	2270.35	2307.71	1749.36	1647.19
ENSMUSG00000024533	Spire1	68166	spire homolog 1 (Drosophila)	chr18:67488208-67549173	-	0.412131	0.104854	3.93052	8.47623e-05	0.000899038	Yes	OK	3494.53	2997.03	3992.02	3102.38	2891.69	4185.09	3798.96
ENSMUSG00000009575	Cbx5	12419	chromobox 5	chr15:103191545-103215352	-	-0.408559	0.103983	-3.92909	8.52681e-05	0.000903712	Yes	OK	5029.32	5741.04	4317.6	5437.23	6044.84	4083.73	4551.46
ENSMUSG00000033491	Prss35	244954	protease, serine 35	chr9:86743632-86757506	+	-0.873842	0.222458	-3.92813	8.56097e-05	0.00090664	Yes	OK	323.335	436.701	209.969	535.338	338.064	240.795	179.143
ENSMUSG00000024403	Atp6v1g2	66237	ATPase, H+ transporting, lysosomal V1 subunit G2	chr17:35236595-35238768	+	-0.724699	0.184516	-3.92757	8.5807e-05	0.000908037	Yes	OK	376.838	480.299	273.376	515.988	444.609	253.143	293.609
ENSMUSG00000022377	Asap1	13196	ArfGAP with SH3 domain, ankyrin repeat and PH domain1	chr15:64086839-64382919	-	-0.41538	0.105784	-3.92667	8.61316e-05	0.000910778	Yes	OK	4206.6	4832.77	3580.43	5076.04	4589.5	3375.75	3785.1
ENSMUSG00000047330	Kcne4	57814	potassium voltage-gated channel, Isk-related subfamily, gene 4	chr1:78816948-78820025	+	-1.35574	0.345342	-3.92579	8.64442e-05	0.000913388	Yes	OK	16.5898	30.8679	2.31169	38.6991	23.0368	1.54355	3.07982
ENSMUSG00000056569	Mpz	17528	myelin protein zero	chr1:171155517-171161130	+	-0.635398	0.161876	-3.92522	8.66493e-05	0.000914859	Yes	OK	525.872	649.326	402.418	677.235	621.416	424.992	379.844
ENSMUSG00000070056	Mfhas1	52065	malignant fibrous histiocytoma amplified sequence 1	chr8:35587797-35679449	+	-0.420437	0.107135	-3.92437	8.69583e-05	0.000917186	Yes	OK	2760.02	3157.43	2362.61	2973.38	3341.48	2287.03	2438.19
ENSMUSG00000038375	Trp53inp2	68728	transformation related protein 53 inducible nuclear protein 2	chr2:155381855-155389847	+	-0.412434	0.105099	-3.92425	8.70018e-05	0.000917186	Yes	OK	3384.26	3883.52	2885.01	4024.71	3742.32	3036.17	2733.85
ENSMUSG00000026150	Mff	75734	mitochondrial fission factor	chr1:82724889-82752389	+	0.414251	0.105677	3.91996	8.85622e-05	0.000932927	Yes	OK	3216.34	2733.97	3698.7	2599.29	2868.65	3558.92	3838.48
ENSMUSG00000055485	Soga1	320706	suppressor of glucose, autophagy associated 1	chr2:157010441-157079265	-	-0.441062	0.112543	-3.91904	8.8901e-05	0.000935786	Yes	OK	1627.17	1876.51	1377.84	1831.76	1921.27	1414.93	1340.75
ENSMUSG00000020484	Xbp1	22433	X-box binding protein 1	chr11:5520640-5525993	+	0.434488	0.11097	3.91535	9.02721e-05	0.000949498	Yes	OK	1725.15	1456.85	1993.45	1431.87	1481.84	1984.5	2002.4
ENSMUSG00000020914	Top2a	21973	topoisomerase (DNA) II alpha	chr11:98992946-99024189	-	-0.544371	0.13907	-3.91437	9.06391e-05	0.000952637	Yes	OK	2290.63	2715.32	1865.94	2218.75	3211.9	1809.56	1922.32
ENSMUSG00000032840	2410131K14Rik	76792	RIKEN cDNA 2410131K14 gene	chr5:118245226-118263114	+	0.661567	0.169098	3.91233	9.14103e-05	0.000960016	Yes	OK	686.209	504.664	867.754	406.341	602.987	882.399	853.11
ENSMUSG00000032018	Sc5d	235293	sterol-C5-desaturase	chr9:42254176-42264300	-	-0.514	0.131425	-3.91097	9.19268e-05	0.000964711	Yes	OK	1547.23	1822.44	1272.03	1709.21	1935.66	1138.63	1405.42
ENSMUSG00000079014	Serpina3i	628900	serine (or cysteine) peptidase inhibitor, clade A, member 3I	chr12:104263121-104269365	+	-1.35385	0.346261	-3.9099	9.23339e-05	0.000968251	Yes	OK	18.0426	33.517	2.56834	45.149	21.8849	1.54355	3.59312
ENSMUSG00000020737	Hn1	15374	hematological and neurological expressed sequence 1	chr11:115497352-115514370	-	-0.425795	0.108956	-3.90794	9.3086e-05	0.000975401	Yes	OK	2853.91	3267.83	2439.99	3018.53	3517.14	2391.48	2488.49
ENSMUSG00000028524	Sgip1	73094	SH3-domain GRB2-like (endophilin) interacting protein 1	chr4:102760134-102972682	+	-0.711669	0.182133	-3.9074	9.32932e-05	0.000976834	Yes	OK	606.603	763.125	450.081	748.183	778.066	361.706	538.455
ENSMUSG00000025044	Msr1	20288	macrophage scavenger receptor 1	chr8:39581699-39642678	-	-1.29163	0.331284	-3.89887	9.66415e-05	0.00101113	Yes	OK	66.591	105.447	27.7348	103.198	107.697	13.892	41.5776
ENSMUSG00000027465	Tbc1d20	67231	TBC1 domain family, member 20	chr2:152293871-152312590	+	0.403642	0.103599	3.8962	9.77141e-05	0.00102158	Yes	OK	2403.52	2060.74	2746.31	2051.05	2070.43	2722.32	2770.3
ENSMUSG00000053581	Zfand2a	100494	zinc finger, AN1-type domain 2A	chr5:139471215-139484491	-	0.400148	0.102719	3.89558	9.7964e-05	0.00102343	Yes	OK	3082.17	2649.6	3514.73	2663.79	2635.4	3383.47	3645.99
ENSMUSG00000025967	Eef1b2	55949	eukaryotic translation elongation factor 1 beta 2	chr1:63176830-63180486	+	0.471261	0.120998	3.8948	9.8281e-05	0.00102596	Yes	OK	4193.57	3513.21	4873.94	3831.21	3195.2	5324.75	4423.13
ENSMUSG00000102252	Snrpn	20646	small nuclear ribonucleoprotein N	chr7:59982501-60097608	-	-0.448752	0.115272	-3.89298	9.90193e-05	0.0010325	Yes	OK	4645.1	5382.93	3907.26	5417.88	5347.98	3474.54	4339.98
ENSMUSG00000002343	Armc6	76813	armadillo repeat containing 6	chr8:70220192-70234422	-	-0.718507	0.184569	-3.89289	9.90555e-05	0.0010325	Yes	OK	334.33	421.213	247.446	412.791	429.635	245.94	248.952
ENSMUSG00000069302	Hist1h2ah	319168	histone cluster 1, H2ah	chr13:22035121-22035643	-	-1.32072	0.339339	-3.89204	9.94066e-05	0.00103538	Yes	OK	44.0047	72.8505	15.1588	96.7478	48.9531	13.892	16.4257
ENSMUSG00000018143	Mafk	17135	v-maf musculoaponeurotic fibrosarcoma oncogene family, protein K (avian)	chr5:139791535-139802652	+	0.524897	0.134894	3.89118	9.97585e-05	0.00103827	Yes	OK	1206.39	988.587	1424.19	1038.43	938.748	1545.1	1303.28
ENSMUSG00000037172	E330009J07Rik	243780	RIKEN cDNA E330009J07 gene	chr6:40407497-40436133	-	0.740816	0.190508	3.88864	0.000100809	0.00104795	Yes	OK	398.707	279.658	517.756	232.195	327.122	510.402	525.109
ENSMUSG00000017760	Ctsa	19025	cathepsin A	chr2:164833772-164841032	+	0.411452	0.105811	3.88856	0.00010084	0.00104795	Yes	OK	2788.18	2375.36	3201	2296.15	2454.57	3075.79	3326.21
ENSMUSG00000069301	Hist1h2ag	319167	histone cluster 1, H2ag	chr13:22042477-22042949	-	-1.19119	0.306553	-3.88576	0.000102011	0.001059	Yes	OK	68.0807	100.956	35.2056	83.8481	118.063	37.5598	32.8514
ENSMUSG00000019806	Aig1	66253	androgen-induced 1	chr10:13652708-13868830	-	0.575232	0.14804	3.88565	0.000102055	0.001059	Yes	OK	680.308	543.764	816.852	561.137	526.39	809.852	823.852
ENSMUSG00000048899	Rimkla	194237	ribosomal modification protein rimK-like family member A	chr4:119465284-119492598	-	-0.659523	0.169744	-3.88539	0.000102166	0.00105935	Yes	OK	565.849	704.957	426.741	748.183	661.731	375.084	478.399
ENSMUSG00000055980	Irs1	16367	insulin receptor substrate 1	chr1:82233104-82291439	-	-0.490964	0.126511	-3.88081	0.00010411	0.00107871	Yes	OK	1070.31	1261.05	879.582	1302.87	1219.22	900.407	858.756
ENSMUSG00000017499	Cdc6	23834	cell division cycle 6	chr11:98908150-98923942	+	-1.05716	0.272463	-3.88002	0.00010445	0.00108142	Yes	OK	104.399	149.445	59.3527	161.246	137.645	56.0825	62.623
ENSMUSG00000057378	Ryr3	20192	ryanodine receptor 3	chr2:112631381-113030331	-	-1.28736	0.331961	-3.87806	0.000105292	0.00108857	Yes	OK	45.1115	71.4691	18.7538	70.9484	71.9899	15.4355	22.072
ENSMUSG00000036790	Slitrk2	245450	SLIT and NTRK-like family, member 2	chrX:66653158-66661402	+	-0.878574	0.22655	-3.87805	0.000105298	0.00108857	Yes	OK	208.606	281.268	135.943	316.043	246.493	147.667	124.219
ENSMUSG00000037458	Azin1	54375	antizyme inhibitor 1	chr15:38487429-38519266	-	-0.391582	0.100985	-3.87763	0.000105478	0.00108891	Yes	OK	4319.69	4910.93	3728.45	4830.94	4990.91	3535.26	3921.64
ENSMUSG00000019831	Wasf1	83767	WAS protein family, member 1	chr10:40883533-40938569	+	-0.608746	0.15699	-3.87761	0.000105487	0.00108891	Yes	OK	608.803	743.313	474.293	754.633	731.993	435.282	513.303
ENSMUSG00000003344	Btbd2	208198	BTB (POZ) domain containing 2	chr10:80642616-80657071	-	-0.493063	0.127231	-3.87534	0.000106474	0.00109828	Yes	OK	1066.65	1257.88	875.416	1302.87	1212.89	849.984	900.847
ENSMUSG00000031834	Pik3r2	18709	phosphatidylinositol 3-kinase, regulatory subunit, polypeptide 2 (p85 beta)	chr8:70768175-70776712	-	-0.462946	0.119498	-3.87407	0.000107031	0.00110321	Yes	OK	1225.29	1426.62	1023.97	1431.87	1421.37	1026.98	1020.96
ENSMUSG00000108414	Snhg1	83673	small nucleolar RNA host gene 1	chr19:8723486-8726326	+	0.899067	0.232321	3.86993	0.000108866	0.00112129	Yes	OK	294.602	203.176	386.028	245.094	161.257	455.349	316.708
ENSMUSG00000007872	Id3	15903	inhibitor of DNA binding 3	chr4:136143821-136145392	+	-0.542849	0.14029	-3.86947	0.000109072	0.00112257	Yes	OK	1249.43	1477.65	1021.21	1277.07	1678.23	1080.49	961.93
ENSMUSG00000021972	Hmbox1	219150	homeobox containing 1	chr14:64822217-64949847	-	-0.432094	0.111699	-3.86839	0.000109557	0.00112674	Yes	OK	5144.09	5948.62	4339.57	6565.95	5331.28	4219.56	4459.58
ENSMUSG00000031962	Cdh15	12555	cadherin 15	chr8:122848373-122867397	+	-1.21509	0.314227	-3.86692	0.000110221	0.00113272	Yes	OK	71.5473	106.6	36.4943	70.9484	142.252	42.1905	30.7982
ENSMUSG00000069910	Spdl1	70385	spindle apparatus coiled-coil protein 1	chr11:34809184-34833641	-	-0.927026	0.239833	-3.8653	0.000110953	0.00113941	Yes	OK	155.049	209.109	100.988	199.946	218.273	104.962	97.0143
ENSMUSG00000033991	Ttc37	218343	tetratricopeptide repeat domain 37	chr13:76098733-76187983	+	0.490312	0.126856	3.86511	0.00011104	0.00113945	Yes	OK	1123.1	920.058	1326.14	877.18	962.936	1323.86	1328.43
ENSMUSG00000055866	Per2	18627	period circadian clock 2	chr1:91415981-91459328	-	0.982602	0.254269	3.86442	0.000111356	0.00114185	Yes	OK	167.598	110.629	224.566	135.447	85.8119	214.04	235.093
ENSMUSG00000013629	Cad	69719	carbamoyl-phosphate synthetase 2, aspartate transcarbamylase, and dihydroorotase	chr5:31054779-31078479	+	0.556158	0.143934	3.86399	0.000111552	0.00114301	Yes	OK	1112.2	875.025	1349.38	767.533	982.518	1445.28	1253.49
ENSMUSG00000034957	Cebpa	12606	CCAAT/enhancer binding protein (C/EBP), alpha	chr7:35119292-35121928	+	0.829684	0.214809	3.86243	0.000112266	0.00114948	Yes	OK	398.425	273.034	523.817	264.444	281.624	644.177	403.456
ENSMUSG00000033488	BC026585	226527	cDNA sequence BC026585	chr1:157458581-157488733	+	1.28154	0.331832	3.862	0.000112462	0.00115064	Yes	OK	50.2404	20.0413	80.4395	19.3496	20.7331	91.0697	69.8092
ENSMUSG00000022619	Mapk8ip2	60597	mitogen-activated protein kinase 8 interacting protein 2	chr15:89453910-89462447	+	-0.419786	0.10873	-3.86079	0.00011302	0.0011555	Yes	OK	4256.25	4887.48	3625.01	4914.79	4860.18	3316.59	3933.44
ENSMUSG00000027193	Api5	11800	apoptosis inhibitor 5	chr2:94411726-94438186	-	0.48778	0.126431	3.85808	0.000114279	0.00116751	Yes	OK	1736.56	1415.51	2057.6	1251.27	1579.75	1980.38	2134.83
ENSMUSG00000039960	Rhou	69581	ras homolog family member U	chr8:123653928-123663880	+	-0.599074	0.155316	-3.85713	0.000114727	0.00117122	Yes	OK	1300.86	1572.04	1029.68	1399.62	1744.46	863.876	1195.48
ENSMUSG00000104960	Snhg8	69895	small nucleolar RNA host gene 8	chr3:123507551-123508336	-	1.03147	0.267533	3.85549	0.0001155	0.00117825	Yes	OK	151.364	92.4891	210.239	103.198	81.7805	252.628	167.85
ENSMUSG00000060429	Sntb1	20649	syntrophin, basic 1	chr15:55639153-55906949	-	-0.76496	0.198559	-3.85256	0.000116888	0.00119153	Yes	OK	574.932	728.806	421.058	580.487	877.124	343.698	498.417
ENSMUSG00000048721	Fndc9	320116	fibronectin type III domain containing 9	chr11:46235556-46239871	+	1.00557	0.261174	3.85019	0.000118027	0.00120179	Yes	OK	151.521	95.714	207.329	109.648	81.7805	178.538	236.12
ENSMUSG00000051950	B3glct	381694	beta-3-glucosyltransferase	chr5:149678256-149762599	+	-0.611259	0.158764	-3.85011	0.000118067	0.00120179	Yes	OK	616.271	744.871	487.672	670.785	818.957	463.066	512.277
ENSMUSG00000028977	Casz1	69743	castor zinc finger 1	chr4:148804391-148945130	+	-0.714079	0.185507	-3.84934	0.000118438	0.00120468	Yes	OK	459.138	588.105	330.171	690.134	486.076	316.429	343.913
ENSMUSG00000032017	Grik4	110637	glutamate receptor, ionotropic, kainate 4	chr9:42520411-42944371	-	-0.724483	0.188251	-3.8485	0.000118843	0.00120792	Yes	OK	377.068	478.975	275.161	496.639	461.311	242.853	307.469
ENSMUSG00000035824	Tk2	57813	thymidine kinase 2, mitochondrial	chr8:104226690-104248558	-	0.627524	0.163379	3.84091	0.00012258	0.00124499	Yes	OK	597.117	473.215	721.02	528.888	417.541	724.442	717.598
ENSMUSG00000022043	Trim35	66854	tripartite motif-containing 35	chr14:66297024-66311424	+	0.359882	0.0937169	3.8401	0.000122986	0.0012482	Yes	OK	6718.34	5865.48	7571.19	5798.42	5932.54	7366.36	7776.03
ENSMUSG00000034994	Eef2	13629	eukaryotic translation elongation factor 2	chr10:81176630-81182509	+	0.501976	0.130837	3.83666	0.000124716	0.00126484	Yes	OK	33567.1	27571.3	39562.9	27070	28072.6	42622.2	36503.6
ENSMUSG00000007039	Ddah2	51793	dimethylarginine dimethylaminohydrolase 2	chr17:35059034-35062099	+	-0.666422	0.173772	-3.83504	0.000125546	0.00127232	Yes	OK	397.147	493.661	300.633	496.639	490.683	296.877	304.389
ENSMUSG00000051495	Irf2bp2	270110	interferon regulatory factor 2 binding protein 2	chr8:126588295-126593436	-	0.471984	0.123093	3.83437	0.000125885	0.00127482	Yes	OK	2602.62	2156.86	3048.38	2044.6	2269.12	3369.07	2727.69
ENSMUSG00000064115	Cadm2	239857	cell adhesion molecule 2	chr16:66655420-67620908	-	-0.628554	0.163977	-3.83319	0.000126493	0.00128005	Yes	OK	492.285	599.916	384.655	561.137	638.694	379.2	390.11
ENSMUSG00000054920	Klhl5	71778	kelch-like 5	chr5:65131230-65168142	+	-0.514626	0.134316	-3.83146	0.000127387	0.00128684	Yes	OK	1219.29	1444.82	993.766	1470.57	1419.06	1095.92	891.608
ENSMUSG00000049299	Trappc1	245828	trafficking protein particle complex 1	chr11:69323985-69325793	+	-0.600076	0.156619	-3.83143	0.000127401	0.00128684	Yes	OK	556.416	679.848	432.984	709.484	650.212	445.058	420.909
ENSMUSG00000035934	Pknox2	208076	Pbx/knotted 1 homeobox 2	chr9:36890978-37147322	-	-0.793236	0.207038	-3.83135	0.000127442	0.00128684	Yes	OK	310.162	408.598	211.725	483.739	333.457	206.836	216.614
ENSMUSG00000048040	Arxes2	76976	adipocyte-related X-chromosome expressed sequence 2	chrX:135993819-135995359	+	-1.08588	0.283441	-3.83106	0.000127591	0.00128741	Yes	OK	96.3245	137.928	54.7209	128.997	146.859	45.7921	63.6496
ENSMUSG00000039904	Gpr37	14763	G protein-coupled receptor 37	chr6:25668522-25689980	-	-1.176	0.306995	-3.83069	0.000127782	0.0012884	Yes	OK	80.1864	122.608	37.7648	154.797	90.4193	31.3856	44.1441
ENSMUSG00000032047	Acat1	110446	acetyl-Coenzyme A acetyltransferase 1	chr9:53580521-53610350	-	-0.551148	0.143967	-3.8283	0.000129029	0.00130003	Yes	OK	743.292	895.349	591.235	948.129	842.569	575.231	607.238
ENSMUSG00000061436	Hipk2	15258	homeodomain interacting protein kinase 2	chr6:38697839-38876190	-	0.481241	0.125713	3.8281	0.000129137	0.00130017	Yes	OK	1339.81	1106.42	1573.2	1077.13	1135.71	1674.76	1471.64
ENSMUSG00000070304	Scn2b	72821	sodium channel, voltage-gated, type II, beta	chr9:45117875-45130070	+	-0.803121	0.209873	-3.82671	0.000129867	0.00130658	Yes	OK	303.488	394.261	212.715	393.441	395.08	175.451	249.979
ENSMUSG00000063021	Hist1h2ak	319169	histone cluster 1, H2ak	chr13:21753376-21753912	-	-0.831579	0.217447	-3.82429	0.000131148	0.00131851	Yes	OK	273.324	357.231	189.417	341.842	372.619	223.815	155.018
ENSMUSG00000024283	Wac	225131	WW domain containing adaptor with coiled-coil	chr18:7869196-7929028	+	0.430171	0.112512	3.82334	0.000131655	0.00132265	Yes	OK	1649.06	1394.37	1903.75	1367.37	1421.37	1880.56	1926.94
ENSMUSG00000029207	Apbb2	11787	amyloid beta (A4) precursor protein-binding, family B, member 2	chr5:66298724-66618817	-	-0.464264	0.121474	-3.82194	0.000132406	0.00132923	Yes	OK	1780.85	2073.58	1488.12	2070.4	2076.76	1351.64	1624.6
ENSMUSG00000029287	Tgfbr3	21814	transforming growth factor, beta receptor III	chr5:107106569-107289595	-	0.568675	0.148814	3.82137	0.000132714	0.00133135	Yes	OK	1341.17	1045.15	1637.19	857.831	1232.47	1743.19	1531.18
ENSMUSG00000020154	Ptprb	19263	protein tyrosine phosphatase, receptor type, B	chr10:116301373-116389538	+	0.73076	0.191256	3.82085	0.000132995	0.00133322	Yes	OK	529.218	390.977	667.458	412.791	369.164	790.815	544.101
ENSMUSG00000006356	Crip2	68337	cysteine rich protein 2	chr12:113140235-113145506	+	-0.439686	0.115084	-3.82056	0.000133151	0.00133382	Yes	OK	3827.41	4437.75	3217.07	4824.49	4051.01	3431.32	3002.82
ENSMUSG00000022265	Ank	11732	progressive ankylosis	chr15:27466676-27594907	+	0.4643	0.121558	3.81957	0.000133685	0.0013382	Yes	OK	3404.66	2840.11	3969.22	2779.89	2900.33	4435.66	3502.78
ENSMUSG00000037400	Atp11b	76295	ATPase, class VI, type 11B	chr3:35754137-35856276	+	0.533184	0.139603	3.8193	0.000133833	0.00133871	Yes	OK	1770.02	1424.37	2115.67	1341.57	1507.18	1816.76	2414.58
ENSMUSG00000010453	Kansl3	226976	KAT8 regulatory NSL complex subunit 3	chr1:36335729-36369181	-	0.470949	0.123343	3.8182	0.000134428	0.0013437	Yes	OK	2329.36	1918.21	2740.52	1696.31	2140.11	2599.35	2881.68
ENSMUSG00000070733	Fryl	72313	FRY like transcription coactivator	chr5:73020190-73256618	-	-0.395753	0.103711	-3.81591	0.000135684	0.00135528	Yes	OK	2476.94	2828.64	2125.23	2915.33	2741.95	2088.43	2162.03
ENSMUSG00000025995	Wdr75	73674	WD repeat domain 75	chr1:45795500-45823613	+	0.609391	0.159735	3.81502	0.000136171	0.00135917	Yes	OK	619.587	473.736	765.438	425.69	521.782	739.363	791.514
ENSMUSG00000035621	Midn	59090	midnolin	chr10:80148271-80158368	+	-0.469156	0.123011	-3.81394	0.000136771	0.00136383	Yes	OK	2392.46	2797.37	1987.54	2928.23	2666.5	2202.14	1772.95
ENSMUSG00000037032	Apbb1	11785	amyloid beta (A4) precursor protein-binding, family B, member 1	chr7:105558482-105568777	-	-0.478425	0.125445	-3.81382	0.000136835	0.00136383	Yes	OK	1526.26	1788.68	1263.83	1831.76	1745.61	1148.92	1378.73
ENSMUSG00000040712	Camta2	216874	calmodulin binding transcription activator 2	chr11:70669462-70688105	-	-0.555392	0.145649	-3.81322	0.000137165	0.00136614	Yes	OK	1082.22	1312.12	852.314	1509.27	1114.98	847.412	857.216
ENSMUSG00000020133	2310011J03Rik	66374	RIKEN cDNA 2310011J03 gene	chr10:80318254-80320548	-	0.592275	0.15543	3.81055	0.000138657	0.00138001	Yes	OK	665.224	516.871	813.578	483.739	550.003	862.847	764.309
ENSMUSG00000030677	Kif22	110033	kinesin family member 22	chr7:127027730-127042420	-	-0.650885	0.170929	-3.80793	0.000140135	0.00139372	Yes	OK	423.311	525.162	321.459	541.788	508.536	328.777	314.142
ENSMUSG00000024639	Gnaq	14682	guanine nucleotide binding protein, alpha q polypeptide	chr19:16132830-16387453	+	-0.366175	0.0961977	-3.80648	0.000140959	0.00140091	Yes	OK	5532.76	6253.17	4812.35	6456.3	6050.03	4676.46	4948.24
ENSMUSG00000042529	Kcnj12	16515	potassium inwardly-rectifying channel, subfamily J, member 12	chr11:61065803-61073267	+	-0.820237	0.215539	-3.80552	0.000141505	0.00140534	Yes	OK	236.099	306.955	165.243	290.243	323.666	183.169	147.318
ENSMUSG00000028871	Rspo1	192199	R-spondin 1	chr4:124986429-125009099	+	0.572844	0.15061	3.8035	0.000142667	0.00141586	Yes	OK	737.272	594.269	880.276	638.536	550.003	836.092	924.459
ENSMUSG00000038299	Wdr36	225348	WD repeat domain 36	chr18:32837224-32853242	+	0.495749	0.130382	3.80229	0.000143364	0.00142176	Yes	OK	1047.95	855.558	1240.35	812.682	898.433	1264.17	1216.53
ENSMUSG00000008855	Hdac5	15184	histone deacetylase 5	chr11:102195746-102230172	-	-0.493906	0.129924	-3.8015	0.000143821	0.00142527	Yes	OK	1132.74	1335.74	929.737	1380.27	1291.21	991.991	867.483
ENSMUSG00000033722	BC034090	207792	cDNA sequence BC034090	NA	NA	0.98523	0.259228	3.80064	0.000144326	0.00142926	Yes	OK	182.551	102.223	262.878	64.4985	139.948	273.724	252.032
ENSMUSG00000031748	Gnao1	14681	guanine nucleotide binding protein, alpha O	chr8:93810837-93960694	+	-0.479604	0.126297	-3.79741	0.000146214	0.00144626	Yes	OK	5148.91	6047.72	4250.1	6959.39	5136.04	4087.85	4412.35
ENSMUSG00000060152	Pop5	117109	processing of precursor 5, ribonuclease P/MRP family (S. cerevisiae)	chr5:115235850-115240970	+	-0.677564	0.178431	-3.79735	0.000146251	0.00144626	Yes	OK	519.795	657.27	382.32	761.083	553.458	357.59	407.049
ENSMUSG00000009470	Tnpo1	238799	transportin 1	chr13:98842080-98926384	-	0.456833	0.120472	3.79203	0.000149423	0.00147658	Yes	OK	4118.18	3426.5	4809.86	3018.53	3834.47	4526.73	5092.99
ENSMUSG00000026725	Tnn	329278	tenascin N	chr1:160085031-160153575	-	-1.33297	0.351623	-3.79091	0.000150093	0.00148215	Yes	OK	25.2434	44.5742	5.91271	58.0487	31.0996	8.23229	3.59312
ENSMUSG00000001333	Sync	68828	syncoilin	chr4:129287620-129308559	+	-0.815841	0.215302	-3.78929	0.000151081	0.00149083	Yes	OK	266.801	352.219	181.383	393.441	310.996	157.957	204.808
ENSMUSG00000040552	C3ar1	12267	complement component 3a receptor 1	chr6:122847139-122856157	-	-0.892974	0.23579	-3.78716	0.000152378	0.00150257	Yes	OK	173.858	233.642	114.073	238.645	228.64	101.36	126.786
ENSMUSG00000007739	Cct4	12464	chaperonin containing Tcp1, subunit 4 (delta)	chr11:22990592-23003336	+	0.376348	0.0994188	3.78548	0.00015341	0.00151167	Yes	OK	3683.22	3187.66	4178.77	3102.38	3272.95	4102.25	4255.28
ENSMUSG00000039994	Timeless	21853	timeless circadian clock 1	chr10:128238065-128252941	+	-0.757673	0.200188	-3.78481	0.000153824	0.00151468	Yes	OK	272.573	348.304	196.841	341.842	354.766	208.38	185.302
ENSMUSG00000047246	Hist1h2be	319179	histone cluster 1, H2be	chr13:23585525-23585970	-	-0.828548	0.21896	-3.78402	0.000154317	0.00151845	Yes	OK	218.473	288.698	148.249	309.593	267.802	136.347	160.151
ENSMUSG00000030134	Rasgef1a	70727	RasGEF domain family, member 1A	chr6:118066384-118091546	+	-0.800044	0.211493	-3.78283	0.000155052	0.00152382	Yes	OK	334.56	440.215	228.905	509.539	370.892	193.459	264.351
ENSMUSG00000060636	Rpl35a	57808	ribosomal protein L35A	chr16:33056513-33060188	+	0.656831	0.173637	3.78279	0.000155082	0.00152382	Yes	OK	498.459	377.33	619.588	367.642	387.017	678.65	560.527
ENSMUSG00000036561	Ppp6r2	71474	protein phosphatase 6, regulatory subunit 2	chr15:89211558-89263268	+	-0.425978	0.112646	-3.78156	0.000155849	0.00153027	Yes	OK	1518.66	1748.95	1288.37	1767.26	1730.64	1286.81	1289.93
ENSMUSG00000039989	Cbx4	12418	chromobox 4	chr11:119077570-119086237	-	0.595196	0.157422	3.7809	0.000156264	0.00153326	Yes	OK	591.891	469.415	714.367	490.189	448.641	741.421	687.313
ENSMUSG00000056755	Grm7	108073	glutamate receptor, metabotropic 7	chr6:110645597-111567230	+	-0.55999	0.14822	-3.7781	0.000158032	0.00154942	Yes	OK	627.015	753.737	500.292	761.083	746.391	501.141	499.444
ENSMUSG00000018906	P4ha2	18452	procollagen-proline, 2-oxoglutarate 4-dioxygenase (proline 4-hydroxylase), alpha II polypeptide	chr11:54100923-54131667	+	0.61046	0.161589	3.77787	0.000158178	0.00154942	Yes	OK	526.058	411.768	640.347	419.241	404.295	653.438	627.257
ENSMUSG00000001473	Tubb6	67951	tubulin, beta 6 class V	chr18:67390730-67402749	+	-0.385856	0.102139	-3.77776	0.000158246	0.00154942	Yes	OK	2591.73	2943.13	2240.33	2934.68	2951.58	2187.73	2292.93
ENSMUSG00000032724	Abtb2	99382	ankyrin repeat and BTB (POZ) domain containing 2	chr2:103566309-103718423	+	-0.53287	0.141078	-3.77713	0.000158645	0.00155224	Yes	OK	799.866	957.834	641.899	1012.63	903.041	663.214	620.584
ENSMUSG00000039234	Sec24d	69608	Sec24 related gene family, member D (S. cerevisiae)	chr3:123267495-123365636	+	0.50452	0.133742	3.77234	0.000161723	0.00158124	Yes	OK	1194.57	979.087	1410.06	973.928	984.245	1533.78	1286.34
ENSMUSG00000042729	Wdr74	107071	WD repeat domain 74	chr19:8735838-8740624	+	0.620336	0.164574	3.76934	0.000163683	0.00159928	Yes	OK	520.208	407.506	632.91	425.69	389.321	658.069	607.751
ENSMUSG00000024660	Incenp	16319	inner centromere protein	chr19:9872296-9899533	-	-0.597516	0.158597	-3.76751	0.000164886	0.0016099	Yes	OK	534.846	653.414	416.278	683.685	623.144	425.507	407.049
ENSMUSG00000025880	Smad7	17131	SMAD family member 7	chr18:75367364-75395934	+	0.538523	0.143041	3.76481	0.000166679	0.00162626	Yes	OK	1213.27	989.969	1436.57	1064.23	915.711	1596.55	1276.59
ENSMUSG00000063146	Clip2	269713	CAP-GLY domain containing linker protein 2	chr5:134489382-134552434	-	-0.431504	0.11473	-3.76104	0.00016921	0.0016498	Yes	OK	2182.56	2522.9	1842.22	2631.54	2414.25	1713.86	1970.57
ENSMUSG00000070643	Sox13	20668	SRY (sex determining region Y)-box 13	chr1:133382299-133424212	-	-0.629686	0.167517	-3.75894	0.000170636	0.00166253	Yes	OK	566.165	686.245	446.084	586.937	785.553	454.834	437.334
ENSMUSG00000025025	Mxi1	17859	MAX interactor 1, dimerization protein	chr19:53310505-53375810	+	0.61535	0.163805	3.75661	0.000172233	0.00167692	Yes	OK	551.839	427.318	676.361	419.241	435.395	723.413	629.31
ENSMUSG00000022309	Angpt1	11600	angiopoietin 1	chr15:42424666-42676977	-	-1.31861	0.35142	-3.75222	0.000175275	0.00170534	Yes	OK	23.61	40.0253	7.19475	32.2493	47.8013	7.20326	7.18625
ENSMUSG00000024238	Zeb1	21417	zinc finger E-box binding homeobox 1	chr18:5591859-5775468	+	-0.378121	0.100889	-3.74789	0.000178331	0.00173386	Yes	OK	2943.99	3336.07	2551.91	3341.02	3331.11	2623.53	2480.28
ENSMUSG00000014444	Piezo1	234839	piezo-type mechanosensitive ion channel component 1	chr8:122481697-122551329	-	0.966548	0.258037	3.74577	0.000179842	0.00174732	Yes	OK	3082.7	1914.81	4250.58	1960.76	1868.86	5148.78	3352.38
ENSMUSG00000021236	Entpd5	12499	ectonucleoside triphosphate diphosphohydrolase 5	chr12:84373875-84409029	-	0.513949	0.137242	3.74485	0.000180504	0.00175253	Yes	OK	1092.98	883.316	1302.65	825.581	941.051	1206.55	1398.75
ENSMUSG00000025220	Mgea5	76055	meningioma expressed antigen 5 (hyaluronidase)	chr19:45750258-45783291	-	0.410776	0.109701	3.7445	0.000180754	0.00175373	Yes	OK	3881.32	3303.77	4458.86	3108.83	3498.71	4176.35	4741.38
ENSMUSG00000030824	Nucb1	18220	nucleobindin 1	chr7:45492673-45510408	-	0.392871	0.104927	3.74421	0.000180959	0.00175449	Yes	OK	3024.05	2618.67	3429.43	2747.64	2489.7	3517.76	3341.09
ENSMUSG00000003134	Tbc1d8	54610	TBC1 domain family, member 8	chr1:39371495-39478747	-	0.773771	0.206682	3.74378	0.000181275	0.00175633	Yes	OK	259.313	185.094	333.531	187.046	183.142	336.495	330.567
ENSMUSG00000006732	Mettl1	17299	methyltransferase like 1	chr10:127041931-127045461	+	0.754626	0.201794	3.73958	0.00018433	0.00178434	Yes	OK	307.638	226.213	389.063	245.094	207.331	416.76	361.365
ENSMUSG00000057967	Fgf18	14172	fibroblast growth factor 18	chr11:33116977-33147400	-	-1.31417	0.351434	-3.73945	0.000184423	0.00178434	Yes	OK	25.2496	43.3076	7.19171	45.149	41.4662	4.63066	9.75276
ENSMUSG00000032555	Topbp1	235559	topoisomerase (DNA) II binding protein 1	chr9:103305326-103350427	+	-0.43556	0.116581	-3.73612	0.000186885	0.00180624	Yes	OK	1479.48	1708.17	1250.79	1715.66	1700.69	1195.74	1305.84
ENSMUSG00000039278	Pcsk1n	30052	proprotein convertase subtilisin/kexin type 1 inhibitor	chrX:7919821-7924410	+	-0.409137	0.109511	-3.73603	0.000186946	0.00180624	Yes	OK	4694.62	5390.06	3999.18	5862.92	4917.2	4161.42	3836.94
ENSMUSG00000041939	Mvk	17855	mevalonate kinase	chr5:114444268-114460590	+	-0.741571	0.198636	-3.73333	0.000188967	0.00182449	Yes	OK	304.898	383.666	226.13	335.392	431.939	234.62	217.641
ENSMUSG00000058388	Phtf1	18685	putative homeodomain transcription factor 1	chr3:103968257-104007491	+	-0.507268	0.135913	-3.73229	0.000189745	0.00183073	Yes	OK	858.185	1011.51	704.86	993.278	1029.74	732.16	677.56
ENSMUSG00000046314	Stxbp6	217517	syntaxin binding protein 6 (amisyn)	chr12:44852485-45074483	-	-1.02082	0.273544	-3.73182	0.000190102	0.0018329	Yes	OK	105.058	146.912	63.2031	135.447	158.378	56.597	69.8092
ENSMUSG00000029659	Medag	70717	mesenteric estrogen dependent adipogenesis	chr5:149411805-149431703	+	-0.853128	0.228658	-3.73103	0.000190699	0.00183738	Yes	OK	176.807	233.873	119.742	232.195	235.551	120.397	119.086
ENSMUSG00000030062	Rpn1	103963	ribophorin I	chr6:88084472-88105304	+	0.398482	0.106814	3.7306	0.000191025	0.00183924	Yes	OK	2525.55	2160.26	2890.85	2070.4	2250.11	2978.55	2803.15
ENSMUSG00000054342	Kcnn4	16534	potassium intermediate/small conductance calcium-activated channel, subfamily N, member 4	chr7:24370262-24385212	+	-0.785368	0.21073	-3.72688	0.000193862	0.00186511	Yes	OK	282.034	358.5	205.569	290.243	426.756	209.409	201.728
ENSMUSG00000013418	B4galnt2	14422	beta-1,4-N-acetyl-galactosaminyl transferase 2	chr11:95863558-95914871	-	1.24182	0.333218	3.72673	0.00019398	0.00186511	Yes	OK	49.0839	18.2562	79.9116	12.8997	23.6127	78.7213	81.1019
ENSMUSG00000030428	Ttyh1	57776	tweety family member 1	chr7:4119529-4135407	+	-0.543067	0.14582	-3.72423	0.000195911	0.00188237	Yes	OK	708.499	841.909	575.09	799.782	884.035	595.812	554.368
ENSMUSG00000048377	Foxi2	270004	forkhead box I2	chr7:135410366-135413615	+	-1.21458	0.326297	-3.7223	0.000197414	0.0018955	Yes	OK	10.5502	20.3293	0.77117	19.3496	21.309	1.02904	0.513303
ENSMUSG00000026879	Gsn	227753	gelsolin	chr2:35282379-35307902	+	-0.416042	0.111779	-3.722	0.000197649	0.00189645	Yes	OK	2190.07	2498.43	1881.71	2309.05	2687.81	1902.69	1860.72
ENSMUSG00000038463	Olfml2b	320078	olfactomedin-like 2B	chr1:170644531-170682789	+	-1.04099	0.279732	-3.72138	0.000198139	0.00189983	Yes	OK	969.993	1375.26	564.728	1064.23	1686.29	514.518	614.937
ENSMUSG00000027947	Il6ra	16194	interleukin 6 receptor, alpha	chr3:89869323-89913196	-	-0.75847	0.203927	-3.71933	0.000199754	0.001914	Yes	OK	261.563	334.022	189.104	322.493	345.551	176.48	201.728
ENSMUSG00000063652	Slc22a21	56517	solute carrier family 22 (organic cation transporter), member 21	chr11:53950823-53980027	-	1.2252	0.329433	3.71913	0.00019991	0.00191417	Yes	OK	55.9161	21.1358	90.6964	12.8997	29.3719	83.352	98.0409
ENSMUSG00000001785	Pwp1	103136	PWP1 homolog, endonuclein	chr10:85871830-85889103	+	0.595883	0.160256	3.71831	0.000200557	0.00191904	Yes	OK	591.163	458.532	723.793	432.14	484.924	682.251	765.335
ENSMUSG00000028036	Ptgfr	19220	prostaglandin F receptor	chr3:151798609-151837528	-	-1.19562	0.322027	-3.71279	0.000204984	0.00196005	Yes	OK	51.6277	79.3588	23.8965	83.8481	74.8695	23.6678	24.1253
ENSMUSG00000092837	Rpph1	85029	ribonuclease P RNA component H1	chr14:50807446-50807771	-	-0.480018	0.129308	-3.71221	0.000205454	0.0019632	Yes	OK	3042.57	3578.05	2507.08	3998.91	3157.19	2265.42	2748.74
ENSMUSG00000069763	Tmem100	67888	transmembrane protein 100	chr11:90030347-90036505	+	-1.18336	0.318804	-3.71189	0.000205719	0.00196438	Yes	OK	76.4716	116.216	36.7267	116.097	116.336	21.6098	51.8436
ENSMUSG00000004567	Mcoln1	94178	mucolipin 1	chr8:3500518-3515231	+	0.476919	0.128519	3.7109	0.000206524	0.00197071	Yes	OK	1028.45	856.65	1200.24	870.73	842.569	1203.46	1197.02
ENSMUSG00000022255	Mtdh	67154	metadherin	chr15:34082718-34142385	+	0.384078	0.103538	3.70953	0.000207644	0.00198004	Yes	OK	2496.53	2156.86	2836.21	2141.35	2172.37	2783.54	2888.87
ENSMUSG00000059142	Zfp945	240041	zinc finger protein 945	chr17:22846696-22867134	-	0.634501	0.17108	3.7088	0.000208242	0.00198437	Yes	OK	609.006	454.905	763.106	380.541	529.269	720.326	805.886
ENSMUSG00000030739	Myh14	71960	myosin, heavy polypeptide 14	chr7:44605802-44665503	-	-0.728163	0.196405	-3.70745	0.000209358	0.00199364	Yes	OK	391.509	505.233	277.784	599.837	410.63	291.217	264.351
ENSMUSG00000079484	Phyhd1	227696	phytanoyl-CoA dioxygenase domain containing 1	chr2:30266202-30282149	+	1.03145	0.278271	3.70662	0.000210045	0.00199881	Yes	OK	110.454	67.4951	153.414	77.3983	57.5919	163.102	143.725
ENSMUSG00000034755	Pcdh11x	245578	protocadherin 11 X-linked	chrX:120290326-120910618	+	1.08189	0.291962	3.7056	0.000210888	0.00200546	Yes	OK	90.5634	46.9937	134.133	38.6991	55.2882	136.347	131.919
ENSMUSG00000033453	Adamts15	235130	a disintegrin-like and metallopeptidase (reprolysin type) with thrombospondin type 1 motif, 15	chr9:30899154-30922452	-	-1.25463	0.338797	-3.70319	0.000212906	0.00202209	Yes	OK	40.3865	64.8461	15.927	70.9484	58.7437	12.3484	19.5055
ENSMUSG00000063873	Slc24a3	94249	solute carrier family 24 (sodium/potassium/calcium exchanger), member 3	chr2:145242610-145641939	+	0.727037	0.196329	3.70316	0.000212928	0.00202209	Yes	OK	385.43	277.584	493.277	257.994	297.174	428.079	558.474
ENSMUSG00000057193	Slc44a2	68682	solute carrier family 44, member 2	chr9:21337827-21355028	+	-0.375813	0.101544	-3.70097	0.000214776	0.00203824	Yes	OK	2962.45	3350.3	2574.6	3289.43	3411.17	2497.99	2651.21
ENSMUSG00000019990	Pde7b	29863	phosphodiesterase 7B	chr10:20398003-20725068	-	-0.880832	0.238083	-3.69969	0.000215862	0.00204715	Yes	OK	170.026	224.947	115.105	199.946	249.949	105.991	124.219
ENSMUSG00000022707	Gbe1	74185	glucan (1,4-alpha-), branching enzyme 1	chr16:70313948-70569720	+	0.562704	0.152139	3.69862	0.000216777	0.00205442	Yes	OK	620.36	496.31	744.41	503.089	489.531	754.284	734.537
ENSMUSG00000039178	Tbc1d19	67249	TBC1 domain family, member 19	chr5:53809626-53904380	+	-0.562641	0.152204	-3.69662	0.000218493	0.002069	Yes	OK	921.43	1104.23	738.629	1057.78	1150.69	639.546	837.711
ENSMUSG00000063558	Aox1	11761	aldehyde oxidase 1	chr1:58029968-58106410	+	-0.833361	0.225448	-3.69646	0.000218628	0.002069	Yes	OK	235.554	312.597	158.511	341.842	283.352	132.746	184.276
ENSMUSG00000039747	Orai2	269717	ORAI calcium release-activated calcium modulator 2	chr5:136147460-136170656	-	0.582534	0.157599	3.6963	0.000218762	0.002069	Yes	OK	597.073	474.886	719.26	490.189	459.583	755.827	682.693
ENSMUSG00000025370	Cdh9	12565	cadherin 9	chr15:16778100-16856777	+	-1.28664	0.348198	-3.69513	0.000219777	0.00207718	Yes	OK	18.4285	33.517	3.34012	45.149	21.8849	3.08711	3.59312
ENSMUSG00000041438	Cirh1a	21771	cirrhosis, autosomal recessive 1A (human)	chr8:106893639-106923094	+	0.579677	0.156933	3.69377	0.000220951	0.00208686	Yes	OK	612.854	491.299	734.41	522.438	460.159	762.002	706.819
ENSMUSG00000021998	Lcp1	18826	lymphocyte cytosolic protein 1	chr14:75131122-75230842	+	-0.553731	0.150006	-3.69139	0.000223034	0.0021051	Yes	OK	729.705	873.87	585.539	864.281	883.46	533.555	637.523
ENSMUSG00000020184	Mdm2	17246	transformed mouse 3T3 cell double minute 2	chr10:117688874-117710758	-	0.402647	0.109113	3.69017	0.000224108	0.0021138	Yes	OK	2718.37	2347.76	3088.98	2496.09	2199.43	3190.01	2987.94
ENSMUSG00000075270	Pde11a	241489	phosphodiesterase 11A	chr2:75991131-76338653	-	-1.00602	0.272642	-3.6899	0.000224339	0.00211455	Yes	OK	114.815	163.842	65.7867	193.496	134.189	71.0035	60.5698
ENSMUSG00000031971	Ccsap	73420	centriole, cilia and spindle associated protein	chr8:123840843-123860209	-	-0.924744	0.250732	-3.68818	0.000225866	0.00212749	Yes	OK	133.156	181.005	85.3068	180.596	181.414	83.352	87.2616
ENSMUSG00000054136	Adm2	223780	adrenomedullin 2	chr15:89322719-89324730	+	1.04377	0.283044	3.68766	0.000226328	0.00212964	Yes	OK	109.933	63.3489	156.517	64.4985	62.1992	183.169	129.866
ENSMUSG00000020894	Vamp2	22318	vesicle-associated membrane protein 2	chr11:69088527-69092381	+	-0.467128	0.126676	-3.68758	0.000226401	0.00212964	Yes	OK	5078.61	5942.68	4214.55	6804.6	5080.76	3971.05	4458.04
ENSMUSG00000000730	Dnmt3l	54427	DNA (cytosine-5-)-methyltransferase 3-like	chr10:78042286-78063622	+	1.28855	0.349458	3.68729	0.000226659	0.00213063	Yes	OK	34.6998	13.1303	56.2693	19.3496	6.91103	52.9954	59.5432
ENSMUSG00000016150	Tenm1	23963	teneurin transmembrane protein 1	chrX:42532392-43274784	-	-0.920404	0.249629	-3.68709	0.000226836	0.00213084	Yes	OK	135.693	183.251	88.1348	174.146	192.357	87.4681	88.8015
ENSMUSG00000036779	Papd5	214627	PAP associated domain containing 5	chr8:88199212-88259722	+	0.57185	0.155116	3.68658	0.000227285	0.00213362	Yes	OK	726.058	582.233	869.883	612.736	551.73	946.199	793.567
ENSMUSG00000049232	Tigd2	68140	tigger transposable element derived 2	chr6:59208869-59212033	+	0.663788	0.180411	3.67931	0.000233866	0.00219391	Yes	OK	381.861	289.389	474.333	290.243	288.535	469.241	479.425
ENSMUSG00000020422	Tns3	319939	tensin 3	chr11:8431651-8664535	-	-0.393594	0.107021	-3.67771	0.000235337	0.00220623	Yes	OK	3757.35	4277.03	3237.66	4237.55	4316.51	3476.09	2999.23
ENSMUSG00000045312	Lhfpl2	218454	lipoma HMGIC fusion partner-like 2	chr13:94057795-94195409	+	0.457088	0.124321	3.67667	0.000236294	0.0022137	Yes	OK	4169.71	3468.77	4870.65	3044.33	3893.21	4492.77	5248.53
ENSMUSG00000025980	Hspd1	15510	heat shock protein 1 (chaperonin)	chr1:55077833-55087932	-	0.43862	0.119367	3.67454	0.000238278	0.00223078	Yes	OK	1565.67	1333.09	1798.26	1406.07	1260.11	1869.76	1726.75
ENSMUSG00000020658	Efr3b	668212	EFR3 homolog B	chr12:3962553-4038915	-	-0.610456	0.166153	-3.67407	0.000238717	0.00223339	Yes	OK	638.7	782.071	495.329	806.232	757.909	427.565	563.094
ENSMUSG00000022594	Lynx1	23936	Ly6/neurotoxin 1	chr15:74747855-74752979	-	-1.00205	0.272825	-3.67286	0.000239854	0.00224252	Yes	OK	1510.95	2117.41	904.495	2012.35	2222.47	698.716	1110.27
ENSMUSG00000032262	Elovl4	83603	elongation of very long chain fatty acids (FEN1/Elo2, SUR4/Elo3, yeast)-like 4	chr9:83778691-83806305	-	0.503883	0.13732	3.66939	0.000243125	0.00227157	Yes	OK	1188.46	964.576	1412.34	896.53	1032.62	1290.93	1533.75
ENSMUSG00000025189	Cnnm1	83674	cyclin M1	chr19:43440435-43497213	+	0.737428	0.200992	3.66895	0.000243547	0.00227398	Yes	OK	333.271	242.626	423.915	245.094	240.158	372.511	475.319
ENSMUSG00000015002	Efr3a	76740	EFR3 homolog A	chr15:65787040-65873812	+	0.425185	0.115896	3.66869	0.000243799	0.0022748	Yes	OK	2614.54	2200.75	3028.33	1993.01	2408.49	2910.12	3146.55
ENSMUSG00000032388	Spg21	27965	spastic paraplegia 21 homolog (human)	chr9:65460936-65488470	+	0.582759	0.158887	3.66776	0.000244683	0.00228152	Yes	OK	969.814	755.64	1183.99	683.685	827.595	1349.07	1018.91
ENSMUSG00000042763	Maneal	215090	mannosidase, endo-alpha-like	chr4:124855238-124862171	-	-0.557042	0.151904	-3.66706	0.000245359	0.00228628	Yes	OK	615.316	741.412	489.219	767.533	715.291	469.755	508.684
ENSMUSG00000038764	Ptpn3	545622	protein tyrosine phosphatase, non-receptor type 3	chr4:57190840-57301837	-	-0.541186	0.147803	-3.66154	0.000250708	0.00233457	Yes	OK	1820.16	2171.37	1468.95	2122	2220.74	1197.28	1740.61
ENSMUSG00000022913	Psmg1	56088	proteasome (prosome, macropain) assembly chaperone 1	chr16:95979934-95990903	-	0.784613	0.214312	3.66108	0.000251155	0.00233715	Yes	OK	233.271	163.843	302.698	161.246	166.441	307.167	298.229
ENSMUSG00000026249	Serpine2	20720	serine (or cysteine) peptidase inhibitor, clade E, member 2	chr1:79794320-79858665	-	0.457832	0.125081	3.66029	0.000251933	0.00234283	Yes	OK	4874.62	4060.11	5689.14	3611.92	4508.29	6253.97	5124.31
ENSMUSG00000028381	Ugcg	22234	UDP-glucose ceramide glucosyltransferase	chr4:59189549-59222833	+	-0.398158	0.108903	-3.65609	0.000256091	0.0023799	Yes	OK	4059.96	4636.96	3482.96	4785.79	4488.14	3208.02	3757.89
ENSMUSG00000033629	Hacd3	57874	3-hydroxyacyl-CoA dehydratase 3	chr9:64986982-65021717	-	-0.432484	0.118376	-3.65347	0.000258716	0.00240268	Yes	OK	2235.27	2573.64	1896.89	2508.99	2638.28	1721.06	2072.72
ENSMUSG00000036169	Sostdc1	66042	sclerostin domain containing 1	chr12:36314168-36318452	+	-1.03957	0.284822	-3.6499	0.00026234	0.00243472	Yes	OK	89.0244	125.374	52.6749	109.648	141.1	51.9664	53.3835
ENSMUSG00000039410	Prdm16	70673	PR domain containing 16	chr4:154316124-154636873	-	-0.632468	0.173294	-3.64968	0.000262566	0.00243518	Yes	OK	411.735	503.567	319.903	477.289	529.845	314.885	324.921
ENSMUSG00000028339	Col15a1	12819	collagen, type XV, alpha 1	chr4:47208011-47313165	+	-0.513323	0.140659	-3.64941	0.000262845	0.00243544	Yes	OK	1712.23	2007.65	1416.81	1651.16	2364.15	1385.6	1448.03
ENSMUSG00000069662	Marcks	17118	myristoylated alanine rich protein kinase C substrate	chr10:37133242-37138926	-	-0.36656	0.100446	-3.64931	0.000262944	0.00243544	Yes	OK	5361.91	6038.03	4685.8	5643.62	6432.44	4656.39	4715.2
ENSMUSG00000073725	Lmbrd1	68421	LMBR1 domain containing 1	chr1:24678543-24766301	+	0.42519	0.116542	3.6484	0.000263877	0.00244245	Yes	OK	2292.94	1931.97	2653.91	1786.61	2077.34	2506.22	2801.61
ENSMUSG00000024758	Rtn3	20168	reticulon 3	chr19:7425894-7483291	-	-0.384808	0.105482	-3.6481	0.000264192	0.00244364	Yes	OK	11473.8	13027.2	9920.34	12841.7	13212.7	9115.72	10725
ENSMUSG00000051344	Plekhm3	241075	pleckstrin homology domain containing, family M, member 3	chr1:64789120-64956824	-	-0.426809	0.117	-3.64793	0.000264358	0.00244364	Yes	OK	2527.75	2920.15	2135.35	3102.38	2737.92	1967.52	2303.19
ENSMUSG00000079057	Cyp4v3	102294	cytochrome P450, family 4, subfamily v, polypeptide 3	chr8:45305801-45333196	-	0.784024	0.215	3.64662	0.000265714	0.00245309	Yes	OK	234.088	162.922	305.254	154.797	171.048	297.906	312.602
ENSMUSG00000038677	Scube3	268935	signal peptide, CUB domain, EGF-like 3	chr17:28142525-28171345	+	-0.641638	0.175955	-3.6466	0.000265733	0.00245309	Yes	OK	822.224	1003.97	640.476	825.581	1182.36	544.875	736.077
ENSMUSG00000072214	Sept5	18951	septin 5	chr16:18621810-18629938	-	-0.37113	0.10178	-3.64641	0.000265928	0.00245325	Yes	OK	3333.84	3780.77	2886.9	3966.66	3594.89	2897.25	2876.55
ENSMUSG00000037725	Ckap2	80986	cytoskeleton associated protein 2	chr8:22168151-22185819	-	-0.635796	0.17439	-3.64582	0.000266543	0.00245729	Yes	OK	498.741	607.461	390.022	535.338	679.584	359.648	420.395
ENSMUSG00000047787	Flrt1	396184	fibronectin leucine rich transmembrane protein 1	chr19:7092010-7105729	-	-1.05139	0.288461	-3.64482	0.000267581	0.00246523	Yes	OK	86.986	123.358	50.6138	109.648	137.069	45.2776	55.9501
ENSMUSG00000031438	Rnf128	66889	ring finger protein 128	chrX:139610619-139673145	+	0.739624	0.20301	3.64329	0.000269177	0.00247602	Yes	OK	279.587	206.114	353.061	219.295	192.933	357.076	349.046
ENSMUSG00000040675	Mthfd1l	270685	methylenetetrahydrofolate dehydrogenase (NADP+ dependent) 1-like	chr10:3973074-4156130	+	0.437632	0.120123	3.6432	0.000269272	0.00247602	Yes	OK	1907.01	1593.81	2220.2	1451.22	1736.4	2315.85	2124.56
ENSMUSG00000022212	Cpne6	12891	copine VI	chr14:55511359-55517431	+	-1.21475	0.33343	-3.64318	0.000269288	0.00247602	Yes	OK	488.462	765.025	211.899	767.533	762.517	136.862	286.937
ENSMUSG00000042116	Vwa1	246228	von Willebrand factor A domain containing 1	chr4:155768494-155774561	-	-0.998305	0.27406	-3.64265	0.000269845	0.0024795	Yes	OK	149.33	204.85	93.8103	141.897	267.802	112.165	75.4556
ENSMUSG00000026880	Stom	13830	stomatin	chr2:35313989-35337009	-	-0.428878	0.11775	-3.64228	0.000270238	0.00248147	Yes	OK	1486.82	1711.8	1261.83	1702.76	1720.85	1195.74	1327.92
ENSMUSG00000058230	Arhgap35	232906	Rho GTPase activating protein 35	chr7:16494472-16614993	-	-0.344498	0.0946399	-3.64009	0.000272544	0.00250099	Yes	OK	5725.59	6426.8	5024.39	6617.55	6236.05	4930.11	5118.66
ENSMUSG00000021193	Pitrm1	69617	pitrilysin metallepetidase 1	chr13:6548156-6580149	+	0.425216	0.116881	3.63803	0.00027473	0.00251837	Yes	OK	1411.35	1195.4	1627.31	1173.87	1216.92	1636.17	1618.45
ENSMUSG00000057363	Uxs1	67883	UDP-glucuronate decarboxylase 1	chr1:43750230-43827708	-	0.490524	0.134835	3.63797	0.000274801	0.00251837	Yes	OK	899.643	738.073	1061.21	715.934	760.213	1051.16	1071.26
ENSMUSG00000040298	Btbd16	330660	BTB (POZ) domain containing 16	chr7:130774068-130825899	+	-1.13066	0.310837	-3.63748	0.000275323	0.0025215	Yes	OK	61.0812	90.3012	31.8613	83.8481	96.7544	30.8711	32.8514
ENSMUSG00000063253	Scoc	56367	short coiled-coil protein	chr8:83434491-83458396	-	-0.577148	0.158698	-3.63677	0.000276075	0.00252672	Yes	OK	643.695	779.709	507.681	799.782	759.637	454.834	560.527
ENSMUSG00000023277	Twf2	23999	twinfilin actin binding protein 2	chr9:106203107-106215387	+	-0.685525	0.188586	-3.63509	0.000277888	0.00254163	Yes	OK	372.552	470.451	274.654	509.539	431.363	248.512	300.796
ENSMUSG00000020715	Ern1	78943	endoplasmic reticulum (ER) to nucleus signalling 1	chr11:106397619-106487796	-	0.537607	0.147933	3.63413	0.000278918	0.00254937	Yes	OK	823.35	653.763	992.937	593.387	714.139	1046.02	939.858
ENSMUSG00000015944	Gatsl2	80909	GATS protein-like 2	chr5:134099747-134141758	+	-0.545858	0.150247	-3.63307	0.000280074	0.00255661	Yes	OK	682.425	818.352	546.498	838.481	798.224	507.83	585.166
ENSMUSG00000028234	Rps20	67427	ribosomal protein S20	chr4:3831583-3835655	-	0.446708	0.122956	3.63306	0.000280078	0.00255661	Yes	OK	1475.66	1230.64	1720.67	1154.52	1306.76	1804.42	1636.92
ENSMUSG00000044465	Fam160a2	74349	family with sequence similarity 160, member A2	chr7:105371210-105400054	-	-0.445801	0.122822	-3.62967	0.000283787	0.00258877	Yes	OK	1588.08	1837.81	1338.34	1818.86	1856.76	1223.52	1453.16
ENSMUSG00000000409	Lck	16818	lymphocyte protein tyrosine kinase	chr4:129548343-129558372	-	1.21066	0.33382	3.62669	0.000287076	0.00261705	Yes	OK	62.5055	29.7161	95.2949	38.6991	20.7331	65.3438	125.246
ENSMUSG00000062006	Gm4705	100043876	predicted gene 4705	NA	NA	0.481777	0.132859	3.62623	0.000287591	0.00262002	Yes	OK	1047.96	869.377	1226.53	877.18	861.575	1299.67	1153.39
ENSMUSG00000062006	Rpl34-ps1	619547	ribosomal protein L34, pseudogene 1	chr3:130726836-130730329	-	0.481777	0.132859	3.62623	0.000287591	0.00262002	Yes	OK	1047.96	869.377	1226.53	877.18	861.575	1299.67	1153.39
ENSMUSG00000062006	Rpl34	68436	ribosomal protein L34	chr3:130726826-130730337	-	0.481777	0.132859	3.62623	0.000287591	0.00262002	Yes	OK	1047.96	869.377	1226.53	877.18	861.575	1299.67	1153.39
ENSMUSG00000074934	Grem1	23892	gremlin 1, DAN family BMP antagonist	chr2:113748674-113758648	-	1.2437	0.343033	3.62559	0.000288302	0.00262478	Yes	OK	719.487	280.518	1158.46	361.192	199.844	1462.78	854.137
ENSMUSG00000026955	Sapcd2	72080	suppressor APC domain containing 2	chr2:25372034-25378213	+	-0.96362	0.265834	-3.62489	0.000289081	0.00263014	Yes	OK	110.137	151.922	68.352	148.347	155.498	69.9745	66.7294
ENSMUSG00000040420	Cdh18	320865	cadherin 18	chr15:23036462-23474418	+	-1.04166	0.287385	-3.6246	0.000289408	0.0026314	Yes	OK	94.1473	136.142	52.1525	154.797	117.487	44.2486	60.0565
ENSMUSG00000021298	Gpr132	56696	G protein-coupled receptor 132	chr12:112850875-112860916	-	1.27414	0.351598	3.62385	0.000290249	0.00263732	Yes	OK	29.3091	4.89531	53.7228	0	9.79062	69.9745	37.4711
ENSMUSG00000054423	Cadps	27062	Ca2+-dependent secretion activator	chr14:12372562-12823079	-	-0.378695	0.104523	-3.62307	0.000291127	0.00264356	Yes	OK	5726.11	6491.65	4960.57	6527.25	6456.05	4572.01	5349.13
ENSMUSG00000016256	Ctsz	64138	cathepsin Z	chr2:174427493-174439039	-	0.437628	0.120818	3.62222	0.000292088	0.00265056	Yes	OK	2215.24	1858.37	2572.11	1735.01	1981.74	2779.94	2364.27
ENSMUSG00000050627	Gpd1l	333433	glycerol-3-phosphate dehydrogenase 1-like	chr9:114899338-114933987	-	-0.508004	0.140283	-3.62127	0.000293158	0.00265853	Yes	OK	982.281	1166.54	798.021	1231.92	1101.16	729.587	866.456
ENSMUSG00000038252	Ncapd2	68298	non-SMC condensin I complex, subunit D2	chr6:125168006-125191586	-	-0.399564	0.110368	-3.62029	0.00029427	0.00266687	Yes	OK	2109.03	2394.71	1823.34	2238.1	2551.32	1815.74	1830.95
ENSMUSG00000030852	Tacc2	57752	transforming, acidic coiled-coil containing protein 2	chr7:130577483-130764784	+	-0.536214	0.14825	-3.61696	0.000298083	0.00269966	Yes	OK	833.069	1003.67	662.464	1115.82	891.522	691.513	633.416
ENSMUSG00000006360	Crip1	12925	cysteine-rich protein 1 (intestinal)	chr12:113152011-113153879	+	-0.850733	0.235328	-3.61509	0.000300245	0.00271747	Yes	OK	208.502	270.79	146.214	206.395	335.185	151.783	140.645
ENSMUSG00000052512	Nav2	78286	neuron navigator 2	chr7:49246188-49610088	+	-0.396824	0.109844	-3.61263	0.000303109	0.0027416	Yes	OK	2987.42	3396.37	2578.47	3224.93	3567.82	2736.72	2420.22
ENSMUSG00000030659	Nucb2	53322	nucleobindin 2	chr7:116504368-116540588	+	0.834213	0.231117	3.60949	0.0003068	0.00277286	Yes	OK	186.497	126.064	246.93	122.547	129.582	243.882	249.979
ENSMUSG00000047648	Fbxo30	71865	F-box protein 30	chr10:11281329-11297969	+	-0.458555	0.127046	-3.60935	0.000306964	0.00277286	Yes	OK	1021.27	1184.57	857.976	1154.52	1214.61	860.789	855.163
ENSMUSG00000049775	Tmsb4x	19241	thymosin, beta 4, X chromosome	chrX:167207093-167209218	-	-0.370354	0.102616	-3.60911	0.000307247	0.00277361	Yes	OK	16295.4	18408.1	14182.7	17382.4	19433.8	14060.8	14304.7
ENSMUSG00000095115	Itpripl2	319622	inositol 1,4,5-triphosphate receptor interacting protein-like 2	chr7:118485111-118491975	-	0.453643	0.125713	3.60856	0.000307905	0.00277774	Yes	OK	4002.97	3345.12	4660.82	3128.18	3562.06	5242.43	4079.22
ENSMUSG00000047205	Dusp18	75219	dual specificity phosphatase 18	chr11:3895239-3901296	+	0.60967	0.169036	3.60675	0.000310058	0.00279535	Yes	OK	462.061	362.413	561.708	374.092	350.735	565.456	557.961
ENSMUSG00000028327	Stra6l	74152	STRA6-like	chr4:45848946-45887010	+	1.13123	0.313696	3.60614	0.00031079	0.00280014	Yes	OK	70.9753	38.1243	103.826	45.149	31.0996	117.825	89.8281
ENSMUSG00000039197	Adk	11534	adenosine kinase	chr14:21052573-21448569	+	-0.486092	0.134818	-3.60554	0.000311505	0.00280476	Yes	OK	920.571	1084.7	756.437	1128.72	1040.69	723.413	789.46
ENSMUSG00000070047	Fat1	14107	FAT atypical cadherin 1	chr8:44950207-45052257	+	0.434732	0.120593	3.60494	0.000312221	0.00280938	Yes	OK	5188.47	4376.21	6000.73	4121.46	4630.96	6701.6	5299.86
ENSMUSG00000032649	Colgalt2	269132	collagen beta(1-O)galactosyltransferase 2	chr1:152399866-152510695	+	-0.754898	0.20942	-3.6047	0.000312512	0.00281018	Yes	OK	272.259	346.692	197.826	322.493	370.892	173.393	222.26
ENSMUSG00000004633	Chn2	69993	chimerin 2	chr6:54264857-54301812	+	-0.96832	0.268778	-3.60267	0.00031496	0.00283036	Yes	OK	154.373	212.162	96.583	187.046	237.279	69.46	123.706
ENSMUSG00000057337	Chst3	53374	carbohydrate (chondroitin 6/keratan) sulfotransferase 3	chr10:60181527-60219260	-	-0.751136	0.208669	-3.59965	0.000318648	0.00286057	Yes	OK	238.157	302.866	173.447	283.794	321.939	175.451	171.443
ENSMUSG00000032492	Pth1r	19228	parathyroid hormone 1 receptor	chr9:110722084-110747145	-	-1.01043	0.280709	-3.59958	0.000318734	0.00286057	Yes	OK	94.7055	134.933	54.4782	148.347	121.519	57.6261	51.3303
ENSMUSG00000000627	Sema4f	20355	sema domain, immunoglobulin domain (Ig), TM domain, and short cytoplasmic domain	chr6:82911884-82939769	-	-0.435758	0.121145	-3.59699	0.000321927	0.00288736	Yes	OK	1665.44	1914.93	1415.96	1812.41	2017.44	1316.65	1515.27
ENSMUSG00000028546	Elavl4	15572	ELAV (embryonic lethal, abnormal vision, Drosophila)-like 4 (Hu antigen D)	chr4:110203736-110287511	-	-0.957108	0.266131	-3.59638	0.000322677	0.00289222	Yes	OK	1979.46	2734.6	1224.33	2863.74	2605.46	956.49	1492.17
ENSMUSG00000029009	Mthfr	17769	5,10-methylenetetrahydrofolate reductase	chr4:148039076-148059562	+	0.506124	0.140766	3.59551	0.000323757	0.00290003	Yes	OK	951.936	767.561	1136.31	696.584	838.538	1183.91	1088.72
ENSMUSG00000031562	Dctd	320685	dCMP deaminase	chr8:48109957-48141667	+	1.16502	0.324123	3.59436	0.000325188	0.0029086	Yes	OK	62.137	29.9467	94.3272	32.2493	27.6441	115.252	73.4024
ENSMUSG00000042448	Hoxd1	15429	homeobox D1	chr2:74762979-74765142	+	-1.26332	0.351473	-3.59435	0.000325205	0.0029086	Yes	OK	21.8877	38.1243	5.6512	45.149	31.0996	4.11615	7.18625
ENSMUSG00000017686	Rhot1	59040	ras homolog family member T1	chr11:80209054-80267907	+	0.453205	0.126092	3.59424	0.000325343	0.0029086	Yes	OK	1589.76	1321.12	1858.4	1225.47	1416.76	1726.72	1990.08
ENSMUSG00000005968	Tuft1	22156	tuftelin 1	chr3:94612752-94658872	-	0.858052	0.238772	3.59361	0.000326132	0.00291379	Yes	OK	173.179	117.426	228.932	122.547	112.304	216.612	241.253
ENSMUSG00000027630	Tbl1xr1	81004	transducin (beta)-like 1X-linked receptor 1	chr3:22076651-22216594	+	-0.399842	0.111293	-3.59269	0.000327281	0.00292216	Yes	OK	2335.27	2658.47	2012.07	2560.59	2756.35	1889.31	2134.83
ENSMUSG00000023505	Cdca3	14793	cell division cycle associated 3	chr6:124830175-124833701	+	-0.658194	0.18331	-3.59061	0.000329905	0.00294371	Yes	OK	358.641	441.313	275.969	406.341	476.285	275.782	276.157
ENSMUSG00000022400	Gm9840	100043674	predicted gene 9840	NA	NA	-0.427241	0.119084	-3.58774	0.000333557	0.00297351	Yes	OK	1252.99	1443.49	1062.49	1451.22	1435.77	1047.56	1077.42
ENSMUSG00000022400	Rbx1	56438	ring-box 1	chr15:81466315-81476369	+	-0.427241	0.119084	-3.58774	0.000333557	0.00297351	Yes	OK	1252.99	1443.49	1062.49	1451.22	1435.77	1047.56	1077.42
ENSMUSG00000032452	Clstn2	64085	calsyntenin 2	chr9:97444394-98033167	-	-0.71005	0.197915	-3.58765	0.000333674	0.00297351	Yes	OK	309.323	387.927	230.72	361.192	414.662	208.894	252.545
ENSMUSG00000027828	Ssr3	67437	signal sequence receptor, gamma	chr3:65379656-65392553	-	0.380506	0.106081	3.58692	0.000334605	0.0029799	Yes	OK	7016.69	6049.32	7984.05	5488.83	6609.82	7933.87	8034.22
ENSMUSG00000036054	Sugp2	234373	SURP and G patch domain containing 2	chr8:70234225-70263105	+	-0.541439	0.151069	-3.58406	0.000338295	0.00301083	Yes	OK	596.308	712.1	480.516	709.484	714.715	488.792	472.239
ENSMUSG00000020886	Dlg4	13385	discs, large homolog 4 (Drosophila)	chr11:70018604-70045531	+	-0.460299	0.128549	-3.58074	0.000342619	0.00304736	Yes	OK	1975.57	2317.93	1633.21	2637.99	1997.86	1636.17	1630.25
ENSMUSG00000035504	Reep6	70335	receptor accessory protein 6	chr10:80330144-80336441	+	1.23579	0.345262	3.57928	0.000344537	0.00306245	Yes	OK	39.6124	13.9368	65.2879	12.8997	14.9739	83.352	47.2239
ENSMUSG00000045932	Ifit2	15958	interferon-induced protein with tetratricopeptide repeats 2	chr19:34550693-34576534	+	-0.559707	0.156383	-3.57908	0.000344805	0.00306288	Yes	OK	600.248	715.384	485.111	657.885	772.883	468.212	502.011
ENSMUSG00000023032	Slc4a8	59033	solute carrier family 4 (anion exchanger), member 8	chr15:100761746-100823971	+	-0.568846	0.15895	-3.57877	0.000345213	0.00306454	Yes	OK	886.505	1062.65	710.359	980.378	1144.93	607.132	813.586
ENSMUSG00000026127	Imp4	27993	IMP4, U3 small nucleolar ribonucleoprotein	chr1:34439828-34445747	+	0.493591	0.137968	3.57757	0.000346802	0.00307668	Yes	OK	830.297	686.99	973.604	703.034	670.945	974.498	972.71
ENSMUSG00000031765	Mt1	17748	metallothionein 1	chr8:94179088-94180327	+	0.575466	0.160885	3.57688	0.000347717	0.00308282	Yes	OK	1159.35	930.362	1388.34	1031.98	828.747	1613.53	1163.15
ENSMUSG00000024883	Rin1	225870	Ras and Rab interactor 1	chr19:5050807-5057071	+	0.505707	0.141399	3.57645	0.00034829	0.00308594	Yes	OK	830.73	688.083	973.376	728.834	647.333	999.195	947.558
ENSMUSG00000027479	Mapre1	13589	microtubule-associated protein, RP/EB family, member 1	chr2:153741286-153773314	+	-0.358676	0.100305	-3.57586	0.000349072	0.00309089	Yes	OK	3809.07	4282.22	3335.92	4140.81	4423.63	3229.12	3442.72
ENSMUSG00000022471	Xrcc6	14375	X-ray repair complementing defective repair in Chinese hamster cells 6	chr15:82016368-82040084	+	0.744581	0.208306	3.57446	0.000350957	0.0031056	Yes	OK	286.848	199.32	374.377	167.696	230.943	368.91	379.844
ENSMUSG00000074746	Pdzd8	107368	PDZ domain containing 8	chr19:59296083-59345780	-	0.350517	0.0980844	3.57362	0.000352076	0.00311351	Yes	OK	5935.72	5197.15	6674.3	5088.94	5305.36	6365.62	6982.98
ENSMUSG00000031760	Mt3	17751	metallothionein 3	chr8:94152606-94154148	+	-0.629071	0.176043	-3.5734	0.00035238	0.00311422	Yes	OK	422.74	516.295	329.185	483.739	548.851	350.901	307.469
ENSMUSG00000029578	Wipi2	74781	WD repeat domain, phosphoinositide interacting 2	chr5:142629583-142669370	+	0.384714	0.107705	3.57193	0.000354361	0.00312828	Yes	OK	3981.22	3427.76	4534.67	3257.18	3598.34	4257.12	4812.22
ENSMUSG00000004151	Etv1	14009	ets variant 1	chr12:38780257-38868215	+	-0.942796	0.263949	-3.57189	0.000354421	0.00312828	Yes	OK	117.422	163.152	71.6927	180.596	145.707	73.5761	69.8092
ENSMUSG00000060988	Galnt13	271786	UDP-N-acetyl-alpha-D-galactosamine:polypeptide N-acetylgalactosaminyltransferase 13	chr2:54436386-55117744	+	-0.628777	0.176067	-3.57123	0.000355306	0.0031341	Yes	OK	494.682	611.949	377.414	651.435	572.463	332.379	422.449
ENSMUSG00000026944	Abca2	11305	ATP-binding cassette, sub-family A (ABC1), member 2	chr2:25428673-25448539	+	-0.368084	0.103137	-3.5689	0.000358487	0.00316015	Yes	OK	3217.96	3637.32	2798.59	3669.97	3604.68	2662.12	2935.07
ENSMUSG00000002768	Mea1	17256	male enhanced antigen 1	chr17:46680985-46683126	+	0.487483	0.136617	3.56823	0.000359397	0.00316616	Yes	OK	895.223	742.794	1047.65	761.083	724.506	1086.15	1009.15
ENSMUSG00000090071	Cdk5r2	12570	cyclin-dependent kinase 5, regulatory subunit 2 (p39)	chr1:74855028-74857732	+	-0.530297	0.148661	-3.56715	0.000360888	0.00317528	Yes	OK	1470.43	1768.58	1172.29	2096.2	1440.95	1219.92	1124.65
ENSMUSG00000035064	Eef2k	13631	eukaryotic elongation factor-2 kinase	chr7:120851188-120907219	+	0.460788	0.129176	3.56715	0.00036089	0.00317528	Yes	OK	1061.57	894.658	1228.48	935.229	854.088	1211.69	1245.27
ENSMUSG00000030643	Rab30	75985	RAB30, member RAS oncogene family	chr7:92741713-92837117	+	-0.662282	0.185684	-3.56672	0.00036148	0.00317846	Yes	OK	542.563	669.716	415.41	606.286	733.145	342.669	488.151
ENSMUSG00000029419	Gm996	381353	predicted gene 996	chr2:25575415-25580099	-	-1.15339	0.323469	-3.56567	0.000362924	0.00318914	Yes	OK	66.5365	103.776	29.2972	141.897	65.6547	32.9292	25.6652
ENSMUSG00000022148	Fyb	23880	FYN binding protein	chr15:6579846-6665608	+	-0.850735	0.238706	-3.56395	0.000365314	0.00320741	Yes	OK	169.243	222.356	116.131	199.946	244.766	105.476	126.786
ENSMUSG00000047604	Frat2	212398	frequently rearranged in advanced T cell lymphomas 2	chr19:41845975-41848132	-	-0.899781	0.252475	-3.56384	0.000365466	0.00320741	Yes	OK	156.574	213.428	99.7193	232.195	194.661	117.31	82.1285
ENSMUSG00000025139	Tollip	54473	toll interacting protein	chr7:141881584-141902406	-	0.354814	0.0995978	3.56247	0.000367381	0.00322218	Yes	OK	5400.8	4720.88	6080.73	4637.45	4804.32	5768.78	6392.68
ENSMUSG00000023951	Vegfa	22339	vascular endothelial growth factor A	chr17:46016993-46032377	-	0.434293	0.121949	3.56126	0.000369083	0.00323507	Yes	OK	1584.65	1354.86	1814.44	1457.67	1252.05	1886.22	1742.66
ENSMUSG00000022453	Naga	17939	N-acetyl galactosaminidase, alpha	chr15:82329531-82338826	-	0.624306	0.175319	3.56096	0.000369496	0.00323664	Yes	OK	415.376	318.645	512.106	309.593	327.698	507.83	516.383
ENSMUSG00000070284	Gmppb	331026	GDP-mannose pyrophosphorylase B	chr9:108049289-108051936	+	0.832319	0.233752	3.5607	0.000369873	0.0032379	Yes	OK	222.23	146.855	297.605	128.997	164.713	340.611	254.598
ENSMUSG00000005823	Gpr108	78308	G protein-coupled receptor 108	chr17:57234914-57247689	-	0.486925	0.136853	3.55802	0.000373655	0.00326895	Yes	OK	852.64	705.189	1000.09	709.484	700.893	1019.26	980.923
ENSMUSG00000096847	Tmem151b	210573	transmembrane protein 151B	chr17:45541939-45549677	-	-0.609256	0.171301	-3.55663	0.000375638	0.00328413	Yes	OK	421.561	515.775	327.347	522.438	509.112	315.914	338.78
ENSMUSG00000060961	Slc4a4	54403	solute carrier family 4 (anion exchanger), member 4	chr5:88887259-89239656	+	-0.488379	0.137321	-3.55648	0.000375863	0.00328413	Yes	OK	951.443	1126.4	776.488	1219.02	1033.77	750.682	802.293
ENSMUSG00000048126	Col6a3	12835	collagen, type VI, alpha 3	chr1:90766859-90843971	-	-0.661031	0.185998	-3.55397	0.00037946	0.00331347	Yes	OK	630.081	774.934	485.228	651.435	898.433	567.514	402.943
ENSMUSG00000027849	Syt6	54524	synaptotagmin VI	chr3:103575281-103630969	+	-0.6446	0.181452	-3.55245	0.000381657	0.00333057	Yes	OK	638.93	790.019	487.841	793.332	786.705	389.49	586.192
ENSMUSG00000022367	Has2	15117	hyaluronan synthase 2	chr15:56665626-56694546	-	-1.0901	0.307007	-3.55073	0.000384158	0.00335028	Yes	OK	95.6242	136.26	54.9885	70.9484	201.572	55.0535	54.9234
ENSMUSG00000030650	Tmc5	74424	transmembrane channel-like gene family 5	chr7:118633735-118675085	+	-1.24051	0.349524	-3.54914	0.000386493	0.00336853	Yes	OK	19.8164	34.4967	5.13607	25.7994	43.1939	2.57259	7.69955
ENSMUSG00000026355	Mcm6	17219	minichromosome maintenance complex component 6	chr1:128331574-128359705	-	-0.488164	0.137711	-3.54485	0.000392832	0.00342163	Yes	OK	953.854	1110.4	797.313	1006.18	1214.61	781.553	813.072
ENSMUSG00000021748	Pdhb	68263	pyruvate dehydrogenase (lipoamide) beta	chr14:8165990-8172992	-	0.481698	0.13593	3.54372	0.000394517	0.00343415	Yes	OK	1239.16	1013.82	1464.51	928.779	1098.85	1350.1	1578.92
ENSMUSG00000028613	Lrp8	16975	low density lipoprotein receptor-related protein 8, apolipoprotein e receptor	chr4:107802258-107876840	+	-0.443176	0.125066	-3.54354	0.000394791	0.00343438	Yes	OK	1242.14	1447.23	1037.05	1547.97	1346.5	1016.69	1057.4
ENSMUSG00000034842	Art3	109979	ADP-ribosyltransferase 3	chr5:92331826-92414627	+	-1.03333	0.291716	-3.54226	0.000396722	0.00344902	Yes	OK	83.4236	120.075	46.7726	128.997	111.152	52.4809	41.0643
ENSMUSG00000030275	Etnk1	75320	ethanolamine kinase 1	chr6:143167229-143208547	+	-0.412412	0.116452	-3.54147	0.00039791	0.00345718	Yes	OK	6434.73	7371.92	5497.54	7268.99	7474.85	4834.93	6160.15
ENSMUSG00000038495	Otud7b	229603	OTU domain containing 7B	chr3:96104526-96161129	+	-0.384803	0.108672	-3.54097	0.000398665	0.00345962	Yes	OK	1851.15	2096.85	1605.44	2031.7	2162	1596.55	1614.34
ENSMUSG00000004394	Tmed4	103694	transmembrane emp24 protein transport domain containing 4	chr11:6270713-6274837	-	0.440534	0.124411	3.54095	0.000398689	0.00345962	Yes	OK	1171.13	992.446	1349.82	1019.08	965.816	1376.34	1323.3
ENSMUSG00000053460	Ggcx	56316	gamma-glutamyl carboxylase	chr6:72414307-72431106	+	0.675321	0.19073	3.54072	0.000399034	0.00346045	Yes	OK	348.498	256.046	440.951	232.195	279.897	454.834	427.068
ENSMUSG00000028354	Fmn2	54418	formin 2	chr1:174501824-174822729	+	0.561246	0.158537	3.54017	0.000399875	0.00346558	Yes	OK	601.457	476.96	725.953	464.39	489.531	772.292	679.614
ENSMUSG00000022978	Mis18a	66578	MIS18 kinetochore protein A	chr16:90719311-90727371	-	-0.774909	0.219016	-3.53814	0.00040296	0.00349014	Yes	OK	209.273	267.967	150.579	245.094	290.839	153.326	147.831
ENSMUSG00000022360	Atad2	70472	ATPase family, AAA domain containing 2	chr15:58094046-58135082	-	-0.47787	0.135073	-3.53786	0.000403385	0.00349165	Yes	OK	1022.45	1187.74	857.16	1090.03	1285.45	821.686	892.634
ENSMUSG00000044533	Rps2	16898	ribosomal protein S2	chr17:24720062-24721927	+	0.47964	0.135589	3.53746	0.000403991	0.00349471	Yes	OK	1852.8	1535.52	2170.09	1535.07	1535.98	2472.26	1867.91
ENSMUSG00000045767	B230219D22Rik	78521	RIKEN cDNA B230219D22 gene	chr13:55693123-55703500	+	-0.416164	0.117674	-3.53659	0.00040533	0.00350411	Yes	OK	4018.12	4595.69	3440.55	4192.41	4998.98	3160.17	3720.94
ENSMUSG00000039004	Bmp6	12161	bone morphogenetic protein 6	chr13:38345715-38500314	+	0.916678	0.259249	3.53589	0.000406401	0.00351118	Yes	OK	189.621	111.208	268.035	70.9484	151.467	294.304	241.766
ENSMUSG00000023022	Lima1	65970	LIM domain and actin binding 1	chr15:99778467-99820149	-	-0.543537	0.153756	-3.53505	0.000407691	0.00352014	Yes	OK	1126.03	1330.11	921.949	1070.68	1589.54	916.872	927.026
ENSMUSG00000021662	Arhgef28	110596	Rho guanine nucleotide exchange factor (GEF) 28	chr13:97898594-98206165	-	0.5009	0.141705	3.5348	0.000408083	0.00352063	Yes	OK	769.98	629.804	910.155	619.186	640.422	927.677	892.634
ENSMUSG00000003970	Rpl8	26961	ribosomal protein L8	chr15:76904070-76906318	+	0.442508	0.12519	3.53469	0.000408255	0.00352063	Yes	OK	6163.76	5211.64	7115.87	5650.07	4773.22	7995.1	6236.63
ENSMUSG00000034684	Sema3f	20350	sema domain, immunoglobulin domain (Ig), short basic domain, secreted, (semaphorin) 3F	chr9:107681501-107705591	-	-0.560134	0.158555	-3.53275	0.000411265	0.00354438	Yes	OK	551.107	658.945	443.27	625.636	692.254	462.037	424.502
ENSMUSG00000034614	Pik3ip1	216505	phosphoinositide-3-kinase interacting protein 1	chr11:3330730-3342971	+	-0.563758	0.159684	-3.53046	0.000414831	0.0035729	Yes	OK	622.698	758.226	487.17	844.931	671.521	472.842	501.497
ENSMUSG00000045328	Cenpe	229841	centromere protein E	chr3:135212562-135273540	+	-0.604129	0.171149	-3.52984	0.000415804	0.00357794	Yes	OK	493.891	606.421	381.362	644.985	567.856	415.731	346.993
ENSMUSG00000032259	Drd2	13489	dopamine receptor D2	chr9:49340661-49407214	+	1.13686	0.322078	3.52976	0.000415931	0.00357794	Yes	OK	75.4548	30.9264	119.983	12.8997	48.9531	107.534	132.432
ENSMUSG00000042190	Cmklr1	14747	chemokine-like receptor 1	chr5:113612354-113650390	-	-1.1583	0.328209	-3.52916	0.000416888	0.00358394	Yes	OK	47.2611	72.6783	21.8439	77.3983	67.9584	24.1824	19.5055
ENSMUSG00000042246	Tmc7	209760	transmembrane channel-like gene family 7	chr7:118535843-118584686	-	-0.578283	0.163993	-3.52627	0.00042146	0.00362101	Yes	OK	524.131	627.617	420.644	567.587	687.647	428.079	413.209
ENSMUSG00000004530	Coro1c	23790	coronin, actin binding protein 1C	chr5:113842438-113908706	-	-0.342717	0.0972159	-3.52532	0.000422971	0.00363175	Yes	OK	4043.74	4534.46	3553.02	4592.3	4476.62	3640.73	3465.31
ENSMUSG00000027999	Pla2g12a	66350	phospholipase A2, group XIIA	chr3:129878605-129895825	+	0.612158	0.173681	3.52461	0.000424109	0.0036381	Yes	OK	494.865	377.1	612.63	341.842	412.358	654.467	570.793
ENSMUSG00000031447	Lamp1	16783	lysosomal-associated membrane protein 1	chr8:13159160-13175338	+	0.335847	0.0952883	3.52453	0.000424235	0.0036381	Yes	OK	11270.6	9926.85	12614.4	9552.24	10301.5	12773.9	12454.8
ENSMUSG00000058806	Col13a1	12817	collagen, type XIII, alpha 1	chr10:61838233-61979108	-	1.17807	0.334277	3.52423	0.000424717	0.00363943	Yes	OK	58.7907	27.3551	90.2263	32.2493	22.4608	119.883	60.5698
ENSMUSG00000029405	G3bp2	23881	GTPase activating protein (SH3 domain) binding protein 2	chr5:92052144-92083744	-	-0.38743	0.109937	-3.52411	0.000424914	0.00363943	Yes	OK	3036.48	3457.12	2615.83	3547.42	3366.82	2423.38	2808.28
ENSMUSG00000029819	Npy	109648	neuropeptide Y	chr6:49822709-49829505	+	-0.880491	0.249976	-3.5223	0.000427823	0.00366208	Yes	OK	147.633	195.576	99.6896	167.696	223.457	92.0988	107.28
ENSMUSG00000035226	Rims4	241770	regulating synaptic membrane exocytosis 4	chr2:163863880-163918683	-	-0.984339	0.279528	-3.52144	0.000429214	0.00367172	Yes	OK	118.467	166.55	70.3839	174.146	158.954	51.9664	88.8015
ENSMUSG00000025006	Sorbs1	20411	sorbin and SH3 domain containing 1	chr19:40292039-40513812	-	-0.990099	0.281337	-3.51926	0.000432747	0.00369889	Yes	OK	1381.61	1937.8	825.429	1599.56	2276.03	683.795	967.063
ENSMUSG00000033107	Rnf125	67664	ring finger protein 125	chr18:20944624-20983848	+	0.738216	0.209771	3.51916	0.000432922	0.00369889	Yes	OK	298.425	206.807	390.043	167.696	245.917	377.656	402.43
ENSMUSG00000028161	Ppp3ca	19055	protein phosphatase 3, catalytic subunit, alpha isoform	chr3:136670065-136937727	+	0.365247	0.103875	3.5162	0.000437773	0.00373803	Yes	OK	7570.12	6583.29	8556.94	6307.96	6858.62	7976.06	9137.82
ENSMUSG00000050029	Rap2c	72065	RAP2C, member of RAS oncogene family	chrX:51003913-51018018	-	0.445433	0.126744	3.51443	0.000440707	0.00376077	Yes	OK	1298.11	1081.02	1515.19	1006.18	1155.87	1451.97	1578.41
ENSMUSG00000033065	Pfkm	18642	phosphofructokinase, muscle	chr15:98112059-98132447	+	-0.482119	0.137278	-3.512	0.000444756	0.00379081	Yes	OK	1243.08	1464.62	1021.53	1560.86	1368.38	916.357	1126.7
ENSMUSG00000028565	Nfia	18027	nuclear factor I/A	chr4:97581942-98118876	+	-0.519056	0.147799	-3.5119	0.000444915	0.00379081	Yes	OK	692.407	816.915	567.9	773.983	859.847	592.725	543.075
ENSMUSG00000058690	Ccser2	72972	coiled-coil serine rich 2	chr14:36874935-36968764	-	-0.414267	0.117964	-3.51182	0.000445046	0.00379081	Yes	OK	6538.27	7501.43	5575.1	7649.53	7353.33	4878.66	6271.54
ENSMUSG00000038943	Prc1	233406	protein regulator of cytokinesis 1	chr7:80294450-80316259	+	-0.502874	0.143203	-3.51161	0.000445407	0.00379156	Yes	OK	1045.11	1219.93	870.279	1051.33	1388.54	846.897	893.661
ENSMUSG00000028788	Ptp4a2	19244	protein tyrosine phosphatase 4a2	chr4:129820478-129850003	+	0.364303	0.103772	3.51059	0.000447108	0.0038037	Yes	OK	4487.9	3892.34	5083.47	3624.82	4159.86	5192	4974.94
ENSMUSG00000029231	Pdgfra	18595	platelet derived growth factor receptor, alpha polypeptide	chr5:75152290-75198204	+	0.926142	0.263916	3.50922	0.000449415	0.00382099	Yes	OK	134.991	87.8244	182.157	96.7478	78.9009	161.559	202.755
ENSMUSG00000002980	Bcam	57278	basal cell adhesion molecule	chr7:19756137-19770532	-	-0.825359	0.235233	-3.50868	0.000450333	0.00382645	Yes	OK	11517.5	15166.9	7868.02	14995.9	15337.9	6398.04	9338.01
ENSMUSG00000031565	Fgfr1	14182	fibroblast growth factor receptor 1	chr8:25518758-25575718	+	-0.345769	0.0985586	-3.50826	0.000451045	0.00383009	Yes	OK	4021.7	4520.34	3523.05	4689.04	4351.64	3472.48	3573.62
ENSMUSG00000026643	Nmt2	18108	N-myristoyltransferase 2	chr2:3284211-3328877	+	-0.462906	0.131953	-3.5081	0.000451313	0.00383009	Yes	OK	1237.1	1437.5	1036.7	1393.17	1481.84	941.569	1131.83
ENSMUSG00000015305	Sash1	70097	SAM and SH3 domain containing 1	chr10:8722218-8886070	-	0.429359	0.122399	3.50787	0.000451709	0.00383111	Yes	OK	1907.5	1597.38	2217.63	1431.87	1762.89	2307.1	2128.16
ENSMUSG00000046798	Cldn12	64945	claudin 12	chr5:5505014-5514789	-	0.541582	0.154421	3.50719	0.00045287	0.00383861	Yes	OK	795.916	627.157	964.676	548.238	706.077	1020.8	908.547
ENSMUSG00000041445	Mmrn2	105450	multimerin 2	chr14:34375503-34404286	+	0.944664	0.269365	3.50701	0.000453173	0.00383884	Yes	OK	166.043	104.353	227.734	109.648	99.058	288.645	166.824
ENSMUSG00000032698	Lmo2	16909	LIM domain only 2	chr2:103970286-103981878	+	1.05998	0.30233	3.50604	0.000454831	0.00385054	Yes	OK	76.0841	42.4437	109.725	45.149	39.7384	113.709	105.74
ENSMUSG00000062727	Hist1h2bk	319184	histone cluster 1, H2bk	chr13:22035820-22036320	+	-0.923931	0.263637	-3.50455	0.000457374	0.0038697	Yes	OK	142.799	191.027	94.5705	141.897	240.158	103.933	85.2083
ENSMUSG00000025935	Tram1	72265	translocating chain-associating membrane protein 1	chr1:13564692-13589910	-	0.431745	0.123236	3.50341	0.000459334	0.00388392	Yes	OK	2062.04	1724.02	2400.06	1522.17	1925.87	2481.52	2318.59
ENSMUSG00000078671	Chd2	244059	chromodomain helicase DNA binding protein 2	chr7:73426651-73541746	-	0.494901	0.14129	3.50273	0.000460517	0.00389155	Yes	OK	1029.06	858.03	1200.08	928.779	787.281	1287.32	1112.84
ENSMUSG00000026853	Crat	12908	carnitine acetyltransferase	chr2:30400475-30415748	-	-0.482792	0.137843	-3.50247	0.000460968	0.00389299	Yes	OK	984.374	1143.39	825.353	1025.53	1261.26	837.121	813.586
ENSMUSG00000042675	Ypel3	66090	yippee-like 3 (Drosophila)	chr7:126776974-126780514	+	0.370736	0.105879	3.50151	0.000462635	0.0039047	Yes	OK	3336.75	2897.29	3776.21	2863.74	2930.85	3553.78	3998.63
ENSMUSG00000028309	Rnf20	109331	ring finger protein 20	chr4:49632059-49656886	+	0.409355	0.116958	3.50002	0.000465228	0.0039242	Yes	OK	1649.89	1418.96	1880.81	1477.02	1360.9	1799.27	1962.36
ENSMUSG00000022376	Adcy8	11514	adenylate cyclase 8	chr15:64699034-64922296	-	1.05143	0.300607	3.49769	0.000469298	0.00395612	Yes	OK	92.7027	55.9193	129.486	70.9484	40.8902	113.194	145.778
ENSMUSG00000003316	Glg1	20340	golgi apparatus protein 1	chr8:111157557-111259202	-	-0.331952	0.0949253	-3.49698	0.000470562	0.00396437	Yes	OK	5560.26	6211.07	4909.45	6256.36	6165.79	4748.49	5070.41
ENSMUSG00000057113	Npm1	18148	nucleophosmin 1	chr11:33152497-33163206	-	0.531663	0.152051	3.49662	0.0004712	0.00396649	Yes	OK	1468.81	1211.22	1726.39	1431.87	990.58	1867.19	1585.59
ENSMUSG00000018672	Copz2	56358	coatomer protein complex, subunit zeta 2	chr11:96849875-96861202	+	0.770381	0.220328	3.49651	0.000471385	0.00396649	Yes	OK	278.054	189.127	366.981	154.797	223.457	408.528	325.434
ENSMUSG00000038668	Lpar1	14745	lysophosphatidic acid receptor 1	chr4:58435251-58499403	-	0.504594	0.144322	3.4963	0.000471752	0.00396718	Yes	OK	893.297	732.198	1054.4	735.283	729.113	1146.35	962.444
ENSMUSG00000089774	Slc5a3	53881	solute carrier family 5 (inositol transporters), member 3	chr16:92058321-92087473	+	-0.441597	0.126373	-3.49439	0.000475147	0.0039933	Yes	OK	1891.87	2178.46	1605.28	2012.35	2344.57	1455.57	1754.98
ENSMUSG00000028945	Rheb	19744	Ras homolog enriched in brain	chr5:24802822-24842361	-	0.357921	0.102513	3.49148	0.000480359	0.00403467	Yes	OK	2809.31	2463	3155.62	2534.79	2391.22	3114.89	3196.34
ENSMUSG00000086401	Gm15559	100504049	predicted gene 15559	NA	NA	1.21862	0.349114	3.4906	0.000481942	0.00404552	Yes	OK	32.0164	11.3452	52.6877	12.8997	9.79062	62.7712	42.6042
ENSMUSG00000046480	Scn4b	399548	sodium channel, type IV, beta	chr9:45139041-45154061	+	-1.2031	0.344807	-3.48918	0.0004845	0.00406453	Yes	OK	768.443	1234.33	302.556	1083.58	1385.08	186.77	418.342
ENSMUSG00000009376	Met	17295	met proto-oncogene	chr6:17463956-17573980	+	-0.490676	0.140833	-3.48411	0.000493779	0.00413619	Yes	OK	1788.21	2083.04	1493.37	1709.21	2456.87	1449.91	1536.83
ENSMUSG00000018412	Kansl1	76719	KAT8 regulatory NSL complex subunit 1	chr11:104333228-104442291	-	0.388243	0.111433	3.48409	0.000493808	0.00413619	Yes	OK	2031.37	1751.31	2311.43	1741.46	1761.16	2194.42	2428.44
ENSMUSG00000098557	Kctd12	239217	potassium channel tetramerisation domain containing 12	chr14:102976580-102982637	-	-0.659508	0.189295	-3.48402	0.000493935	0.00413619	Yes	OK	611.684	748.215	475.153	561.137	935.292	511.431	438.874
ENSMUSG00000027067	Ssrp1	20833	structure specific recognition protein 1	chr2:85037119-85047114	+	0.381946	0.109639	3.48368	0.000494569	0.00413899	Yes	OK	2433.27	2111.3	2755.25	2167.15	2055.45	2903.43	2607.07
ENSMUSG00000028645	Slc2a1	20525	solute carrier family 2 (facilitated glucose transporter), member 1	chr4:119108744-119137329	+	0.377316	0.108335	3.48288	0.000496055	0.00414893	Yes	OK	2919.33	2516.92	3321.74	2380	2653.83	3175.61	3467.88
ENSMUSG00000043556	Fbxl7	448987	F-box and leucine-rich repeat protein 7	chr15:26540458-26895564	-	0.63992	0.183751	3.48253	0.000496692	0.00415176	Yes	OK	421.488	321.294	521.682	316.043	326.546	575.231	468.133
ENSMUSG00000028920	Fbxo42	213499	F-box protein 42	chr4:141147921-141204062	+	0.396173	0.113781	3.48189	0.00049788	0.00415918	Yes	OK	1566.14	1348.53	1783.75	1360.92	1336.13	1753.99	1813.5
ENSMUSG00000057777	Mab21l2	23937	mab-21-like 2 (C. elegans)	chr3:86545580-86548283	-	-1.12094	0.322129	-3.47979	0.000501816	0.00418954	Yes	OK	11.3275	21.8838	0.77117	32.2493	11.5184	1.02904	0.513303
ENSMUSG00000005583	Mef2c	17260	myocyte enhancer factor 2C	chr13:83504033-83667079	+	-0.873552	0.251545	-3.47274	0.000515176	0.00429808	Yes	OK	151.269	205.653	96.8859	232.195	179.111	108.563	85.2083
ENSMUSG00000060093	Hist1h4a	326619	histone cluster 1, H4a	chr13:23760794-23761249	-	-0.852861	0.245597	-3.4726	0.000515436	0.00429808	Yes	OK	149.43	199.664	99.1957	206.395	192.933	108.563	89.8281
ENSMUSG00000060093	LOC102641229	102641229	histone H4	NA	NA	-0.852861	0.245597	-3.4726	0.000515436	0.00429808	Yes	OK	149.43	199.664	99.1957	206.395	192.933	108.563	89.8281
ENSMUSG00000045348	Nyap1	243300	neuronal tyrosine-phosphorylated phosphoinositide 3-kinase adaptor 1	chr5:137730962-137739998	-	-0.451866	0.13014	-3.47214	0.000516327	0.00430293	Yes	OK	1299.32	1521.52	1077.12	1676.96	1366.08	1045.5	1108.74
ENSMUSG00000021983	Atp8a2	50769	ATPase, aminophospholipid transporter-like, class I, type 8A, member 2	chr14:59647740-60086834	-	-0.944986	0.272411	-3.46898	0.000522445	0.00435131	Yes	OK	2303.65	3181.33	1425.97	3134.63	3228.03	1095.92	1756.01
ENSMUSG00000021983	LOC108168164	108168164	uncharacterized LOC108168164	NA	NA	-0.944986	0.272411	-3.46898	0.000522445	0.00435131	Yes	OK	2303.65	3181.33	1425.97	3134.63	3228.03	1095.92	1756.01
ENSMUSG00000002660	Clpp	53895	caseinolytic mitochondrial matrix peptidase proteolytic subunit	chr17:56990263-56996371	+	0.60285	0.173918	3.46628	0.000527707	0.0043925	Yes	OK	447.153	351.068	543.239	361.192	340.944	573.688	512.79
ENSMUSG00000022895	Ets2	23872	E26 avian leukemia oncogene 2, 3' domain	chr16:95702406-95721049	+	0.488875	0.14108	3.46524	0.000529757	0.00440692	Yes	OK	816.821	674.378	959.265	677.235	671.521	1002.8	915.733
ENSMUSG00000025934	Gsta3	14859	glutathione S-transferase, alpha 3	chr1:21240584-21265575	+	1.20837	0.348735	3.46502	0.000530187	0.00440786	Yes	OK	42.8411	16.0099	69.6723	19.3496	12.6702	101.36	37.9844
ENSMUSG00000025860	Xiap	11798	X-linked inhibitor of apoptosis	chrX:42067835-42109664	+	-0.379621	0.109611	-3.46336	0.000533466	0.00443246	Yes	OK	2257.34	2547.73	1966.96	2380	2715.46	1941.28	1992.64
ENSMUSG00000022704	Qtrtd1	106248	queuine tRNA-ribosyltransferase domain containing 1	chr16:43861412-43889676	-	0.703415	0.203288	3.46019	0.00053979	0.00448233	Yes	OK	275.868	202.774	348.962	199.946	205.603	363.764	334.16
ENSMUSG00000041891	Lman1	70361	lectin, mannose-binding, 1	chr18:65980738-66002635	-	0.411263	0.118917	3.45841	0.000543378	0.00450942	Yes	OK	1619.15	1373.98	1864.32	1309.32	1438.65	1956.71	1771.92
ENSMUSG00000021149	Gtpbp4	69237	GTP binding protein 4	chr13:8972477-8996012	-	0.484906	0.140367	3.45457	0.000551169	0.00457135	Yes	OK	926.583	770.783	1082.38	799.782	741.783	1157.15	1007.61
ENSMUSG00000071713	Csf2rb	12983	colony stimulating factor 2 receptor, beta, low-affinity (granulocyte-macrophage)	chr15:78325989-78351001	+	0.909748	0.263367	3.4543	0.000551731	0.00457327	Yes	OK	143.48	85.5218	201.438	64.4985	106.545	188.828	214.047
ENSMUSG00000026496	Parp1	11545	poly (ADP-ribose) polymerase family, member 1	chr1:180568974-180601254	+	-0.3934	0.114003	-3.45078	0.00055897	0.00462964	Yes	OK	1598.8	1828.82	1368.77	1909.16	1748.49	1346.49	1391.05
ENSMUSG00000025855	Prkar1b	19085	protein kinase, cAMP dependent regulatory, type I beta	chr5:139017303-139129752	-	-0.39577	0.114694	-3.45067	0.000559199	0.00462964	Yes	OK	5184.08	5907.75	4460.41	5824.22	5991.28	3965.91	4954.92
ENSMUSG00000031309	Rps6ka3	110651	ribosomal protein S6 kinase polypeptide 3	chrX:159255781-159368244	+	-0.379193	0.109958	-3.44854	0.000563636	0.00466197	Yes	OK	3072.52	3480.39	2664.64	3411.97	3548.81	2463	2866.29
ENSMUSG00000033066	Gas7	14457	growth arrest specific 7	chr11:67596554-67688992	+	-0.8744	0.253562	-3.44847	0.000563775	0.00466197	Yes	OK	4244.55	5698.73	2790.37	4759.99	6637.46	2436.24	3144.5
ENSMUSG00000058057	Mettl7a3	668178	methyltransferase like 7A3	chr15:100334928-100340169	+	-0.763685	0.22158	-3.44654	0.000567821	0.00469263	Yes	OK	240.672	307.416	173.929	277.344	337.488	148.696	199.162
ENSMUSG00000040466	Blvrb	233016	biliverdin reductase B (flavin reductase (NADPH))	chr7:27452417-27465981	+	0.741015	0.215019	3.44627	0.000568386	0.00469443	Yes	OK	326.448	234.737	418.159	232.195	237.279	497.025	339.293
ENSMUSG00000010663	Fads1	76267	fatty acid desaturase 1	chr19:10182887-10196872	+	0.39882	0.115731	3.44611	0.000568715	0.00469443	Yes	OK	2821.27	2399.95	3242.6	2147.8	2652.11	3309.9	3175.29
ENSMUSG00000021250	Fos	14281	FBJ osteosarcoma oncogene	chr12:85473900-85477270	+	-0.868746	0.252168	-3.44511	0.000570832	0.00470911	Yes	OK	162.434	213.085	111.784	161.246	264.923	118.854	104.714
ENSMUSG00000034271	Jdp2	81703	Jun dimerization protein 2	chr12:85599415-85639878	+	0.551871	0.160236	3.44412	0.000572917	0.0047235	Yes	OK	593.459	475.347	711.571	477.289	473.405	764.06	659.081
ENSMUSG00000036304	Zdhhc23	332175	zinc finger, DHHC domain containing 23	chr16:43969145-43979050	-	1.1017	0.320228	3.44036	0.000580948	0.00478688	Yes	OK	60.4941	30.8106	90.1777	32.2493	29.3719	78.7213	101.634
ENSMUSG00000021508	Cxcl14	57266	chemokine (C-X-C motif) ligand 14	chr13:56288642-56296551	-	-0.941175	0.273634	-3.43954	0.000582695	0.00479842	Yes	OK	166.311	231.856	100.765	264.444	199.268	133.775	67.756
ENSMUSG00000031981	Capn9	73647	calpain 9	chr8:124576110-124618731	+	-1.19661	0.347956	-3.43898	0.000583907	0.00480555	Yes	OK	34.6167	57.4165	11.8169	77.3983	37.4347	9.26133	14.3725
ENSMUSG00000028226	Mmp16	17389	matrix metallopeptidase 16	chr4:17853457-18118734	+	-0.68623	0.199554	-3.43882	0.00058426	0.00480561	Yes	OK	592.872	739.285	446.46	657.885	820.684	338.039	554.881
ENSMUSG00000025939	Ube2w	66799	ubiquitin-conjugating enzyme E2W (putative)	chr1:16568673-16619338	-	0.461116	0.134108	3.4384	0.000585157	0.00481013	Yes	OK	1448.36	1196.38	1700.35	1090.03	1302.73	1550.76	1849.94
ENSMUSG00000002997	Prkar2b	19088	protein kinase, cAMP dependent regulatory, type II beta	chr12:31958478-32061279	-	-0.3779	0.109928	-3.4377	0.000586688	0.00481786	Yes	OK	2004.07	2281.88	1726.25	2405.8	2157.97	1747.3	1705.19
ENSMUSG00000004221	Ikbkg	16151	inhibitor of kappaB kinase gamma	chrX:74429680-74453778	+	0.44212	0.128613	3.43759	0.000586914	0.00481786	Yes	OK	1744.2	1446.9	2041.51	1251.27	1642.52	2040.07	2042.95
ENSMUSG00000027078	Ube2l6	56791	ubiquitin-conjugating enzyme E2L 6	chr2:84798827-84810003	+	-1.01296	0.294681	-3.43749	0.000587137	0.00481786	Yes	OK	87.4402	126.582	48.2985	148.347	104.817	40.6469	55.9501
ENSMUSG00000034863	Ano8	382014	anoctamin 8	chr8:71476018-71486067	-	-0.475705	0.138436	-3.43629	0.000589741	0.00483636	Yes	OK	806.611	948.735	664.487	993.278	904.193	665.787	663.188
ENSMUSG00000038676	Ucn	22226	urocortin	chr5:31137988-31138895	-	-1.03992	0.302739	-3.43504	0.000592465	0.00485583	Yes	OK	68.1092	98.1909	38.0276	96.7478	99.634	36.5308	39.5244
ENSMUSG00000030703	Gdpd3	68616	glycerophosphodiester phosphodiesterase domain containing 3	chr7:126766413-126775645	+	0.834202	0.242897	3.43438	0.000593906	0.00486477	Yes	OK	165.008	108.269	221.746	96.7478	119.791	216.612	226.88
ENSMUSG00000061981	Flot2	14252	flotillin 2	chr11:78037940-78060432	+	-0.363463	0.105852	-3.4337	0.000595406	0.00487315	Yes	OK	3865.23	4361.8	3368.66	4379.45	4344.16	3131.87	3605.44
ENSMUSG00000066867	Oas1e	231699	2'-5' oligoadenylate synthetase 1E	chr5:120786311-120795530	-	-1.11328	0.324233	-3.43357	0.000595694	0.00487315	Yes	OK	10.2463	19.4654	1.02721	19.3496	19.5812	0.514518	1.53991
ENSMUSG00000028745	Capzb	12345	capping protein (actin filament) muscle Z-line, beta	chr4:139192898-139291820	+	-0.342441	0.0997401	-3.43333	0.000596214	0.00487315	Yes	OK	4365.58	4903.2	3827.97	5127.63	4678.76	3920.63	3735.31
ENSMUSG00000024576	Csnk1a1	93687	casein kinase 1, alpha 1	chr18:61555581-61588299	+	0.314891	0.0917173	3.43328	0.000596333	0.00487315	Yes	OK	7226.89	6423.24	8030.55	6346.66	6499.82	7974	8087.09
ENSMUSG00000037434	Slc30a1	22782	solute carrier family 30 (zinc transporter), member 1	chr1:191906780-191913247	+	0.594876	0.173396	3.43074	0.000601947	0.00491614	Yes	OK	566.447	429.623	703.271	354.742	504.505	690.998	715.545
ENSMUSG00000057455	Rit2	19762	Ras-like without CAAX 2	chr18:30974313-31317128	-	-0.77795	0.22687	-3.42905	0.000605692	0.00494289	Yes	OK	230.751	301.195	160.307	322.493	279.897	132.746	187.869
ENSMUSG00000020773	Trim47	217333	tripartite motif-containing 47	chr11:116105749-116110235	-	0.645799	0.188338	3.42894	0.000605935	0.00494289	Yes	OK	514.531	382.457	646.605	328.943	435.971	736.79	556.421
ENSMUSG00000060371	Caln1	140904	calneuron 1	chr5:130369457-130840645	+	-1.14856	0.334985	-3.42868	0.000606525	0.0049448	Yes	OK	49.0329	74.1766	23.8893	51.5988	96.7544	17.4936	30.2849
ENSMUSG00000031391	L1cam	16728	L1 cell adhesion molecule	chrX:73853779-73880834	-	-0.335184	0.0977681	-3.42836	0.000607241	0.00494773	Yes	OK	7594.71	8484.85	6704.57	8300.96	8668.73	6354.82	7054.33
ENSMUSG00000027965	Olfm3	229759	olfactomedin 3	chr3:115080964-115125764	+	-1.2051	0.351618	-3.42729	0.000609644	0.0049644	Yes	OK	32.1102	55.7461	8.47436	83.8481	27.6441	4.11615	12.8326
ENSMUSG00000101972	Hist1h3i	319153	histone cluster 1, H3i	chr13:21782914-21783397	-	-1.02031	0.297717	-3.42711	0.000610039	0.0049647	Yes	OK	87.0358	127.561	46.5111	161.246	93.8748	48.3647	44.6574
ENSMUSG00000101972	Gm12260	382523	predicted gene 12260	chr11:58961710-58962273	+	-1.02031	0.297717	-3.42711	0.000610039	0.0049647	Yes	OK	87.0358	127.561	46.5111	161.246	93.8748	48.3647	44.6574
ENSMUSG00000020224	Llph	66225	LLP homolog, long-term synaptic facilitation (Aplysia)	chr10:120227059-120232070	+	0.893376	0.260702	3.42681	0.000610717	0.00496731	Yes	OK	129.712	83.6782	175.745	83.8481	83.5082	165.675	185.816
ENSMUSG00000029772	Ahcyl2	74340	S-adenosylhomocysteine hydrolase-like 2	chr6:29768442-29912310	+	0.393194	0.114799	3.42505	0.000614689	0.00499669	Yes	OK	1582.36	1370.41	1794.31	1425.42	1315.4	1784.86	1803.75
ENSMUSG00000027637	1110008F13Rik	67388	RIKEN cDNA 1110008F13 gene	chr2:156863121-156873562	+	0.65074	0.19004	3.42422	0.000616566	0.00500901	Yes	OK	365.681	285.012	446.35	316.043	253.98	462.552	430.148
ENSMUSG00000030978	Rrm1	20133	ribonucleotide reductase M1	chr7:102441694-102469771	+	-0.422075	0.123306	-3.423	0.000619345	0.00502865	Yes	OK	1334.08	1523.43	1144.72	1406.07	1640.79	1132.97	1156.47
ENSMUSG00000040490	Lrfn2	70530	leucine rich repeat and fibronectin type III domain containing 2	chr17:48932581-49097590	+	-1.19459	0.349016	-3.42275	0.000619905	0.00503025	Yes	OK	29.379	46.9363	11.8218	32.2493	61.6233	13.3775	10.2661
ENSMUSG00000051048	P4ha3	320452	procollagen-proline, 2-oxoglutarate 4-dioxygenase (proline 4-hydroxylase), alpha polypeptide III	chr7:100285519-100319699	+	-0.608059	0.177713	-3.42159	0.00062257	0.00504892	Yes	OK	416.844	515.313	318.375	567.587	463.039	324.661	312.088
ENSMUSG00000014355	Anapc1	17222	anaphase promoting complex subunit 1	chr2:128610082-128687395	-	0.370122	0.108241	3.41943	0.000627514	0.00508605	Yes	OK	3192.67	2755.92	3629.43	2541.24	2970.59	3577.45	3681.41
ENSMUSG00000032382	Snx1	56440	sorting nexin 1	chr9:66088126-66124886	-	0.414993	0.121411	3.41809	0.000630612	0.00510818	Yes	OK	1838.66	1549.58	2127.75	1399.62	1699.54	2048.81	2206.69
ENSMUSG00000026421	Csrp1	13007	cysteine and glycine-rich protein 1	chr1:135729196-135752229	+	-0.351276	0.102822	-3.41635	0.000634666	0.00513765	Yes	OK	2317.81	2604.39	2031.24	2599.29	2609.49	2037.49	2024.98
ENSMUSG00000017664	Slc35c2	228875	solute carrier family 35, member C2	chr2:165276521-165287838	-	0.528843	0.154804	3.41621	0.000634991	0.00513765	Yes	OK	713.742	573.021	854.463	548.238	597.804	928.191	780.734
ENSMUSG00000040219	Ttc12	235330	tetratricopeptide repeat domain 12	chr9:49436960-49486225	-	0.689128	0.201742	3.41588	0.000635754	0.00514083	Yes	OK	279.484	207.439	351.528	206.395	208.483	363.25	339.807
ENSMUSG00000038456	Dennd2a	209773	DENN/MADD domain containing 2A	chr6:39462377-39557834	-	-0.389097	0.114135	-3.40911	0.000651754	0.00526636	Yes	OK	1633.29	1851.23	1415.36	1773.71	1928.75	1456.09	1374.63
ENSMUSG00000045128	Rpl18a	76808	ribosomal protein L18A	chr8:70894721-70897443	-	0.600393	0.176121	3.40899	0.000652036	0.00526636	Yes	OK	613.937	475.118	752.757	451.49	498.746	867.478	638.036
ENSMUSG00000028195	Cyr61	16007	cysteine rich protein 61	chr3:145646970-145649985	-	0.473934	0.139059	3.40816	0.000654018	0.00527929	Yes	OK	2835.29	2374.37	3296.21	2670.24	2078.49	3721.51	2870.91
ENSMUSG00000022797	Tfrc	22042	transferrin receptor	chr16:32608895-32632794	+	-0.341634	0.100258	-3.40755	0.000655491	0.00528598	Yes	OK	3390.19	3789.48	2990.91	3650.62	3928.34	2947.68	3034.14
ENSMUSG00000023034	Nr4a1	15370	nuclear receptor subfamily 4, group A, member 1	chr15:101266845-101274794	+	-0.63545	0.186488	-3.40746	0.000655697	0.00528598	Yes	OK	366.423	451.448	281.399	445.04	457.855	309.226	253.572
ENSMUSG00000021987	Mtmr6	219135	myotubularin related protein 6	chr14:60265204-60302371	+	-0.364672	0.107025	-3.40734	0.000655989	0.00528598	Yes	OK	4788.22	5396.41	4180.03	5185.68	5607.15	3868.66	4491.4
ENSMUSG00000026827	Gpd2	14571	glycerol phosphate dehydrogenase 2, mitochondrial	chr2:57238381-57370719	+	-0.483642	0.141955	-3.40701	0.000656789	0.00528936	Yes	OK	943.658	1095.65	791.663	967.478	1223.83	778.466	804.86
ENSMUSG00000049580	Tsku	244152	tsukushi, small leucine rich proteoglycan	chr7:98350667-98361288	-	0.726892	0.213366	3.40679	0.000657319	0.00529056	Yes	OK	408.388	307.643	509.132	367.642	247.645	596.841	421.422
ENSMUSG00000057342	Sphk2	56632	sphingosine kinase 2	chr7:45709462-45718002	-	0.468252	0.137576	3.40358	0.00066508	0.00534993	Yes	OK	873.307	729.376	1017.24	741.733	717.019	977.585	1056.89
ENSMUSG00000041132	N4bp2l1	100637	NEDD4 binding protein 2-like 1	chr5:150571642-150594525	-	0.829949	0.243861	3.40337	0.000665596	0.00535097	Yes	OK	163.475	111.897	215.053	116.097	107.697	199.633	230.473
ENSMUSG00000033285	Wdr3	269470	WD repeat domain 3	chr3:100138179-100162403	-	0.596299	0.175267	3.40223	0.000668395	0.00536902	Yes	OK	462.663	353.834	571.491	316.043	391.625	591.182	551.801
ENSMUSG00000011884	Gltp	56356	glycolipid transfer protein	chr5:114669499-114690935	-	-0.462868	0.136052	-3.40214	0.000668614	0.00536902	Yes	OK	1052.68	1228.28	877.08	1244.82	1211.73	955.461	798.7
ENSMUSG00000007817	Zmiz1	328365	zinc finger, MIZ-type containing 1	chr14:25459184-25666743	+	-0.420273	0.123579	-3.40084	0.000671801	0.0053915	Yes	OK	3099.07	3581.96	2616.18	4050.51	3113.42	2715.63	2516.73
ENSMUSG00000009394	Syn2	20965	synapsin II	chr6:115134901-115276563	+	-0.437465	0.128668	-3.39994	0.000673995	0.00540515	Yes	OK	1459.46	1698.73	1220.19	1851.11	1546.34	1142.23	1298.14
ENSMUSG00000026036	Nif3l1	65102	Ngg1 interacting factor 3-like 1 (S. pombe)	chr1:58445150-58462276	+	0.60466	0.17785	3.39983	0.000674282	0.00540515	Yes	OK	474.493	378.077	570.909	419.241	336.913	533.041	608.778
ENSMUSG00000057101	Zfp180	210135	zinc finger protein 180	chr7:24081896-24107708	+	0.48016	0.141258	3.39917	0.000675903	0.00541502	Yes	OK	1451.17	1179.05	1723.3	986.828	1371.26	1644.4	1802.21
ENSMUSG00000014905	Dnajb9	27362	DnaJ heat shock protein family (Hsp40) member B9	chr12:44205896-44210068	-	0.438986	0.12918	3.39827	0.000678147	0.00542895	Yes	OK	1141.75	972.059	1311.44	1025.53	918.591	1261.6	1361.28
ENSMUSG00000031591	Asah1	11886	N-acylsphingosine amidohydrolase 1	chr8:41340645-41374697	-	0.381451	0.112252	3.39815	0.000678423	0.00542895	Yes	OK	2278.05	1953.11	2602.98	1799.51	2106.71	2626.62	2579.35
ENSMUSG00000037058	Paip2	67869	polyadenylate-binding protein-interacting protein 2	chr18:35598666-35617185	+	-0.338951	0.0997693	-3.39735	0.000680425	0.00544183	Yes	OK	3043.71	3403.57	2683.84	3353.92	3453.21	2639.99	2727.69
ENSMUSG00000033854	Kcnk10	72258	potassium channel, subfamily K, member 10	chr12:98429436-98578213	-	-0.92854	0.273355	-3.39683	0.000681709	0.00544896	Yes	OK	119.923	161.484	78.362	122.547	200.42	70.489	86.2349
ENSMUSG00000039345	Mettl22	239706	methyltransferase like 22	chr16:8470812-8490197	+	0.756502	0.222741	3.39633	0.000682957	0.0054558	Yes	OK	238.4	163.038	313.763	135.447	190.629	331.35	296.176
ENSMUSG00000066438	Plekhd1	217682	pleckstrin homology domain containing, family D (with coiled-coil domains) member 1	chr12:80692600-80724216	+	-1.18083	0.347964	-3.39354	0.00068996	0.00550857	Yes	OK	175.247	310.178	40.3168	361.192	259.163	19.0372	61.5964
ENSMUSG00000024084	Qpct	70536	glutaminyl-peptide cyclotransferase (glutaminyl cyclase)	chr17:79051905-79090378	+	0.657239	0.193683	3.39338	0.000690368	0.00550866	Yes	OK	513.214	377.734	648.694	316.043	439.426	549.506	747.883
ENSMUSG00000029381	Shroom3	27428	shroom family member 3	chr5:92809381-92965759	+	-0.408902	0.120555	-3.39182	0.000694305	0.00553689	Yes	OK	1440.14	1638.15	1242.12	1515.72	1760.58	1244.11	1240.14
ENSMUSG00000031870	Pgr	18667	progesterone receptor	chr9:8899832-8968611	+	-0.99018	0.292086	-3.39003	0.000698855	0.00556997	Yes	OK	84.0189	116.908	51.1296	96.7478	137.069	47.3357	54.9234
ENSMUSG00000032599	Ip6k2	76500	inositol hexaphosphate kinase 2	chr9:108795993-108806333	+	-0.478049	0.141043	-3.3894	0.000700463	0.00557442	Yes	OK	767.386	903.7	631.072	948.129	859.271	622.567	639.576
ENSMUSG00000025321	Itgb8	320910	integrin beta 8	chr12:119162802-119238276	-	-0.844825	0.249257	-3.38937	0.000700525	0.00557442	Yes	OK	3493.12	4642.59	2343.65	3702.22	5582.96	2312.76	2374.54
ENSMUSG00000056222	Spock1	20745	sparc/osteonectin, cwcv and kazal-like domains proteoglycan 1	chr13:57426090-57908332	-	-0.857334	0.25295	-3.38934	0.000700617	0.00557442	Yes	OK	2105.03	2812.81	1397.25	2625.09	3000.54	1122.68	1671.83
ENSMUSG00000017631	Abr	109934	active BCR-related gene	chr11:76416731-76509419	-	-0.342415	0.101041	-3.38886	0.000701837	0.00558093	Yes	OK	3777.54	4229.75	3325.33	4166.61	4292.9	3175.09	3475.58
ENSMUSG00000005881	Ergic3	66366	ERGIC and golgi 3	chr2:156008124-156018279	+	0.415725	0.122684	3.38858	0.000702546	0.00558337	Yes	OK	1229.32	1053.84	1404.79	1090.03	1017.65	1422.64	1386.95
ENSMUSG00000039382	Wdr45	54636	WD repeat domain 45	chrX:7722219-7728201	+	0.564646	0.166679	3.38763	0.000704997	0.00559965	Yes	OK	528.076	424.092	632.06	445.04	403.143	590.153	673.967
ENSMUSG00000025574	Tk1	21877	thymidine kinase 1	chr11:117815518-117826014	-	-0.845983	0.249872	-3.38566	0.00071006	0.00563482	Yes	OK	185.714	244.01	127.418	206.395	281.624	100.846	153.991
ENSMUSG00000025225	Nfkb2	18034	nuclear factor of kappa light polypeptide gene enhancer in B cells 2, p49/p100	chr19:46305694-46312090	+	0.64527	0.190593	3.3856	0.000710237	0.00563482	Yes	OK	405.376	302.175	508.577	270.894	333.457	561.854	455.3
ENSMUSG00000003559	As3mt	57344	arsenic (+3 oxidation state) methyltransferase	chr19:46707442-46741095	+	0.988288	0.292031	3.38419	0.000713885	0.00566053	Yes	OK	87.5148	49.6427	125.387	45.149	54.1364	119.368	131.406
ENSMUSG00000003355	Fkbp11	66120	FK506 binding protein 11	chr15:98724367-98728198	-	1.17369	0.346855	3.38381	0.000714869	0.00566509	Yes	OK	35.1962	11.2878	59.1046	6.44985	16.1257	63.2858	54.9234
ENSMUSG00000029461	Fam168a	319604	family with sequence similarity 168, member A	chr7:100706701-100841630	+	-0.434614	0.128469	-3.38303	0.000716911	0.00567803	Yes	OK	2225.85	2570.81	1880.88	2579.94	2561.69	1634.11	2127.64
ENSMUSG00000025212	Sfxn3	94280	sideroflexin 3	chr19:45047575-45056383	+	-0.379887	0.112338	-3.38163	0.000720563	0.0057037	Yes	OK	2300.57	2624.65	1976.48	2837.94	2411.37	1961.34	1991.62
ENSMUSG00000002733	Plekha3	83435	pleckstrin homology domain-containing, family A (phosphoinositide binding specific) member 3	chr2:76675314-76697335	+	0.408843	0.120908	3.38144	0.000721081	0.00570456	Yes	OK	1286.52	1096.63	1476.42	1077.13	1116.13	1440.14	1512.7
ENSMUSG00000042302	Ehbp1	216565	EH domain binding protein 1	chr11:22005825-22286795	-	-0.562986	0.166555	-3.38019	0.000724359	0.00572722	Yes	OK	782.762	932.213	633.312	786.882	1077.54	563.398	703.225
ENSMUSG00000026102	Inpp1	16329	inositol polyphosphate-1-phosphatase	chr1:52789419-52817688	-	-0.623866	0.184611	-3.37936	0.000726543	0.00574122	Yes	OK	457.032	556.436	357.628	496.639	616.233	312.827	402.43
ENSMUSG00000028798	Eif3i	54709	eukaryotic translation initiation factor 3, subunit I	chr4:129591973-129600648	-	0.448151	0.132705	3.37704	0.000732711	0.00578569	Yes	OK	1256.79	1046.24	1467.35	980.378	1112.1	1579.57	1355.12
ENSMUSG00000020027	Socs2	216233	suppressor of cytokine signaling 2	chr10:95411489-95416857	-	0.543354	0.160902	3.37693	0.000733004	0.00578569	Yes	OK	672.441	532.478	812.404	490.189	574.767	738.334	886.475
ENSMUSG00000069270	Hist1h2ac	319164	histone cluster 1, H2ac	chr13:23683472-23683959	-	-0.866994	0.256768	-3.37657	0.000733961	0.00578995	Yes	OK	126.78	171.848	81.7112	187.046	156.65	81.2939	82.1285
ENSMUSG00000052544	St6galnac3	20447	ST6 (alpha-N-acetyl-neuraminyl-2,3-beta-galactosyl-1,3)-N-acetylgalactosaminide alpha-2,6-sialyltransferase 3	chr3:153202508-153725133	-	-0.956587	0.283325	-3.37629	0.000734703	0.00579251	Yes	OK	96.7558	135.451	58.0604	141.897	129.006	48.3647	67.756
ENSMUSG00000079641	Rpl39	67248	ribosomal protein L39	chrX:37082517-37085222	-	0.487657	0.144473	3.37542	0.000737024	0.00580751	Yes	OK	924.201	753.163	1095.24	696.584	809.742	1177.22	1013.26
ENSMUSG00000025893	Kbtbd3	69149	kelch repeat and BTB (POZ) domain containing 3	chr9:4309815-4331732	+	-0.954503	0.282943	-3.37348	0.000742257	0.00584543	Yes	OK	103.251	142.536	63.9664	128.997	156.074	50.9373	76.9955
ENSMUSG00000028988	Ctnnbip1	67087	catenin beta interacting protein 1	chr4:149518240-149566437	+	-0.471362	0.139734	-3.37329	0.000742759	0.00584554	Yes	OK	1004.6	1185.37	823.837	1309.32	1061.42	856.673	791
ENSMUSG00000031586	Rbpms	19663	RNA binding protein gene with multiple splicing	chr8:33782643-33929863	-	0.933718	0.276808	3.37316	0.000743113	0.00584554	Yes	OK	111.61	66.4591	156.76	58.0487	74.8695	171.849	141.672
ENSMUSG00000039601	Rcan2	53901	regulator of calcineurin 2	chr17:43804002-44039516	+	-0.421378	0.124933	-3.37282	0.000744034	0.00584947	Yes	OK	1838.13	2128.46	1547.8	2347.75	1909.17	1461.75	1633.84
ENSMUSG00000074129	Rpl13a	22121	ribosomal protein L13A	chr7:45125562-45128745	-	0.419734	0.124494	3.37153	0.000747514	0.0058735	Yes	OK	4748.95	4059.79	5438.11	4450.4	3669.18	6019.86	4856.36
ENSMUSG00000022324	Matn2	17181	matrilin 2	chr15:34306680-34436240	+	-0.522291	0.154944	-3.37083	0.000749424	0.00588518	Yes	OK	1150.58	1351.64	949.519	1096.48	1606.81	1008.46	890.581
ENSMUSG00000001962	Fam50a	108160	family with sequence similarity 50, member A	chrX:74313032-74320149	+	0.526791	0.156312	3.37013	0.00075132	0.0058934	Yes	OK	673.757	556.317	791.197	612.736	499.898	818.599	763.795
ENSMUSG00000021252	0610007P14Rik	58520	RIKEN cDNA 0610007P14 gene	chr12:85815454-85824545	-	0.623771	0.185105	3.36981	0.000752189	0.00589689	Yes	OK	370.32	283.803	456.836	277.344	290.263	431.166	482.505
ENSMUSG00000022295	Atp6v1c1	66335	ATPase, H+ transporting, lysosomal V1 subunit C1	chr15:38661903-38692444	+	0.351836	0.104425	3.36926	0.000753696	0.00590537	Yes	OK	2600.57	2267.78	2933.36	2180.05	2355.51	2900.85	2965.87
ENSMUSG00000026095	Asnsd1	70396	asparagine synthetase domain containing 1	chr1:53344616-53352752	-	0.413971	0.122892	3.36858	0.000755557	0.00591661	Yes	OK	1260.1	1066.11	1454.1	1012.63	1119.59	1445.28	1462.91
ENSMUSG00000071753	C230004F18Rik	331424	RIKEN cDNA C230004F18 gene	chrX:61116377-61139460	+	-1.01262	0.300627	-3.36835	0.00075619	0.00591823	Yes	OK	986.657	1414.35	558.968	1573.76	1254.93	418.303	699.632
ENSMUSG00000032328	Tmem30a	69981	transmembrane protein 30A	chr9:79768940-79793430	-	-0.384733	0.114228	-3.36813	0.000756807	0.00591972	Yes	OK	7223.54	8200.01	6247.06	7875.27	8524.75	5567.6	6926.51
ENSMUSG00000024037	Wdr4	57773	WD repeat domain 4	chr17:31494321-31512487	-	0.528272	0.156862	3.36775	0.000757843	0.00592449	Yes	OK	566.963	456.343	677.584	445.04	467.646	671.961	683.207
ENSMUSG00000033004	Mycbp2	105689	MYC binding protein 2	chr14:103113410-103346800	-	-0.325221	0.0965858	-3.36717	0.000759434	0.00593359	Yes	OK	4184.75	4666.63	3702.88	4721.29	4611.96	3619.64	3786.12
ENSMUSG00000094870	Zfp131	72465	zinc finger protein 131	chr13:119765185-119790806	-	0.433294	0.128802	3.36404	0.00076811	0.005998	Yes	OK	1122.58	939.064	1306.09	877.18	1000.95	1294.01	1318.16
ENSMUSG00000018171	Vmp1	75909	vacuole membrane protein 1	chr11:86583864-86683822	-	0.431749	0.128398	3.36259	0.000772162	0.00602332	Yes	OK	1350.98	1126.87	1575.1	1012.63	1241.11	1543.55	1606.64
ENSMUSG00000028370	Pappa	18491	pregnancy-associated plasma protein A	chr4:65124173-65357509	+	-0.652852	0.194153	-3.36256	0.000772221	0.00602332	Yes	OK	485.528	593.641	377.416	470.839	716.443	333.922	420.909
ENSMUSG00000026819	Slc25a25	227731	solute carrier family 25 (mitochondrial carrier, phosphate carrier), member 25	chr2:32414486-32451470	-	-0.546336	0.162485	-3.36237	0.000772777	0.00602428	Yes	OK	639.779	776.712	502.846	883.63	669.794	490.336	515.356
ENSMUSG00000019699	Akt3	23797	thymoma viral proto-oncogene 3	chr1:177022114-177248767	-	-0.377049	0.112181	-3.36109	0.000776357	0.00604879	Yes	OK	2719.56	3083.08	2356.05	3095.93	3070.22	2164.58	2547.52
ENSMUSG00000059248	Sept9	53860	septin 9	chr11:117332312-117362325	+	-0.34269	0.101968	-3.36076	0.000777293	0.00605082	Yes	OK	4809.41	5383.92	4234.91	5237.28	5530.55	4479.4	3990.42
ENSMUSG00000032526	Deb1	26901	differentially expressed in B16F10 1	chr9:121710388-121712921	+	0.593773	0.176683	3.36066	0.000777568	0.00605082	Yes	OK	450.302	346.059	554.546	316.043	376.075	585.522	523.569
ENSMUSG00000035530	Eif1	20918	eukaryotic translation initiation factor 1	chr11:100319948-100322099	+	0.355042	0.105651	3.36053	0.000777925	0.00605082	Yes	OK	2167.97	1894.82	2441.11	1883.36	1906.29	2476.38	2405.85
ENSMUSG00000037972	Snn	20621	stannin	chr16:11066297-11074986	+	-0.401871	0.119611	-3.35981	0.000779973	0.00606335	Yes	OK	1668.26	1894.83	1441.7	1754.36	2035.3	1377.88	1505.52
ENSMUSG00000022708	Zbtb20	56490	zinc finger and BTB domain containing 20	chr16:43247283-43619123	+	-0.33153	0.0987055	-3.35878	0.000782866	0.00608216	Yes	OK	5367.67	5980.55	4754.79	5656.52	6304.58	4835.44	4674.14
ENSMUSG00000056602	Fry	320365	FRY microtubule binding protein	chr5:150259929-150497753	+	-0.487468	0.145139	-3.35864	0.000783269	0.00608216	Yes	OK	1024.84	1213.13	836.55	1322.22	1104.04	755.313	917.786
ENSMUSG00000037035	Inhbb	16324	inhibin beta-B	chr1:119415462-119422248	-	-0.564763	0.168223	-3.35722	0.000787302	0.00610874	Yes	OK	834.988	1000.74	669.232	915.879	1085.61	554.136	784.327
ENSMUSG00000042401	Crtac1	72832	cartilage acidic protein 1	chr19:42283036-42431783	-	-0.955179	0.284523	-3.35713	0.000787572	0.00610874	Yes	OK	97.7407	135.625	59.8569	128.997	142.252	48.3647	71.3492
ENSMUSG00000022474	Pmm1	29858	phosphomannomutase 1	chr15:81951105-81960930	-	0.34493	0.10278	3.35601	0.000790761	0.00613005	Yes	OK	3011.16	2647.35	3374.96	2670.24	2624.46	3253.3	3496.62
ENSMUSG00000002332	Dhrs1	52585	dehydrogenase/reductase (SDR family) member 1	chr14:55739019-55745684	-	-0.382466	0.11403	-3.35407	0.000796309	0.00616962	Yes	OK	1987.7	2251.37	1724.04	2180.05	2322.68	1615.07	1833.01
ENSMUSG00000023827	Agpat4	68262	1-acylglycerol-3-phosphate O-acyltransferase 4 (lysophosphatidic acid acyltransferase, delta)	chr17:12119283-12219640	+	0.43751	0.130453	3.35378	0.000797162	0.00617278	Yes	OK	1046.5	880.493	1212.51	864.281	896.706	1161.27	1263.75
ENSMUSG00000058153	Sez6l	56747	seizure related 6 homolog like	chr5:112419150-112577198	-	-0.429752	0.128161	-3.35322	0.000798777	0.00617971	Yes	OK	4795.16	5514.83	4075.49	4966.39	6063.27	3578.99	4571.99
ENSMUSG00000050244	Heatr1	217995	HEAT repeat containing 1	chr13:12395374-12438893	+	0.490005	0.146132	3.35316	0.000798947	0.00617971	Yes	OK	753.817	615.695	891.938	586.937	644.453	931.793	852.083
ENSMUSG00000034591	Slc41a2	338365	solute carrier family 41, member 2	chr10:83231138-83337817	-	-0.4365	0.13021	-3.35229	0.000801464	0.00619573	Yes	OK	1574.17	1813.11	1335.23	1728.56	1897.65	1192.14	1478.31
ENSMUSG00000053965	Pde5a	242202	phosphodiesterase 5A, cGMP-specific	chr3:122729157-122859374	+	0.775352	0.231383	3.35094	0.000805375	0.0062225	Yes	OK	194.6	135.049	254.152	128.997	141.1	274.238	234.066
ENSMUSG00000027950	Chrnb2	11444	cholinergic receptor, nicotinic, beta polypeptide 2 (neuronal)	chr3:89753447-89764632	-	-0.505183	0.150784	-3.35038	0.000806999	0.00623158	Yes	OK	1057.2	1249.64	864.757	1251.27	1248.02	734.732	994.782
ENSMUSG00000026020	Nop58	55989	NOP58 ribonucleoprotein	chr1:59685005-59711510	+	0.463912	0.138529	3.34885	0.000811485	0.00626273	Yes	OK	866.73	730.815	1002.65	773.983	687.647	1008.46	996.835
ENSMUSG00000027765	P2ry1	18441	purinergic receptor P2Y, G-protein coupled 1	chr3:61002784-61008982	+	-0.668532	0.199726	-3.34724	0.000816209	0.00629533	Yes	OK	301.464	379.402	223.526	406.341	352.462	202.72	244.332
ENSMUSG00000070509	Rgma	244058	repulsive guidance molecule family member A	chr7:73375519-73419899	+	0.705029	0.21064	3.34708	0.000816672	0.00629533	Yes	OK	246.635	179.796	313.473	174.146	185.446	303.566	323.381
ENSMUSG00000048782	Insc	233752	inscuteable homolog (Drosophila)	chr7:114745765-114850380	+	-0.590396	0.176398	-3.34695	0.000817069	0.00629533	Yes	OK	666.028	796.82	535.236	619.186	974.455	534.07	536.402
ENSMUSG00000074622	Mafb	16658	v-maf musculoaponeurotic fibrosarcoma oncogene family, protein B (avian)	chr2:160363676-160367065	-	-0.960076	0.286898	-3.3464	0.000818679	0.00630423	Yes	OK	96.1991	137.409	54.9897	167.696	107.121	56.0825	53.8968
ENSMUSG00000023045	Soat2	223920	sterol O-acyltransferase 2	chr15:102150574-102163436	+	1.09006	0.325772	3.34606	0.000819672	0.00630839	Yes	OK	62.0986	27.8162	96.3811	19.3496	36.2829	115.767	76.9955
ENSMUSG00000029480	Dhx37	208144	DEAH (Asp-Glu-Ala-His) box polypeptide 37	chr5:125414403-125434048	-	0.496594	0.148453	3.34512	0.000822467	0.00632639	Yes	OK	725.319	604.75	845.888	651.435	558.065	839.179	852.597
ENSMUSG00000048410	Zfp407	240476	zinc finger protein 407	chr18:84207701-84589504	-	-0.46861	0.140145	-3.34376	0.000826514	0.00635209	Yes	OK	787.745	916.372	659.117	883.63	949.114	682.251	635.983
ENSMUSG00000029361	Nos1	18125	nitric oxide synthase 1, neuronal	chr5:117866838-117958840	+	-0.853164	0.255156	-3.34369	0.000826723	0.00635209	Yes	OK	177.47	239.343	115.597	264.444	214.242	87.4681	143.725
ENSMUSG00000046324	Ermp1	226090	endoplasmic reticulum metallopeptidase 1	chr19:29609882-29648420	-	-0.487452	0.145795	-3.34342	0.000827533	0.0063548	Yes	OK	1286.93	1506.9	1066.95	1425.42	1588.38	911.726	1222.18
ENSMUSG00000034832	Tet3	194388	tet methylcytosine dioxygenase 3	chr6:83362373-83441678	-	-0.429834	0.128583	-3.34284	0.000829263	0.00636456	Yes	OK	1351.35	1561.43	1141.27	1599.56	1523.31	1038.81	1243.73
ENSMUSG00000079036	Nrp	654309	neural regeneration protein	chr12:87442847-87444017	-	0.772197	0.231149	3.34069	0.000835694	0.00641037	Yes	OK	187.34	129.808	244.872	122.547	137.069	239.251	250.492
ENSMUSG00000079036	Alkbh1	211064	alkB homolog 1, histone H2A dioxygenase	chr12:87428077-87443839	-	0.772197	0.231149	3.34069	0.000835694	0.00641037	Yes	OK	187.34	129.808	244.872	122.547	137.069	239.251	250.492
ENSMUSG00000032740	Ccdc88a	108686	coiled coil domain containing 88A	chr11:29374171-29510808	+	0.451917	0.135377	3.33821	0.0008432	0.00646113	Yes	OK	1212	1001.15	1422.85	896.53	1105.76	1497.76	1347.93
ENSMUSG00000020808	Fam64a	109212	family with sequence similarity 64, member A	chr11:72042501-72047370	+	-0.633822	0.18987	-3.3382	0.000843241	0.00646113	Yes	OK	321.218	393.455	248.98	367.642	419.269	241.309	256.652
ENSMUSG00000025381	Cnpy2	56530	canopy FGF signaling regulator 2	chr10:128322458-128327187	+	0.557866	0.167311	3.3343	0.000855155	0.0065488	Yes	OK	482.111	380.152	584.07	361.192	399.112	593.754	574.386
ENSMUSG00000062661	Ncs1	14299	neuronal calcium sensor 1	chr2:31245922-31295471	+	-0.342559	0.102759	-3.33362	0.000857234	0.0065611	Yes	OK	2919.8	3263.68	2575.91	3134.63	3392.74	2522.17	2629.65
ENSMUSG00000036904	Fzd8	14370	frizzled class receptor 8	chr18:9212855-9216201	+	-0.548641	0.164638	-3.33241	0.000860983	0.00658616	Yes	OK	712.271	846.057	578.485	748.183	943.931	645.206	511.763
ENSMUSG00000025277	Abhd6	66082	abhydrolase domain containing 6	chr14:8002887-8056770	+	0.59902	0.17982	3.33122	0.000864656	0.00661062	Yes	OK	385.185	298.604	471.765	290.243	306.965	468.212	475.319
ENSMUSG00000016487	Ppfibp1	67533	PTPRF interacting protein, binding protein 1 (liprin beta 1)	chr6:146888493-147032023	+	0.359859	0.108047	3.33057	0.00086667	0.00662237	Yes	OK	3124.09	2741.85	3506.33	2902.43	2581.27	3656.17	3356.49
ENSMUSG00000052889	Prkcb	18751	protein kinase C, beta	chr7:122289124-122634401	+	-0.726476	0.218201	-3.32939	0.000870368	0.00664275	Yes	OK	295.888	372.897	218.88	322.493	423.3	180.081	257.678
ENSMUSG00000035325	Sec31a	69162	Sec31 homolog A (S. cerevisiae)	chr5:100361648-100416234	-	0.361591	0.108609	3.32929	0.000870682	0.00664275	Yes	OK	2986.68	2608.54	3364.83	2644.44	2572.63	3584.65	3145.01
ENSMUSG00000020676	Ccl11	20292	chemokine (C-C motif) ligand 11	chr11:82057831-82062955	+	-1.0958	0.329142	-3.32926	0.000870773	0.00664275	Yes	OK	67.1439	101.416	32.8721	103.198	99.634	17.4936	48.2505
ENSMUSG00000049439	Cyp20a1	77951	cytochrome P450, family 20, subfamily a, polypeptide 1	chr1:60343299-60388060	+	0.476154	0.143062	3.3283	0.000873765	0.00666191	Yes	OK	764.561	628.48	900.642	599.837	657.123	913.27	888.015
ENSMUSG00000031513	Leprotl1	68192	leptin receptor overlapping transcript-like 1	chr8:34135571-34146739	-	0.331961	0.0997492	3.32796	0.000874854	0.00666656	Yes	OK	3580.95	3161	4000.91	3147.53	3174.46	3881.53	4120.29
ENSMUSG00000052957	Gas1	14451	growth arrest specific 1	chr13:60174404-60177535	-	-1.11475	0.335058	-3.32704	0.00087775	0.00668496	Yes	OK	50.8736	77.8616	23.8856	77.3983	78.325	14.4065	33.3647
ENSMUSG00000055943	Emc7	73024	ER membrane protein complex subunit 7	chr2:112455024-112467436	+	0.385271	0.115836	3.326	0.00088101	0.00670611	Yes	OK	2169.23	1863.67	2474.79	1780.16	1947.18	2306.59	2643
ENSMUSG00000071359	Tbpl1	237336	TATA box binding protein-like 1	chr10:22703876-22731447	-	0.448535	0.134877	3.32551	0.000882569	0.00671429	Yes	OK	1220.85	1007.37	1434.33	883.63	1131.1	1441.68	1426.98
ENSMUSG00000042826	Fgf11	14166	fibroblast growth factor 11	chr11:69796067-69801716	-	-0.942617	0.283469	-3.32529	0.00088328	0.00671603	Yes	OK	99.8019	136.662	62.9422	116.097	157.226	52.9954	72.8891
ENSMUSG00000027495	Fam210b	67017	family with sequence similarity 210, member B	chr2:172345576-172355749	+	-0.492107	0.148018	-3.32465	0.00088529	0.00672762	Yes	OK	716.619	838.684	594.553	793.332	884.035	560.31	628.796
ENSMUSG00000033720	Sfxn5	94282	sideroflexin 5	chr6:85213050-85333422	-	-0.603656	0.181598	-3.32413	0.000886937	0.00673645	Yes	OK	366.315	444.595	288.034	419.241	469.95	277.325	298.742
ENSMUSG00000062190	Lancl2	71835	LanC (bacterial lantibiotic synthetase component C)-like 2	chr6:57702454-57739449	+	-0.519213	0.156279	-3.32235	0.000892623	0.00677313	Yes	OK	576.001	680.772	471.229	651.435	710.108	449.174	493.284
ENSMUSG00000097195	Snhg5	72655	small nucleolar RNA host gene 5	chr9:88521052-88522897	-	0.839084	0.25256	3.32231	0.000892742	0.00677313	Yes	OK	176.048	116.159	235.937	109.648	122.671	280.412	191.462
ENSMUSG00000009621	Vav2	22325	vav 2 oncogene	chr2:27262103-27427608	-	-0.460868	0.138746	-3.32167	0.000894798	0.00678502	Yes	OK	945.102	1106.3	783.903	1160.97	1051.63	727.014	840.791
ENSMUSG00000023909	Paqr4	76498	progestin and adipoQ receptor family member IV	chr17:23736185-23740330	-	-0.526499	0.158634	-3.31896	0.000903543	0.0068476	Yes	OK	873.904	1026.26	721.55	838.481	1214.04	738.334	704.765
ENSMUSG00000029104	Htt	15194	huntingtin	chr5:34761739-34912534	+	-0.374266	0.112785	-3.31842	0.000905296	0.00685209	Yes	OK	3535.86	3991.34	3080.38	3715.12	4267.56	2865.87	3294.89
ENSMUSG00000033706	Smyd5	232187	SET and MYND domain containing 5	chr6:85431975-85446429	+	0.509008	0.15339	3.31839	0.000905375	0.00685209	Yes	OK	636.747	526.774	746.719	561.137	492.411	753.255	740.183
ENSMUSG00000027293	Ehd4	98878	EH-domain containing 4	chr2:120089486-120154575	-	-0.441031	0.132908	-3.31832	0.000905617	0.00685209	Yes	OK	1066.12	1230.41	901.835	1193.22	1267.6	836.607	967.063
ENSMUSG00000059479	B3gnt8	232984	UDP-GlcNAc:betaGal beta-1,3-N-acetylglucosaminyltransferase 8	chr7:25627623-25629490	+	-1.10062	0.331736	-3.31777	0.000907404	0.00686187	Yes	OK	43.3624	65.6526	21.0722	64.4985	66.8066	22.6388	19.5055
ENSMUSG00000023004	Tuba1b	22143	tubulin, alpha 1B	chr15:98931430-98934390	-	-0.471942	0.142287	-3.31683	0.000910441	0.00688109	Yes	OK	723.579	849.22	597.937	877.18	821.26	599.928	595.945
ENSMUSG00000068735	Trp53i11	277414	transformation related protein 53 inducible protein 11	chr2:93187583-93201757	+	-0.565703	0.170615	-3.31568	0.000914216	0.00690297	Yes	OK	433.733	521.074	346.392	503.089	539.06	360.163	332.621
ENSMUSG00000034336	Ina	226180	internexin neuronal intermediate filament protein, alpha	chr19:47014697-47024346	+	-0.492453	0.148524	-3.31564	0.00091433	0.00690297	Yes	OK	687.072	814.262	559.881	864.281	764.244	539.215	580.546
ENSMUSG00000026834	Acvr1c	269275	activin A receptor, type IC	chr2:58267452-58324807	-	-1.09055	0.328942	-3.31532	0.000915372	0.00690708	Yes	OK	51.425	75.6164	27.2336	51.5988	99.634	24.1824	30.2849
ENSMUSG00000029455	Aldh2	11669	aldehyde dehydrogenase 2, mitochondrial	chr5:121566026-121593824	-	0.467083	0.140958	3.31364	0.000920892	0.00694496	Yes	OK	1688.22	1412.97	1963.47	1483.47	1342.47	2248.96	1677.99
ENSMUSG00000042419	Nfkbil1	18038	nuclear factor of kappa light polypeptide gene enhancer in B cells inhibitor like 1	chr17:35220174-35235815	-	0.78957	0.238432	3.31151	0.000927955	0.00699443	Yes	OK	184.27	125.431	243.109	116.097	134.765	268.064	218.154
ENSMUSG00000035834	Polr3g	67486	polymerase (RNA) III (DNA directed) polypeptide G	chr13:81673836-81711013	-	-0.573035	0.173082	-3.31077	0.000930403	0.00700797	Yes	OK	518.094	626.406	409.782	625.636	627.176	357.59	461.973
ENSMUSG00000038555	Reep2	225362	receptor accessory protein 2	chr18:34840588-34847463	+	-0.424017	0.128076	-3.31066	0.000930762	0.00700797	Yes	OK	2035.58	2358.7	1712.46	2625.09	2092.31	1587.8	1837.11
ENSMUSG00000040640	Erc2	238988	ELKS/RAB6-interacting/CAST family member 2	chr14:27622441-28478537	+	-0.466134	0.140814	-3.31028	0.00093202	0.00701364	Yes	OK	1510.77	1759.6	1261.94	1702.76	1816.45	1076.89	1447
ENSMUSG00000067261	Foxd3	15221	forkhead box D3	chr4:99656298-99658671	+	-0.480262	0.145095	-3.30998	0.000933032	0.00701746	Yes	OK	1054.79	1225.06	884.52	1077.13	1372.99	952.888	816.152
ENSMUSG00000051359	Ncald	52589	neurocalcin delta	chr15:37366174-37792000	-	-0.50362	0.152171	-3.30957	0.000934407	0.00702399	Yes	OK	583.782	689.121	478.442	683.685	694.558	471.299	485.585
ENSMUSG00000062296	Trank1	320429	tetratricopeptide repeat and ankyrin repeat containing 1	chr9:111311738-111395775	+	0.904612	0.273387	3.3089	0.000936627	0.00703686	Yes	OK	134.549	77.9201	191.178	51.5988	104.241	194.488	187.869
ENSMUSG00000032187	Smarca4	20586	SWI/SNF related, matrix associated, actin dependent regulator of chromatin, subfamily a, member 4	chr9:21616168-21704230	+	-0.336114	0.10159	-3.30854	0.000937827	0.00704207	Yes	OK	3501.31	3926.53	3076.09	4102.11	3750.96	3144.74	3007.44
ENSMUSG00000011256	Adam19	11492	a disintegrin and metallopeptidase domain 19 (meltrin beta)	chr11:46127903-46147347	+	-0.329748	0.0996774	-3.30815	0.000939146	0.00704817	Yes	OK	3495.3	3906.21	3084.38	3986.01	3826.4	2996.04	3172.73
ENSMUSG00000019189	Rnf145	74315	ring finger protein 145	chr11:44518963-44565520	+	0.389165	0.117668	3.30731	0.000941953	0.00706541	Yes	OK	1559.34	1342.19	1776.48	1328.67	1355.71	1688.65	1864.32
ENSMUSG00000055301	Adh7	11529	alcohol dehydrogenase 7 (class IV), mu or sigma polypeptide	chr3:138217772-138232042	+	0.635224	0.192094	3.30684	0.000943542	0.00707013	Yes	OK	380.467	286.28	474.655	264.444	308.117	524.294	425.015
ENSMUSG00000004113	Cacna1b	12287	calcium channel, voltage-dependent, N type, alpha 1B subunit	chr2:24603888-24763152	-	-0.374382	0.113215	-3.30682	0.000943601	0.00707013	Yes	OK	2668.13	3018.23	2318.02	2960.48	3075.98	2126.5	2509.54
ENSMUSG00000054690	Emcn	59308	endomucin	chr3:137341077-137431069	+	0.690047	0.208757	3.30551	0.000948052	0.00709965	Yes	OK	422.099	321.178	523.02	367.642	274.713	621.538	424.502
ENSMUSG00000026873	Phf19	74016	PHD finger protein 19	chr2:34893754-34913976	-	-0.725399	0.219557	-3.30393	0.000953397	0.00713583	Yes	OK	203.044	260.133	145.955	270.894	249.373	149.725	142.185
ENSMUSG00000038059	Smim3	106878	small integral membrane protein 3	chr18:60474190-60501983	-	0.427279	0.12935	3.30327	0.000955639	0.00714876	Yes	OK	1212.48	1013.76	1411.21	922.329	1105.19	1418.53	1403.88
ENSMUSG00000027375	Mal	17153	myelin and lymphocyte protein, T cell differentiation protein	chr2:127633225-127656695	-	-0.448211	0.135721	-3.30244	0.00095849	0.00716622	Yes	OK	1015.76	1173.63	857.898	1122.27	1224.98	794.931	920.866
ENSMUSG00000029761	Cald1	109624	caldesmon 1	chr6:34709443-34775469	+	0.393269	0.119151	3.3006	0.000964785	0.00720917	Yes	OK	5564.13	4803.8	6324.46	5153.43	4454.16	6994.36	5654.55
ENSMUSG00000038037	Socs1	12703	suppressor of cytokine signaling 1	chr16:10783808-10785536	-	-0.738304	0.223697	-3.30046	0.000965273	0.00720917	Yes	OK	201.32	260.536	142.105	283.794	237.279	149.21	134.999
ENSMUSG00000020962	Gtf2a1	83602	general transcription factor II A, 1	chr12:91555261-91590487	-	0.362713	0.109949	3.29891	0.000970622	0.00724523	Yes	OK	2270.19	1975.11	2565.28	1941.41	2008.8	2431.1	2699.46
ENSMUSG00000032458	Copb2	50797	coatomer protein complex, subunit beta 2 (beta prime)	chr9:98563730-98588375	+	0.334937	0.101538	3.29863	0.00097159	0.00724855	Yes	OK	2956.54	2607.96	3305.11	2612.19	2603.73	3221.4	3388.83
ENSMUSG00000032340	Neo1	18007	neogenin	chr9:58874679-59036441	-	0.41078	0.12454	3.29838	0.000972455	0.00725111	Yes	OK	1515.63	1304.64	1726.61	1380.27	1229.01	1838.89	1614.34
ENSMUSG00000036856	Wnt4	22417	wingless-type MMTV integration site family, member 4	chr4:137277634-137299501	+	-1.07831	0.326953	-3.29806	0.00097356	0.00725545	Yes	OK	53.2062	77.6321	28.7802	51.5988	103.665	29.8421	27.7184
ENSMUSG00000046329	Slc25a23	66972	solute carrier family 25 (mitochondrial carrier; phosphate carrier), member 23	chr17:57043710-57059863	-	-0.592569	0.179708	-3.2974	0.000975828	0.00726457	Yes	OK	578.205	715.723	440.688	857.831	573.615	449.174	432.201
ENSMUSG00000032294	Pkm	18746	pyruvate kinase, muscle	chr9:59656367-59679375	+	-0.308263	0.0934867	-3.2974	0.00097583	0.00726457	Yes	OK	13048.2	14464.7	11631.6	14589.6	14339.8	11463.5	11799.8
ENSMUSG00000032288	Imp3	102462	IMP3, U3 small nucleolar ribonucleoprotein	chr9:56937499-56938398	+	0.644484	0.195517	3.2963	0.000979667	0.00728923	Yes	OK	403.219	317.146	489.292	367.642	266.65	531.497	447.087
ENSMUSG00000029708	Gcc1	74375	golgi coiled coil 1	chr6:28416602-28421724	-	0.495387	0.15033	3.29533	0.000983057	0.00731054	Yes	OK	671.908	557.815	786.001	586.937	528.694	765.603	806.399
ENSMUSG00000066607	6030419C18Rik	319477	RIKEN cDNA 6030419C18 gene	chr9:58488602-58499742	+	-0.385072	0.116891	-3.29427	0.000986775	0.00733426	Yes	OK	1331.25	1514.44	1148.07	1528.62	1500.27	1140.17	1155.96
ENSMUSG00000032667	Pon2	330260	paraoxonase 2	chr6:5264623-5298373	-	0.458569	0.139217	3.29393	0.000987985	0.00733722	Yes	OK	846.441	700.756	992.126	664.335	737.176	1011.54	972.71
ENSMUSG00000026107	Nabp1	109019	nucleic acid binding protein 1	chr1:51469487-51478399	-	0.851555	0.25853	3.29384	0.000988281	0.00733722	Yes	OK	151.422	93.93	208.915	70.9484	116.912	217.641	200.188
ENSMUSG00000004393	Ddx56	52513	DEAD (Asp-Glu-Ala-Asp) box polypeptide 56	chr11:6257544-6267729	-	0.523039	0.158799	3.29371	0.00098876	0.00733722	Yes	OK	544.968	440.103	649.833	432.14	448.065	644.691	654.975
ENSMUSG00000048644	Ctxn1	330695	cortexin 1	chr8:4257645-4259274	-	-0.495566	0.150475	-3.29334	0.000990034	0.00734275	Yes	OK	865.689	1032.7	698.681	1173.87	891.522	715.695	681.667
ENSMUSG00000075700	Selt	69227	selenoprotein T	chr3:58576657-58593546	+	-0.36039	0.109507	-3.29101	0.000998277	0.00739994	Yes	OK	3885.31	4370.1	3400.51	4147.26	4592.95	3159.14	3641.89
ENSMUSG00000030145	Zfp248	72720	zinc finger protein 248	chr6:118427318-118455506	-	-0.665532	0.202261	-3.29046	0.00100024	0.0074078	Yes	OK	256.883	319.509	194.256	309.593	329.426	192.43	196.082
ENSMUSG00000030272	Camk1	52163	calcium/calmodulin-dependent protein kinase I	chr6:113334123-113343922	-	0.378044	0.114893	3.29041	0.00100041	0.0074078	Yes	OK	2398.1	2064.72	2731.48	1947.86	2181.58	2554.58	2908.38
ENSMUSG00000037640	Zfp60	22718	zinc finger protein 60	chr7:27731408-27751689	+	-0.525954	0.159884	-3.28959	0.00100333	0.0074255	Yes	OK	658.464	788.693	528.235	838.481	738.904	473.871	582.599
ENSMUSG00000075478	Slitrk1	76965	SLIT and NTRK-like family, member 1	chr14:108909988-108914239	-	-0.873459	0.265676	-3.28769	0.00101013	0.00747183	Yes	OK	112.822	153.189	72.456	161.246	145.132	67.9164	76.9955
ENSMUSG00000093674	Rpl41	67945	ribosomal protein L41	chr10:128548109-128549168	-	0.543919	0.165502	3.28649	0.00101444	0.00749975	Yes	OK	906.963	726.267	1087.66	715.934	736.6	1277.55	897.767
ENSMUSG00000020537	Drg2	13495	developmentally regulated GTP binding protein 2	chr11:60454616-60468705	+	0.468747	0.142644	3.28614	0.00101571	0.00750473	Yes	OK	794.509	668.618	920.401	709.484	627.752	910.183	930.619
ENSMUSG00000040084	Bub1b	12236	BUB1B, mitotic checkpoint serine/threonine kinase	chr2:118598210-118641592	+	-0.570406	0.173587	-3.286	0.0010162	0.00750473	Yes	OK	403.497	487.844	319.15	490.189	485.5	328.777	309.522
ENSMUSG00000035835	Plppr3	216152	phospholipid phosphatase related 3	chr10:79864780-79874634	-	-0.7644	0.232703	-3.28487	0.00102029	0.00753091	Yes	OK	182.854	233.643	132.064	206.395	260.891	122.97	141.158
ENSMUSG00000048251	Bcl11b	58208	B cell leukemia/lymphoma 11B	chr12:107910402-108003414	-	-1.08016	0.328942	-3.28374	0.0010244	0.00755723	Yes	OK	51.9739	76.1923	27.7554	51.5988	100.786	31.3856	24.1253
ENSMUSG00000028757	Ddost	13200	dolichyl-di-phosphooligosaccharide-protein glycotransferase	chr4:138304737-138312611	+	0.368843	0.112399	3.28155	0.00103239	0.00761213	Yes	OK	2237.28	1939.52	2535.05	1889.81	1989.22	2690.42	2379.67
ENSMUSG00000051615	Rap2a	76108	RAS related protein 2a	chr14:120478460-120507192	+	-0.34095	0.103908	-3.28128	0.00103339	0.00761547	Yes	OK	3298.51	3692.73	2904.29	3650.62	3734.83	3059.84	2748.74
ENSMUSG00000066877	Nck2	17974	non-catalytic region of tyrosine kinase adaptor protein 2	chr1:43445750-43570518	+	-0.588103	0.17929	-3.28017	0.00103744	0.0076413	Yes	OK	380.434	465.383	295.485	490.189	440.578	284.529	306.442
ENSMUSG00000019823	Mical1	171580	microtubule associated monooxygenase, calponin and LIM domain containing 1	chr10:41476313-41487030	+	0.409981	0.125048	3.27859	0.00104327	0.00768016	Yes	OK	1126.71	965.034	1288.4	980.378	949.69	1307.91	1268.89
ENSMUSG00000032482	Cspg5	29873	chondroitin sulfate proteoglycan 5	chr9:110243782-110262576	+	1.12992	0.344701	3.27798	0.00104554	0.0076928	Yes	OK	39.69	13.5915	65.7885	6.44985	20.7331	72.5471	59.0299
ENSMUSG00000027575	Arfgap1	228998	ADP-ribosylation factor GTPase activating protein 1	chr2:180967224-180982524	+	0.486244	0.148345	3.27779	0.00104622	0.00769368	Yes	OK	676.683	554.477	798.89	535.338	573.615	813.453	784.327
ENSMUSG00000042548	Asxl1	228790	additional sex combs like 1	chr2:153346138-153404007	+	-0.39748	0.121289	-3.27714	0.00104865	0.00770751	Yes	OK	1173.27	1339.77	1006.76	1348.02	1331.52	1015.66	997.862
ENSMUSG00000058886	Deaf1	54006	deformed epidermal autoregulatory factor 1 (Drosophila)	chr7:141297175-141327725	-	-0.533737	0.162891	-3.27665	0.00105045	0.00771665	Yes	OK	498.526	591.565	405.488	561.137	621.992	416.245	394.73
ENSMUSG00000028330	Ncbp1	433702	nuclear cap binding protein subunit 1	chr4:46138510-46172402	+	0.455183	0.138964	3.27554	0.0010546	0.00774301	Yes	OK	1001.22	823.769	1178.67	735.283	912.255	1192.65	1164.69
ENSMUSG00000039485	Tspyl4	72480	TSPY-like 4	chr10:34297420-34301320	+	-0.344256	0.105105	-3.27537	0.00105525	0.00774371	Yes	OK	3481.6	3915.36	3047.84	4108.56	3722.16	2912.69	3182.99
ENSMUSG00000020205	Phlda1	21664	pleckstrin homology like domain, family A, member 1	chr10:111506285-111508649	+	-0.482295	0.147268	-3.27495	0.00105682	0.00774769	Yes	OK	1497.57	1769.27	1225.87	1980.11	1558.44	1389.2	1062.54
ENSMUSG00000045629	Sh3tc2	225608	SH3 domain and tetratricopeptide repeats 2	chr18:61953074-62015719	+	0.668935	0.20426	3.27492	0.00105691	0.00774769	Yes	OK	442.575	333.33	551.82	341.842	324.818	667.845	435.794
ENSMUSG00000041301	Cftr	12638	cystic fibrosis transmembrane conductance regulator	chr6:18170686-18322769	+	1.10866	0.338715	3.27315	0.00106357	0.00779067	Yes	OK	13.6641	0.863878	26.4643	0	1.72776	24.6969	28.2317
ENSMUSG00000049148	Plcxd3	239318	phosphatidylinositol-specific phospholipase C, X domain containing 3	chr15:4375490-4575579	+	0.655092	0.200147	3.27306	0.00106389	0.00779067	Yes	OK	408.867	307.012	510.721	296.693	317.331	421.391	600.052
ENSMUSG00000026014	Raph1	77300	Ras association (RalGDS/AF-6) and pleckstrin homology domains 1	chr1:60483184-60566765	-	-0.360477	0.110152	-3.27255	0.00106581	0.00779794	Yes	OK	2799.52	3163.3	2435.74	3276.53	3050.07	2272.11	2599.37
ENSMUSG00000024590	Lmnb1	16906	lamin B1	chr18:56707812-56753424	+	-0.495682	0.151469	-3.2725	0.00106601	0.00779794	Yes	OK	668.934	795.2	542.667	857.831	732.569	524.294	561.04
ENSMUSG00000038335	Tsr1	104662	TSR1 20S rRNA accumulation	chr11:74898079-74909340	+	0.528253	0.161477	3.27138	0.00107023	0.00782468	Yes	OK	522.701	419.716	625.685	406.341	433.091	625.654	625.717
ENSMUSG00000019710	Mrpl24	67707	mitochondrial ribosomal protein L24	chr3:87919543-87923433	+	0.658489	0.20134	3.27053	0.00107346	0.00784416	Yes	OK	354.11	270.039	438.181	283.794	256.284	499.597	376.765
ENSMUSG00000029128	Rab28	100972	RAB28, member RAS oncogene family	chr5:41626986-41708179	-	0.457858	0.140021	3.26993	0.00107576	0.00785278	Yes	OK	833.058	689.41	976.705	651.435	727.386	993.02	960.39
ENSMUSG00000069310	Hist1h3c	319148	histone cluster 1, H3c	chr13:23745041-23745521	-	-0.778012	0.23794	-3.26979	0.00107628	0.00785278	Yes	OK	179.455	229.152	129.759	187.046	271.258	126.572	132.946
ENSMUSG00000041992	Rapgef5	217944	Rap guanine nucleotide exchange factor (GEF) 5	chr12:117516478-117756978	+	-0.70922	0.216902	-3.26977	0.00107634	0.00785278	Yes	OK	289.619	366.272	212.967	354.742	377.803	171.335	254.598
[truncated: 22,792 more rows]
